# Supplementary material for: Explainable AI reveals changes in skin microbiome composition linked to phenotypic differences
Source: Sci Rep. 2021 Feb 25;11:4565. doi: 10.1038/s41598-021-83922-6 (PMC7907326; doi:10.1038/s41598-021-83922-6)
Supplement: Supplementary file 1 — Supplementary Information 1. [file 41598_2021_83922_MOESM1_ESM.xls]

## Sheet: Canada_1200samples_186OTUs
SampleID	Subject	Country	Corneometer	Age	Smoking status	Menopausal status	Bacteria; Bacteroidetes; Bacteroidia; Bacteroidales; Prevotellaceae; Alloprevotella	Bacteria; Actinobacteria; Actinobacteria; Propionibacteriales; Propionibacteriaceae; Propionibacterium	Bacteria; Fusobacteria; Fusobacteria; Fusobacteriales; Fusobacteriaceae; Fusobacterium	Bacteria; Firmicutes; Bacilli; Lactobacillales; unresolved family; unresolved genus	Bacteria; Firmicutes; Negativicutes; Veillonellales; Veillonellaceae; Veillonella	Bacteria; Proteobacteria; Alphaproteobacteria; Caulobacterales; Caulobacteraceae; Brevundimonas	Bacteria; Actinobacteria; Actinobacteria; Actinomycetales; Dermacoccaceae; Kytococcus	Bacteria; Proteobacteria; Gammaproteobacteria; Enterobacteriales; Enterobacteriaceae; unresolved genus	Bacteria; Firmicutes; Tissierellia; Tissierellales; Peptoniphilaceae; Anaerococcus	Bacteria; Proteobacteria; Alphaproteobacteria; Rhizobiales; Rhizobiaceae; Rhizobium	Bacteria; Firmicutes; Bacilli; Bacillales; Staphylococcaceae; Staphylococcus	Bacteria; Actinobacteria; Actinobacteria; Actinomycetales; Brevibacteriaceae; Brevibacterium	Bacteria; Firmicutes; Negativicutes; Selenomonadales; Veillonellaceae; Selenomonas	Bacteria; Actinobacteria; Actinobacteria; Corynebacteriales; Corynebacteriaceae; Corynebacterium	Bacteria; Proteobacteria; Gammaproteobacteria; Enterobacteriales; Enterobacteriaceae; Pantoea	Bacteria; Firmicutes; Clostridia; Clostridiales; Eubacteriaceae; Eubacterium	Bacteria; Bacteroidetes; Bacteroidia; Bacteroidales; Porphyromonadaceae; Porphyromonas	Bacteria; Firmicutes; Bacilli; Lactobacillales; Streptococcaceae; Streptococcus	Bacteria; Firmicutes; Clostridia; Clostridiales; Lachnospiraceae; Coprococcus	Bacteria; Proteobacteria; Gammaproteobacteria; Enterobacteriales; Enterobacteriaceae; Proteus	Bacteria; Bacteroidetes; Bacteroidia; Bacteroidales; Prevotellaceae; Prevotella	Bacteria; Actinobacteria; Actinobacteria; Actinomycetales; Nocardiaceae; Rhodococcus	Bacteria; Firmicutes; Bacilli; Lactobacillales; Lactobacillaceae; Lactobacillus	Bacteria; Firmicutes; Clostridia; Clostridiales; Lachnospiraceae_[XIVa]; Lachnospiraceae_[G]	Bacteria; Bacillus/Clostridium_group; 'Bacilli'; Bacillales; Bacillaceae; Anoxybacillus	Bacteria; Proteobacteria; Gammaproteobacteria; Pseudomonadales; Moraxellaceae; Acinetobacter	Bacteria; Proteobacteria; Gammaproteobacteria; Enterobacteriales; Enterobacteriaceae; Escherichia	Bacteria; Proteobacteria; Gammaproteobacteria; Pasteurellales; Pasteurellaceae; Pasteurella	Bacteria; Actinobacteria; Actinobacteria; Actinomycetales; Actinomycetaceae; unresolved genus	Bacteria; Actinobacteria; Actinobacteria; Actinomycetales; Actinomycetaceae; Actinomyces	Bacteria; Firmicutes; Clostridia; Clostridiales; Lachnospiraceae; Catonella	Bacteria; Actinobacteria; Actinobacteria; Actinomycetales; Nocardioidaceae; Nocardioides	Bacteria; Proteobacteria; Alphaproteobacteria; Rhizobiales; Rhizobiaceae; Agrobacterium	Bacteria; Actinobacteria; Actinobacteria; Actinomycetales; Micrococcaceae; Micrococcus	Bacteria; Bacteroidetes; Flavobacteriia; Flavobacteriales; Flavobacteriaceae; Capnocytophaga	Bacteria; Firmicutes; Clostridia; Clostridiales; Peptoniphilaceae; Finegoldia	Bacteria; Firmicutes; Bacilli; Lactobacillales; Enterococcaceae; Enterococcus	Bacteria; Proteobacteria; Gammaproteobacteria; Pseudomonadales; Pseudomonadaceae; Pseudomonas	Bacteria; Fusobacteria; Fusobacteria; Fusobacteriales; Leptotrichiaceae; Leptotrichia	Bacteria; Bacteroidetes; Bacteroidia; Bacteroidales; Rikenellaceae; Alistipes	Bacteria; Synergistetes; Synergistetes_[C]; Synergistetes_[O]; Synergistetes_[F]; Synergistetes_[G]	Bacteria; Proteobacteria; Gammaproteobacteria; Enterobacteriales; Enterobacteriaceae; Klebsiella	Bacteria; Firmicutes; Clostridia; Clostridiales; Clostridiaceae; Clostridium
1142	0	Canada	14.3667	50	N	pre	0.193065	25.6932	0.790581	0.0267755	1.14289	0.125422	1.36555	2.54085	3.65415	0	224.743	1.36978	0.197293	57.5531	0.0436863	0.00140924	0.620063	12.1279	0	0	3.13555	0.0450955	47.0163	0	0	10.3494	0	0	0	0.9766	0	0	0	234.109	0.281847	16.0921	0	0.916003	1.78691	0	0	0	0.652476
1143	1	Canada	20.3333	39	N	pre	2.30932	74.6964	0	2.28974	7.04384	0	0	0.00163203	0	0	376.051	0	0	136.007	0	0	0.00163203	17.6292	0	0	14.6752	0.00489609	50.6566	0	0	0.00652812	0	0	0	8.86682	0	0	0	2.35502	0	77.8984	0	17.089	0.00652812	0	0	0	0
1144	3	Canada	17.2333	52	Y	post	0.0962955	57.3406	1.91043	0.849464	7.74663	0.302643	0.11693	17.5172	0.300924	0	506.264	4.75459	0.113491	108.977	0	0	1.81242	30.4535	0	0	11.7068	0.725656	28.5448	0	0	32.2659	0.381743	0	0	5.28422	0	0	0	62.0848	0.19775	15.6325	1.92591	6.41741	0.758327	0.189152	0	0.170237	0
1145	4	Canada	26.5667	61	Y	post	4.03988	7.18648	19.3046	13.6258	72.8088	0.985736	0	0.00298256	8.82688	0	77.2632	0	7.22823	110.529	0	5.04798	4.62595	99.7949	0	0	38.7524	0.00298256	0.00447384	0	0	3.48512	0	0	0.532387	53.6443	0	0	0	11.9138	8.85671	49.5627	0	15.8956	27.4202	1.91182	0	0	0.00149128
1146	5	Canada	15.2	54	Y	post	2.48085	36.8124	13.6928	0.00250212	70.6085	2.48335	0	0.73312	0	0	68.5943	1.15973	2.82489	44.1624	0	0	5.9125	116.446	0	0	35.2048	0	19.9306	0	0	117.144	0	0	0.155131	53.8894	0.0137616	0	0	14.0594	18.4419	2.21437	0	10.086	37.2853	0	0	0	0
1147	6	Canada	8.3	58	N	post	2.97754	188.297	16.681	1.15718	40.5027	0	0	0.0324823	1.08816	0	155.259	0	2.06398	80.4086	0	0	7.34912	100.705	0	0	85.0847	0	15.8297	0	0	0.0730852	0	0	0	45.3791	1.67148	0	0	12.1849	9.95447	44.6523	0.117748	0.502122	41.9766	0	0	0	0
1148	7	Canada	13.9	32	N	pre	5.48576	372.963	17.9934	7.08789	55.8609	0.078704	0	0.747236	0.0759901	0	52.2215	0	1.44472	50.1888	0	0.0208068	3.79679	103.916	0	0.89017	65.7712	0	9.36397	0	0	1.73963	0.493936	0	0.00180929	36.7729	0.47132	0	0	1.55599	7.33395	6.66632	0	1.15523	31.127	0	0	0	0
1149	8	Canada	17.9333	55	N	post	0	4.48408	4.89143	0	1.27616	0.178217	0	0.273691	0.00318245	0	91.8456	0.53147	0	98.7292	37.1392	0.435996	0	50.3464	0	0	35.2107	0.210042	0.0159123	0	0	328.922	1.71852	0	0	0.499645	0	0	0	36.0858	0	41.7124	0	62.0165	3.00424	0	0	0	0
1150	9	Canada	15.8667	44	N	pre	1.80672	59.6781	0.818749	2.95194	4.51936	1.87509	0.0871737	0.986259	3.20833	2.06653	130.444	0	0.00170929	18.1629	1.01703	0.849516	2.75024	26.7606	0	0	7.30721	1.41529	73.7438	0	0	29.0921	0	0	0	9.38057	0	0	0	251.313	0.502531	13.9922	0	10.013	4.11767	0	0	0	0
1151	10	Canada	14.8333	57	N	post	13.7485	24.7588	14.3914	0.0285395	22.7971	0.459636	0	1.96923	0.833654	1.56366	65.0941	56.8327	1.71988	333.115	3.15737	0.246341	7.5855	97.6562	0.174241	0	88.5355	0.00450624	1.7319	0.991372	0	35.4881	0.494184	0	0	7.83334	0.438607	0	0	29.5955	2.43337	10.1931	0	3.10029	20.2495	0	0	0	0
1152	11	Canada	14.7667	63	Y	post	0.107884	46.8621	0	0	0.471992	0.205654	6.1359	2.4139	9.95398	0	160.917	0	0	53.1851	0	0	0	29.218	0	0	4.31704	0.00168569	67.5168	0	0	266.679	0.00168569	0	0	2.29085	0	0	0	105.271	0.00168569	53.5138	0	19.1292	0.00337137	0	0	0	0.549534
1153	12	Canada	20.5667	63	N	post	0.00149645	52.1318	1.32585	0	0.462402	0.00598579	0.00149645	6.15938	6.25665	0	387.372	0.456417	0	79.8295	0.00149645	3.90573	0	16.7767	2.93603	0	1.24355	0.0463899	12.9054	0	0	2.30154	0.712309	0	0	2.07707	0	0	0	5.71643	0	35.0154	0	3.50169	0.0029929	0	0	2.26413	0
1154	13	Canada	19.4333	53	Y	post	8.56446	67.9285	0.000873746	20.5898	4.24815	0	0	0	59.219	0	345.479	0	0	161.898	0	0	0	150.17	0	0	0.00262124	0	20.5872	0	0	0.129314	0.161643	0	0	0.00262124	0	0	0	15.4068	0	30.568	0	0.00174749	0.00524248	0	0	0	0
1155	14	Canada	18.6667	65	N	post	0	34.4171	0.00136549	0	22.2097	2.89074	0	2.81973	0	0	192.15	0.00136549	1.29858	45.1157	0.00136549	0	0	57.9076	0	0	2.71186	2.17659	0.453342	0.00136549	0	5.5234	0	0	0	9.87111	0	0	0.279925	75.2752	0.969496	27.2087	0	4.6768	1.76284	0	0	0	0
1156	15	Canada	26.3333	55	Y	pre	0.00101271	6.59982	10.5261	0.00101271	58.5639	3.06648	0	0	5.98511	0	168.798	0	0.465846	41.1474	0	0	0.904349	132.741	0	0	48.6434	0	104.983	0	0	7.57101	0	0	1.01271	68.9735	0	0	0	15.3111	28.2303	0.334194	0	6.98262	40.4354	0	0	0	0
1157	16	Canada	13.4333	57	N	post	0	116.35	21.4013	0	40.531	0	0	15.2866	0	0	242.398	0	0	44.5778	0	0	1.01528	147.537	0	0	12.8631	0	5.69591	2.8709	0.00286803	28.4796	0.547794	0	0	49.2154	0	0	0	10.6003	0	22.6919	0	63.6044	6.45307	0	0	0	0
1158	17	Canada	19.3	55	N	post	0	42.2197	8.31912	0.00273745	30.3063	2.97287	0.00547491	0.495479	1.84778	0	183.152	0.465367	0	52.9588	1.02381	0	0.416093	47.8781	0.656989	3.8297	76.635	0.0273745	7.08727	0	0	94.0343	1.11688	0.169722	0	1.99834	0	0.555703	0	23.4764	0	82.7286	1.45085	75.0144	0.531066	0	0	0	0.262796
1159	18	Canada	31	64	Y	post	1.19088	8.6697	3.8983	0.00471949	1.65182	0	0	1.7352	5.47775	0	141.976	0.00314633	0	15.9802	0	0	0.00157316	176.188	0	0	10.342	0	365.838	0	0	60.098	18.4784	0	0	17.7878	0	0	0.00157316	1.54957	8.13325	33.0836	0	3.49085	21.5146	0	0	0	0
1160	19	Canada	20.5667	53	N	post	0	530.01	0.00175072	0	10.0211	3.57147	0	0.00175072	14.4014	0	33.409	0	0.143559	79.2692	4.34529	0.00175072	2.70662	27.8855	0	0	19.8637	0	0.0122551	0	0	13.0411	0	0	0	7.03265	13.7257	0	0	27.91	10.3293	6.78405	0	27.3288	0	0	0	0	0.00175072
1161	20	Canada	8.2	64	N	post	0	70.7304	0.00628016	0.00314008	3.59225	0	1.21835	0	66.1929	0	357.269	0	0	128.721	8.19247	0.00942025	0	24.9103	0	0	50.7751	0.00314008	0.00942025	0	0	0.00628016	0	0	0	0.00314008	0	0	0	12.0234	0	70.1997	0	0.00942025	0.602896	0	0	0	0
1162	21	Canada	34.3333	58	Y	post	0	113.611	0.00187571	0	0	0	0	0	0.00187571	0	329.015	0	0	47.8642	0	0	0	93.879	0	0	23.632	0	95.8485	0	0	0.57209	0	0	0	0.00375141	0	0	0	33.8321	0	32.4103	0	22.1671	0.00187571	0	0	0	0
1163	22	Canada	16.5333	57	Y	post	1.57118	117.127	0.00177937	0.00711748	5.80964	0	0	2.27225	1.09609	0	318.379	0	0	78.6961	14.9004	0.00355874	5.52138	87.1962	0	0	17.2456	0	57.5323	0	0	8.98047	0	0	0	33.26	0	0	0	25.0055	0	13.3631	0	3.97155	0.830965	0	0	0	0
1164	23	Canada	21.1667	56	Y	post	0	20.3696	28.1563	8.84438	3.18389	2.24657	0	8.42732	5.99156	0	192.547	5.46701	0	173.457	0.0150488	0	4.68232	92.7585	0	0	88.4524	0	0.0343972	0.685794	0	33.0514	0	0	0	11.379	0.00429965	0	0	37.2758	0.184885	12.7356	0	13.8685	8.25963	0	0	0.00429965	0
1165	24	Canada	29.1	64	N	post	0	168.815	0.00308659	0	0	0	0	0	51.8115	0	40.3819	0	0	197.727	0.00308659	0	0.00308659	0.015433	0	0	0.00308659	0	0.0185195	0	0	40.2862	0	0	0	0.00308659	0	0	0	2.24704	0	26.4613	0	96.8758	0	0	0	0	0
1166	25	Canada	27.9333	64	N	post	2.34067	73.9539	0.0031695	0.00950849	0.0031695	0	0	0	21.7808	0	483.748	0	0	21.6873	0	0	6.89049	89.1294	0	0	29.9391	0	0.00792374	0	0	0.0031695	0	0	0	3.99515	0	0	0	4.29625	0	144.759	0	0.00158475	4.38024	0	0	0	0.00158475
1167	26	Canada	15.2333	58	N	post	1.51832	22.668	2.08102	0.866013	14.792	0.152522	0	7.7045	5.46148	0.124947	279.855	0	0.251618	136.812	0.642831	3.48301	0.0189575	73.8144	0.355022	0	44.1477	0.00258511	47.5661	0	0	66.7269	3.26327	0	0	12.0173	0.000861704	0	0	53.5049	0.639385	21.0747	0.636799	1.30548	10.5137	0.000861704	0	0	1.40716
1168	28	Canada	15.4333	21	N	post	3.30787	74.2221	12.6016	0.884476	4.7213	1.03086	0.0196824	0.00123015	11.0861	0	46.8858	2.18351	0.173451	60.6106	0	0.173451	1.70375	68.6262	0	0	31.7169	0.867254	0.0270632	0	0	5.17523	0.0824198	0.00861103	0	11.6606	0	0	0	23.9104	5.06205	21.7121	1.55122	15.8148	16.4754	0	0	0	0
1169	29	Canada	14.3	58	N	post	1.92859	159.742	9.84318	7.94727	6.23728	0.177741	2.00418	3.27697	5.97986	0	336.527	0.447417	0.212472	76.3204	0.759996	0.749781	4.27396	41.7671	0	0	11.6063	0.467847	4.75611	0	0	9.54082	0.208386	0	1.44644	3.83676	0	0.330966	1.32386	34.0589	3.16461	23.6743	0	19.1613	7.61222	0	0	0.124623	0
1170	30	Canada	14.6	64	N	post	5.18846	158.591	19.7914	8.83849	23.377	0.326729	0.229644	2.80987	7.22818	0	172.869	0	0.0793485	54.6095	1.96878	1.46281	5.38916	160.82	0	0	12.4334	0	3.02831	0	0	7.1675	1.61498	0	0.042008	14.4284	0.509697	0	0	16.5054	2.41126	52.8676	1.67845	13.9625	10.7419	0	0	0	0
1171	31	Canada	30.3667	40	N	pre	0	378.356	3.58711	0.00122343	10.913	0.510172	0.00122343	3.30205	7.84466	0	188.918	0.0464905	1.78621	72.6414	0.0611717	0	15.9964	19.7585	0	0	39.1609	0.162717	34.2415	0	0	9.41678	0.895554	0	0	7.32226	0	0	0	8.83809	1.117	47.1548	0.146812	3.45865	4.81544	0	0	0	0
1172	32	Canada	20.6	47	N	pre	1.43391	107.8	4.7762	0.0404128	7.14708	0.00149677	0.00149677	0	13.0952	0	293.891	0.00149677	0	208.484	0.131716	0	3.2001	65.117	0	0	35.8372	4.22538	64.4659	0	0	3.39318	0	0	0.598708	10.8231	0	0	0	11.9472	3.50095	38.1662	0	6.3957	4.23137	0	0	0	0
1173	34	Canada	15.6333	55	N	post	1.00907	18.0499	0.645015	0	1.81105	0.188624	0	0.149053	2.31889	0	644.634	2.9151	0	54.8632	1.58945	0.00131905	0	38.999	0	0	11.142	2.33999	4.20513	0	0	14.7206	0	0	0	5.04932	0	0	0.209729	4.17743	0.247981	17.3969	5.03349	8.92864	2.1606	1.88096	0	0	0
1174	35	Canada	26.5667	60	Y	post	0.875001	34.8282	49.9828	3.76613	144.743	0	0	0.0331361	0.00207101	0	53.2477	0	16.8663	62.6459	0	0	0.0683433	88.1359	0.0010355	0	121.816	0	20.1654	0	0	7.25371	0	0	0.254734	62.8841	1.71687	0	0	5.52545	12.4053	3.95045	0	0.0010355	53.9953	0	0	0	0
1175	36	Canada	14.6	63	N	post	0.472272	72.6945	2.5097	1.04949	3.12022	0.739691	0.141278	3.89422	0.0655933	0	154.945	0	0.464199	39.0593	0.669052	0.20788	0.428879	36.5708	1.44507	0	5.55525	5.52699	0.691252	0	0	5.13242	2.64391	0	0	4.61474	0	0.00201826	1.26646	2.57328	0.145314	8.58364	0.112013	13.9028	2.36842	0.182652	0	0	0
1176	37	Canada	17.2333	61	N	post	0.00236371	8.10281	0.00236371	0	1.29768	0.0141823	0	0.217462	0.503471	1.47969	48.5507	7.08878	0	101.146	0	3.40375	9.62741	27.2442	0	0	36.8834	0.106367	4.70143	0	0	1.35677	0	0	0	4.76998	0	0	0	30.5368	0	22.6964	0	17.4348	0	18.6284	0	0	3.80322
1177	38	Canada	8.0667	63	N	post	0.0643693	92.4033	11.1226	1.48715	3.59137	0.00221963	0	0.0066589	7.96848	0.108762	244.821	0	0.235281	116.517	0	1.98657	3.48038	55.0225	7.51346	0	42.688	180.283	3.60246	0	0	4.67011	0.146496	0	0	8.92514	0	0	1.74685	11.7463	0.736918	18.1921	0	3.79335	13.4443	0	0	0	0.876755
1178	39	Canada	29.1667	56	N	post	0.882101	27.074	3.83714	5.14232	27.4807	18.5748	0	0.592968	0.145383	0	46.2662	1.52407	0.23196	107.45	0.823294	3.46633	5.05248	213.651	2.18728	0	51.3922	0.0326704	0.356107	0	0	22.2681	0	0	0	16.5655	0	0	0	0.542329	0.55703	46.9882	0.364275	73.2258	11.1194	0.383877	0	0	0.140483
1179	40	Canada	21.6667	58	N	post	0	81.3235	0.00158078	16.2821	289.282	2.66204	0	0.828331	0	0	66.6475	0	0	26.8386	0	0	0	156.346	0	0	172.762	0	2.70472	0	0	0.0189694	0	0	0	41.1083	0	0	0	16.6757	4.08475	13.3355	0	1.03383	0	0	0	0	0
1180	41	Canada	26.0333	52	Y	post	0	184.698	0.00164233	0.722625	0.00492699	0	0	17.0392	3.00546	0	106.219	5.00254	0.00164233	196.47	0	0	0	18.0114	0	0	39.4028	12.7001	0.00492699	0	0	24.6267	0	0	0	8.51548	0	0	0	5.47553	0.00164233	120.171	0.00164233	0.413867	0	0	0	0.00164233	0
1181	42	Canada	25	31	N	pre	0	70.2059	0.00611763	0	2.95482	0.818539	0	0.0293646	46.4426	0	263.289	0	0	125.202	0	0.934774	2.53392	40.9759	1.25901	0	2.49232	1.68969	140.515	0	0	16.5188	0.126023	0	0	8.68826	0.00122353	0	0	47.2929	0.486963	107.767	0.727998	1.50616	3.3231	0	0	0	0
1182	43	Canada	26.7	63	Y	post	0	308.224	0.858204	0	3.31792	1.67303	0.00117241	0	4.02957	0	116.439	0.00351723	0	124.695	3.93695	0	0	55.3155	0	0	34.6576	0.00351723	28.554	0	0	38.0084	0	0	0	3.13854	0	0	0	2.79854	0.186413	53.6846	0.00117241	102.143	1.52531	0	0	0	0
1183	44	Canada	21.6	54	Y	post	0.529462	254.291	9.44004	0.400646	20.3214	0.255602	0.00811436	2.51038	13.979	0	85.3752	0.0142001	1.72227	106.16	0.195759	0	0.80535	43.2079	0	0	44.3155	0.0821579	32.0263	0.519319	0	12.9231	0.624805	0	0.0314431	11.0599	0.666391	0	0	10.1825	2.29535	75.9656	0.125773	3.58553	13.2071	0	0.0375289	0	0.376303
1184	45	Canada	29.3667	60	N	post	0.00125934	65.8393	0.547811	0	0.556626	0.347576	0.309796	4.62554	17.0338	0.011334	203.017	0.930648	0.0314834	191.77	0.306018	0.843754	0.20779	45.0011	1.15859	0	41.9296	1.94441	108.383	0	0.1889	9.52939	3.78934	0.632186	0	2.31466	0	0.015112	0.0491141	23.4261	0.0201494	75.8976	1.21526	28.0265	0.112081	0.300981	0	0	2.0376
1185	46	Canada	17	65	N	post	0	173.421	0	0	0.00109913	0.00109913	0	0.993609	6.9047	0	141.729	0	0	240.25	0.00219825	0	0	16.189	0	0	17.7728	2.18396	253.934	0	0	9.02271	0.169265	0	0	3.47653	0	0	0	0.295665	0.00329737	43.9727	0	12.2981	0	0	0	0	0
1186	47	Canada	19.0333	47	N	pre	0	144.265	2.1227	0	0.974428	1.60116	0	1.23447	1.15266	0	329.048	0.254199	0	41.7587	2.53176	0	0.00146091	16.6573	0	0	5.55585	2.94958	21.5032	1.20087	0	42.9888	0.0598974	0.116873	0	0.205989	0	0	0.302409	26.1196	0	16.5273	1.10007	56.1253	0	0	0	0	0.683707
1187	48	Canada	26.3	41	Y	post	0.132911	61.1418	0	0	2.54388	0.388728	0.481623	2.07083	2.74396	0	248.506	1.18762	0	158.915	0	0	2.07798	13.3411	0	0	5.12635	0.00142915	7.06142	0	0	192.02	0.00571659	0	0	3.04265	0	0	0	7.53018	0	17.5571	0	131.722	0.00428744	0	0	0	0
1188	50	Canada	25.6667	21	N	pre	6.8467	254.705	0.442588	0	9.85898	0	0.0992469	0.523058	4.86042	0	92.8576	0.462705	0	105.324	0.00134118	0.519035	9.0878	82.898	0	0	65.0054	0	48.1267	0	0	1.99567	0	0.402352	0	10.6516	0	0	0	3.68152	0.0201176	74.9864	1.84009	1.70195	0.596823	0	0	0	0
1189	51	Canada	18.6667	62	N	post	0.43159	83.7102	2.72872	0.747902	14.1244	0	0	0.109655	31.9011	0	156.229	1.33835	0.0955965	93.0337	0.0267108	2.54596	3.81121	56.3963	0.0210875	0	66.5492	0.00421749	16.8025	0	0.0562332	1.89084	0.23618	0	0.0140583	10.6042	0	0.00421749	0.0731032	0.288195	0.351458	276.124	0	1.27087	2.47426	0	0	0	0.00140583
1190	52	Canada	25.9	56	Y	post	0	111.697	0.0407403	0	0.422681	0	0	0.00127313	8.49308	0	317.418	0.0152776	0	143.509	0.00127313	0	0.00509254	12.8472	0	0	3.66535	300.914	0.0356478	0	0	1.38517	1.10126	0	0	0.00254627	0	0	0	3.84105	0	19.3185	0	0.306825	0.00127313	0	0	0	0.00127313
1191	53	Canada	23.6667	48	Y	pre	0	28.4806	4.70415	0.0426277	4.71036	1.83654	0.000888077	16.8575	16.7243	0	131.735	0.00355231	0	75.1083	0.735328	0.410292	15.1106	74.8578	0.00177615	0	23.8058	0.00355231	106.886	0	0	27.9478	3.50347	0.00355231	0	2.99726	0	0	0	71.0764	0.0710462	73.8729	0.134988	27.5268	4.84357	0.186496	0	1.02484	7.04601
1192	54	Canada	9.0667	54	N	pre	0.138022	53.0922	1.45504	0	2.318	0.35602	0	9.28619	11.3372	0	311.193	0.281204	0	228.818	1.44472	0.377949	0.219288	37.8271	0.989375	0	29.0453	0.54693	20.0687	0	0	14.7181	1.73495	0.483723	0	6.90628	0	0	0.371499	4.47992	0	31.3711	2.32832	43.2861	0.375369	0	0	1.74011	5.95689
1193	55	Canada	13.1	61	Y	post	0.150789	32.6675	1.41648	0.128171	4.5953	0.217702	0	1.77743	1.59742	0	156.594	0.0640854	0.0687976	62.2872	0.661588	0.000942432	0.993324	23.5966	0.0405246	0	8.15298	0.0235608	42.7214	0	0	167.452	1.26851	0	0.234666	1.67941	0	0	0	115.721	0.116862	7.07578	0.0056546	14.2025	0.463677	0.250687	0	0.141365	0.0226184
1194	56	Canada	18.8	28	N	pre	0.0970456	222.346	0	0	2.48798	0.0932399	0	0.25308	0.000951428	0	360.178	0.00761142	0	76.9819	0.125588	0	0.0646971	10.3725	0	0	1.35483	0.000951428	44.7437	0	0	4.70766	0	0	0	0.429094	0	0	0	44.7742	0	18.4691	0	3.03315	0.157937	0	0	0	0
1195	57	Canada	16.9667	32	N	pre	3.42624	155.38	1.2875	0.324391	6.27417	0.734913	0	10.2563	9.60533	0	199.724	0	0	72.9533	0.281885	0.00894872	1.31546	35.8743	0	0	12.6613	0.00559295	240.775	0	0	32.5196	0	0.230429	0	1.87364	0	0	0	4.53924	0.474282	26.8719	1.66446	9.31002	1.5101	0	0	0	0.00111859
1196	58	Canada	34.6	38	N	pre	0.00156401	80.5339	0	0	0	12.5261	0	0.00156401	5.37706	1.44045	39.4427	0	0	134.148	0	0	0.00156401	5.10336	0	0	0.00156401	0.00156401	307.115	0	0	26.4661	16.5034	0	0	21.7866	0	0	0	64.5263	0	44.2943	0	2.69009	0	0	0	0	0
1197	59	Canada	22.0667	65	N	post	5.5332	145.286	0.347626	0	3.29615	1.66969	0	0	0	0	695.56	0	0.441287	88.9905	0	0	1.16176	17.9019	0	0	8.2944	0	0.00540352	0	0	2.41357	0	0	0	2.68735	0	0	0	0.504328	0.217942	0.00540352	0	1.01406	0.00540352	0	0	0	0
1198	60	Canada	23.6667	40	N	pre	0.00408476	81.9821	0.629053	0.728108	5.05693	0.218535	0.753638	6.04646	2.31402	0	437.74	0	0	182.791	24.0245	0	0.318611	36.8221	0	0.0878223	4.01328	0.00408476	63.9418	0	0	20.1859	1.86265	0	0	1.96375	0.0816952	0	0	2.13327	0.0510595	17.8484	1.27444	23.3709	1.79219	0	0	0.102119	0
1199	61	Canada	29.2667	40	Y	pre	3.10916	100.027	4.40784	9.18995	21.0765	0	0	22.8123	0.148336	0	113.213	0	0.000982357	84.1467	0.000982357	0.0707297	0.766238	355.447	0	0	11.0535	1.79477	23.1031	0	0	18.6726	5.30178	0	0	21.0028	0	0	0	9.99548	0	17.0812	0.000982357	13.8954	1.60222	0	0	0.810444	0
19	35	Canada	27.4667	60	Y	post	0.128551	94.9994	1.28551	1.15696	3.34233	0.128551	0.385654	1.92827	14.5263	0	105.541	0.642756	0.128551	209.41	1.67117	0	2.82813	39.2081	0.128551	0	31.3665	1.15696	106.955	0	0	122.638	2.69958	0.128551	0	5.5277	0	0	0	21.0824	0.128551	82.0157	0.385654	18.1257	0.514205	0	0	0	1.79972
20	35	Canada	34.0333	60	Y	post	0	149.012	25.7822	0.124401	4.73762	0.0207336	0	4.36441	0.0207336	0	142.885	2.685	0	213.245	0	0	11.7663	65.518	0	0	44.007	0.829342	108.499	0	0.0103668	2.12519	0.0414671	0	0	5.13155	2.8716	0	0	6.62437	5.48402	115.268	0	1.58612	0.0103668	0.0311003	0	0	0
21	35	Canada	37.7667	60	Y	post	2.16099	141.32	1.19305	8.17126	5.26742	0.0225104	0	2.13848	0.0675311	0	123.852	0.0450207	0.0450207	250.023	0	0	10.9625	71.8981	0	0	24.9415	0	135.692	0	0.922925	7.1808	0.405186	0	0	13.1235	0	0	0	14.6542	0	65.0099	0	1.23807	0.0225104	0	0	0	0
22	35	Canada	24.6667	60	Y	post	0	162.616	1.2538	0.377858	9.44644	8.36439	0	3.48659	10.7346	0	122.924	0	0	247.48	2.4389	0	5.06673	55.3905	0	0	28.0645	0.206104	91.1495	0	0	4.22513	0.0687014	0.343507	0	6.76709	0	0	0	21.0054	0.0171753	77.5982	0	14.5303	2.24997	0	0	0	2.61065
23	35	Canada	29.8667	60	Y	post	0.963101	12.6558	1.71552	0.917956	2.9495	0.0451454	0.0752423	11.1359	2.18203	0	30.6387	0.331066	0.39126	114.112	0.0902907	0	1.11359	27.4032	0	0	15.3645	0.0300969	208.737	0	0	252.107	0.511648	0	0	3.08493	0	0	0	3.09998	0.677181	50.6982	0.421357	7.35869	0.300969	0	0	0	0.270872
24	35	Canada	24.2333	60	Y	post	0.0140768	65.6259	0.0563071	0.675685	4.65941	0.0703839	0	2.13967	11.3881	0	122.032	0.168921	0	282.929	0.408226	0	8.64314	20.4113	0	0	30.4621	2.02706	129.154	0	0	24.0994	1.85813	0.0140768	0	7.23546	0	0	0.0985374	16.6528	0	90.387	0.154845	4.3638	1.12614	0.0140768	0	0.0281535	0.0140768
25	35	Canada	20.4667	60	Y	post	0	123.961	6.41951	0	10.9889	0.0280328	0	0.0840984	1.19139	0	136.856	0	0.210246	260.663	0	0	4.4432	39.6103	0	0	3.78443	0	84.1264	0	0	13.2315	0	0	0	6.58771	0	0	0	12.5727	0.0280328	57.7055	0	3.47607	4.54131	0	0	0	0
26	35	Canada	21.6	60	Y	post	1.4339	66.6343	0.674778	0.0210868	2.7202	0.0210868	0.126521	2.19303	11.9984	0	90.3992	2.34064	0	355.608	0	0	1.81347	32.073	0	0	17.9871	0.0210868	98.7074	0	0	35.0252	6.2417	0	0	2.97324	0	0	0	13.5377	0.0210868	82.5549	0	5.25062	0.0210868	0.168695	0	0	0
27	35	Canada	43.6	60	Y	post	0.818369	58.9383	4.34365	1.08591	9.82043	0.0157379	0	1.40067	3.52528	0	102.422	0.110165	0	279.363	0	0	4.7371	51.4786	0	0	33.7735	0.267544	170.646	0	0	8.48271	0.0472136	0	0	9.94633	0	0.173117	0	2.23478	0.377709	138.95	0	0.141641	0.0629515	0	0	0	0
28	35	Canada	51.0333	60	Y	post	0	232.264	4.50997	5.03036	12.1422	0.346921	0	1.56114	7.4588	0	119.341	0.173461	0	215.611	0.346921	0	0	33.3044	0	0	46.314	0.346921	34.3452	0	0	20.6418	0.346921	0	0	0.867303	0	0	0	24.8049	7.97918	44.2324	0	7.80572	0	0	0	0	0
29	35	Canada	46.7	60	Y	post	0	74.5191	1.12991	2.53541	3.49997	0.110235	0	1.90156	14.4959	0	182.66	0	0.0551177	193.27	0	0	2.20471	46.9051	0	0	47.1807	0	163.093	0	0	38.8028	0.0275588	0	0.0275588	4.90547	0	0	0	17.0865	0.0551177	101.775	0	7.85427	0.358265	0	0	0	0
30	35	Canada	34.1	60	Y	post	0	115.281	0.548246	15.1515	26.9637	0.0249203	0.0249203	6.67863	3.23963	0	158.518	0.149522	0.0249203	243.147	0.0747608	0.0249203	10.1675	39.6481	0.124601	0	17.6934	0.348884	56.0207	0	0	35.2871	0.598086	0.548246	0	3.33931	0	0	0	53.5287	0.0498405	73.1659	0.0747608	2.51695	0.199362	0.249203	0	0	0.0747608
31	35	Canada	39.5667	60	Y	post	0.196665	17.3686	0.66245	0	2.44279	0.207016	0.103508	5.58943	4.63715	0	50.6671	0.351927	0	178.065	0.445084	0.0310524	2.49454	13.3836	0	0	31.1455	0.238068	339.485	0	0	70.3129	0.351927	0	0	4.59575	0	0	0.0828063	3.41576	0.0207016	90.8385	0.0828063	4.50259	0.238068	0	0	0	0.13456
32	35	Canada	45.7667	60	Y	post	0	47.8799	1.54516	0.341139	1.34449	0.381273	0	1.02342	10.9165	0	189.352	0.361206	0	250.818	0.561877	0.020067	5.85957	22.8764	0.120402	1.26422	37.124	0.40134	108.181	0	0	8.12714	1.78597	0	0	3.81273	0	0	0	24.1406	0	61.3048	0.040134	11.3178	2.08697	0	0	0	1.28429
33	35	Canada	47.6	60	Y	post	0	90.5669	3.72014	0	6.87465	1.21829	0	6.11321	0.0652656	0	132.228	3.19802	0	170.604	0	0	3.9812	9.46352	0	0	29.5436	4.74264	52.5823	0	0	8.17996	0	0	0	9.1807	0	0	0	20.0583	0.0217552	19.4056	0	5.59109	0.0435104	0	0	0	0
4	35	Canada	33.9667	60	Y	post	0.882049	118.042	14.2649	0.0152077	10.8127	0.121662	0	1.7641	0.288947	0	129.935	0.0760387	0.66914	369.715	0	0	0.106454	37.5175	0	0	43.2964	0.106454	57.9719	0	0	0.121662	73.8032	0	0	14.7819	0	0	0.0152077	5.55082	0	36.97	0.0304155	3.36091	0	0	0	0	6.82827
5	35	Canada	30.4667	60	Y	post	6.29082	101.858	0.0241028	21.5479	0.0482055	0.0241028	0	0.0723083	4.98927	0	182.289	0	0.940008	173.492	0.0241028	0	0.0241028	44.0599	0	0	30.6346	0	154.113	0	0	29.55	0.0241028	0	0	12.7745	0	0	0.0241028	11.256	0.0241028	57.6538	15.7632	0.0723083	0.0241028	0	0	0	1.85591
6	35	Canada	33.5333	60	Y	post	0	365.019	0.816015	0.225706	42.4501	0.0868101	0	4.3405	2.08344	0	270.882	0.0694481	0	92.6437	0.104172	0	0.538222	15.0008	0.225706	0	20.001	0.0694481	12.2402	0	0.034724	1.3716	20.4872	0.034724	0	0.538222	0	0	0	12.8826	0.225706	7.76082	0.243068	2.11817	0.017362	0.104172	0	0	2.44804
7	35	Canada	31.3667	60	Y	post	1.72543	162.253	0.103941	0	0.207883	0	0	5.77915	0	0	192.5	0.415766	0	217.071	1.55912	0	29.1244	91.323	0	0	30.9538	17.5245	53.0101	0	0	12.2859	0	0	0	18.2937	0	2.74405	0	5.44653	0.207883	71.6572	0	25.0499	0	0	0	0	0
8	35	Canada	37.7	60	Y	post	0.838438	19.7974	0.307998	0.941104	1.33466	0.0855549	0	20.0198	2.9602	0	59.8029	1.12932	0	208.549	0.034222	0	0.017111	11.7895	0.547551	0	11.8921	0.017111	399.439	0	0	48.5096	0.034222	0	0	3.83286	0	0	0	6.09151	0	54.9434	0	6.55351	0	0.017111	0	0	0
9	35	Canada	29.9667	60	Y	post	0	87.2799	6.69778	0	0.0758956	0.227687	0	0.246661	10.3408	0	126.1	0.0758956	0	214.614	0.0379478	0.0189739	0	25.5768	0	0	13.073	0.246661	113.692	0	0	3.79478	0.284608	0.0189739	0	0.474347	0	0	0.0758956	15.236	0.0189739	56.713	0.132817	10.4926	1.72662	0.0379478	0	0.0189739	0.0758956
10	35	Canada	29.8667	60	Y	post	0	177.437	0.094156	8.08173	0.0156927	0.047078	0.0156927	0.0627707	0.486473	0	115.357	0	0	322.484	0.0156927	0	0	2.85607	0	0	8.5682	0.0156927	40.2674	0	0	1.16126	0.0627707	0.0313853	0	0.329546	0	0	0.0156927	18.0466	0	60.4953	0.0313853	0.659092	0.298161	0.0156927	0	0	0.690478
11	35	Canada	37.2	60	Y	post	0	81.0319	6.73149	0	0.0141121	0	0	0.141121	0.0987849	0	129.592	0	0	289.849	0	0	0.0141121	31.5124	0	0	0.352803	0	55.0373	0	0	2.7942	0	0	0	0.0282243	0	0	0	16.1443	0.0282243	79.0703	0	12.9267	0	0	0	0	0
12	35	Canada	41	60	Y	post	0.818331	199.264	3.27332	0	3.27332	0.409165	0	0.818331	6.54664	0	175.532	0	0.409165	90.4255	0.818331	0	2.45499	56.874	0	0	27.0049	0	184.943	0	0	10.2291	2.45499	0	0	2.45499	0	0	0.409165	2.45499	0.409165	39.689	0	7.77414	0.409165	0	0	0	0
13	35	Canada	32	60	Y	post	0	174.629	1.0983	0.549149	1.64745	0	0	3.29489	2.74574	1.0983	198.792	0	0	98.8468	0	0	1.0983	41.1862	0	0	20.8677	0	109.281	0	0	50.5217	49.9725	1.64745	0	8.78638	0	0	0	0	1.0983	17.0236	0	27.4574	0.549149	0	0	0	0
14	35	Canada	24.6	60	Y	post	0	79.0546	0.205871	0	0.0411743	0.0411743	0	20.6283	0	0	102.153	0	0	442.459	3.00572	0	16.4697	22.0282	0	0	3.70569	0	35.9863	0	0	12.4758	0.0411743	0.0823486	0	0.0411743	0	0	0	0	0.0823486	92.6833	0	36.3569	0	0	0	0	0
15	35	Canada	28.3667	60	Y	post	0	106.016	0.0236855	5.80294	2.22643	0.0236855	0	2.22643	2.10801	0	232.97	0	0	223.425	0	0	13.3112	16.6746	0.189484	0	30.1042	0	52.6054	0	5.18712	13.0981	0	0	0	1.08953	0	0	0	51.8948	0	40.7627	3.12648	3.83704	0	0	0	0	0.971104
16	35	Canada	35.0333	60	Y	post	0	15.4159	0.834703	0.495605	2.45194	0.23476	0	10.8772	6.65154	0	47.552	2.3476	0	183.817	0.23476	0	1.87808	19.8503	0	0	28.7712	0	298.954	0	0	51.9863	0.860787	0.0260845	0	2.3476	0	0	0	7.46016	0	131.205	0.0260845	6.15593	0.730365	0	0	0	0.313014
17	35	Canada	27.3	60	Y	post	0	286.92	0	0	1.26582	0	0	2.32068	3.37553	0	188.819	0.21097	0	75.1055	0.21097	0.21097	1.89873	18.9873	0	0	34.3882	0	131.224	0	0	8.64979	4.64135	0	0	4.64135	0	0	0.21097	7.38397	0.421941	58.8608	1.26582	24.8945	0	0.21097	0	0	0
18	35	Canada	29.3333	60	Y	post	0	100.339	5.61065	0	0.391441	0	0	0	0	0	57.5418	0	0	35.882	0	0	0	0.521921	0	0	7.82881	0	75.4175	0	0	8.74217	0	0	0	0.782881	0	0	0	0	0.26096	0	0	0	0	0	0	0	0
0	35	Canada	31.7667	60	Y	post	0	124.924	0	0	4.24157	0	0.403959	3.21147	5.73621	0	308.806	0	0	213.331	0.666532	0	1.45425	45.8695	0	0	24.9647	1.73702	48.6972	0	0	13.1893	0.161584	0	0	1.69663	0	0	0	3.65583	0	76.9138	0.121188	7.45304	2.50454	0	0	0	5.02929
1	36	Canada	24.4667	63	N	post	0.146661	71.2773	0.668122	0.635531	2.15103	1.1407	0.097774	7.5123	0.342209	0	43.5094	0.0162957	0	21.8199	0.260731	3.7806	0.994036	31.8906	6.27383	0	1.28736	0.391096	4.46501	0	0.0651827	36.9749	4.02503	0	0	1.35254	0	0.228139	0.358505	1.66216	0.635531	1.40143	0.260731	28.5989	1.02663	0.733305	0	0	0.0162957
50	37	Canada	30.7333	61	N	post	0.0155744	9.79629	0.0778719	0.0155744	8.47246	0.0467231	0	0.0622975	2.94356	0	42.705	2.89684	0	509.329	0.0622975	0.0155744	3.20832	60.5844	0	0	42.9074	0.0155744	10.7463	0	0	5.29529	0.576252	0	0	2.21156	0.0155744	0	0	47.2371	0.0778719	45.9444	6.08958	28.7036	7.77162	0	0	0.0155744	0.0155744
51	37	Canada	35	61	N	post	0	46.2645	0.625195	0	11.2535	7.50234	0	0.625195	3.43857	0	99.0935	0	0	236.949	1.25039	0	0.625195	54.392	0	0	0.312598	0	6.87715	0	0	8.75274	0	0.312598	0	7.50234	0.312598	0	0	88.1525	2.18818	23.7574	0	28.4464	3.43857	0	0	0	6.25195
52	37	Canada	29.6333	61	N	post	0	52.5674	0.198668	0	1.66881	0.079467	0.172179	3.27139	2.13237	0	95.4532	6.46332	0	287.763	0.635736	0	2.55619	26.3301	0.225157	0	4.38393	0.0132445	1.92045	0	0	18.039	1.24498	0.41058	0	1.43041	0	0	0	113.717	0.900626	21.8137	0.14569	21.019	0.105956	0.622492	0.238401	0	3.85415
53	37	Canada	30.6333	61	N	post	0	19.7545	0.0264274	0	1.91599	3.29021	0	3.11843	0	0	151.693	6.96362	0.0132137	255.949	0.198206	0	1.2553	16.3586	0	0	19.9527	0.647472	4.29445	0	0	21.644	0	1.86313	0	3.68662	0	0	0	69.1737	0.0132137	40.1697	0.0132137	12.4737	0.0660685	0	0	0	1.98206
54	37	Canada	23.5333	61	N	post	0	16.4829	0.690986	0	3.61328	0.950105	0	2.8935	1.2956	0.67659	113.235	8.27743	0	235.41	0	0	2.9079	34.9811	0	0	9.22754	0	2.02977	0	0	11.9339	0.0431866	0.921314	0	2.82152	0	0	0.0143955	79.3482	0.0287911	32.5195	0.244724	18.2391	0.0431866	2.07296	0	0	0.0431866
55	37	Canada	25.2	61	N	post	0	18.517	0.0648015	0.0324007	2.41385	1.40943	0	0	0	0	173.117	4.97351	0	187.341	0	0	0	16.897	0	0	17.7394	0	0.0486011	0	0	0.0324007	0	0	0	0.129603	0	0	0	77.454	0.0162004	39.2373	0	11.1135	0.0324007	0	0	0	5.91313
56	37	Canada	26.4333	61	N	post	0	255.272	0.284965	0	9.74581	1.13986	0	0	0	0	110.396	10.4297	0	68.9616	0	0	0	0.341958	0	0	0	0	0.056993	0	0	12.5955	0	0	0	0.455944	0.056993	0	0	20.6885	0	0	0	19.4916	0	0	0	0	0
57	37	Canada	33.9	61	N	post	0	17.7651	4.00632	0	0.0638457	0.0319229	0	0.0159614	5.73016	0	110.405	1.65999	0.0159614	200.954	0.622496	0	0.0159614	39.8717	0	0	25.9373	0.287306	7.46995	0	0	14.6686	0.0478843	0	0	4.56497	0	0	0	96.6305	0	65.4738	0	31.8431	0.0159614	0.175576	0	0	0.0159614
58	37	Canada	20.9	61	N	post	0	22.7999	0.027653	0.0138265	6.56758	1.24438	0	0.290356	0	0	128.324	1.68683	0	276.889	0	1.10612	13.6744	37.2624	0	0	30.2247	0.0138265	4.10646	1.4103	0	10.1625	0	0	0	8.55859	0	0	0	93.0522	0.0138265	40.3733	0	14.0062	0.027653	1.11994	0	0	1.85275
59	37	Canada	25.4333	61	N	post	0.0175085	39.6568	0.0175085	0.0700341	0.980478	4.5172	0	0	4.20205	0	113.735	4.39464	0	209.122	0.140068	0	0.0700341	36.873	0	0	19.0843	0.0175085	9.8398	0	0	14.2695	3.41416	0	0	10.225	0	0	0.332662	78.6483	0	60.6671	0	15.39	4.41215	0	0	0	0
60	37	Canada	25.8333	61	N	post	0	20.069	1.56217	0	1.18218	0	0	3.7858	0	0	202.111	1.40736	0.0140736	230.695	0	0	2.35029	16.7476	0	0	1.51995	0	11.1041	0	0	37.4217	0.0140736	0	0	7.3605	0	0	0	64.443	0	26.571	0	4.88354	0	3.49025	7.17754	0	0.0985152
61	37	Canada	32.2	61	N	post	0	25.5697	0.0331	0	0	0.01655	0	0	0	0	155.057	0	0	267.68	0	0	0	42.0204	0	0	0.0992999	0	0.11585	0	0	20.1413	0	0	0	0.24825	0	0	0	76.3948	0.0662	33.6627	0.860599	4.68365	0	0	0	0	4.3361
62	37	Canada	20.9	61	N	post	0	3.19646	0	0	13.3479	0.017563	0	0.0351259	0	0	176.596	4.4083	0	340.915	6.67393	0	0	35.7758	0	0	0	0	0.790333	0	0	0.017563	0.105378	0	0	0.158067	0	0	5.74309	105.799	0	3.89898	0.140504	8.90442	0	0	0	0	0
63	37	Canada	20.3333	61	N	post	0	14.6483	0	0	0.0578983	0.443887	0	0.308791	1.46676	0	235.125	18.1222	0	340.596	0	0	0.656181	42.8254	0	0	5.65473	0	3.58969	0	0	7.70047	0.0192994	1.69835	0	3.68619	0	0	0.115797	87.9089	0	28.6983	0	19.3766	3.18441	0	0	0	0
64	37	Canada	23.4333	61	N	post	0	22.5689	5.12017	0	7.26864	3.35321	0	0	1.74688	0	222.677	18.3322	0	259.382	0.46182	0	0	24.2154	0	0	5.44144	1.58625	0	0	0	17.9708	2.08823	0	0	6.62611	0	0	0	75.7986	0	43.411	3.0721	23.4725	0.0200791	0	0	0	2.99179
34	37	Canada	30.4667	61	N	post	0	40.0732	0.04782	0	0.035865	2.29536	0	1.3031	5.17652	0	48.9916	0	0.011955	168.506	0.011955	0	0	30.2342	0	0	7.6512	0	0.54993	0	0	43.5521	0.02391	0	0	1.38678	0	0	0	137.172	0	30.4613	4.47117	11.8355	0.035865	0.920535	0	0	0
35	37	Canada	34.7667	61	N	post	0.0471698	83.066	0.235849	0	0	7.40566	0	3.06604	1.32075	0	89.7642	0	0.0471698	138.066	0.0471698	0	0.0471698	65.9434	0	0	1.22642	0.0471698	1.22642	0	0	23.7264	0	0.0471698	0	2.21698	0	0	20.9906	141.321	0	35.4717	0	16.6509	6.65094	0	0	0	0
36	37	Canada	37.6333	61	N	post	25.6231	129.513	0	0	7.55752	10.2492	0	11.3104	17.0562	0	113.855	0	0	43.7146	0.0258819	0	1.2941	77.8528	0	0	0.0258819	0	0.258819	0	0	39.2111	0	8.41163	0	2.1482	0	0	0	31.2912	11.6469	35.6394	0	96.4619	0.0517639	0	0	0	0
37	37	Canada	29	61	N	post	0	30.0876	0.0867077	0	8.15052	0.0433539	0	0	0	0	189.023	12.616	0	138.299	0	0	0	16.5612	0	0	9.45114	0	1.38732	0	0	51.6778	0	0	0	0.433539	0	12.8761	0	41.5763	0.0433539	27.8332	0	12.3125	0	0	0	4.37874	1.43068
38	37	Canada	14.3667	61	N	post	0	60.0244	1.02073	0	7.42862	0.0850605	0	3.03383	3.4166	0	85.2874	11.8376	0	174.672	2.48093	0	0	20.5563	0	0	9.47007	0	5.01857	0	0	17.324	0.241005	1.47438	0	0.949843	0	0	0	64.7452	0	8.50605	0	27.3753	0	0	0	0	0.354419
39	37	Canada	23.4	61	N	post	0.01901	58.3606	0	0.01901	1.55882	0	0	0	0	0	79.6137	12.3755	0	154.076	0	0	0	39.6738	0	0	10.0182	0.01901	0.855448	0	0	23.7625	0.01901	0	0	1.40674	0	0	0	78.7202	0.0380199	22.7739	0	35.0924	0	0	0	0	0
40	37	Canada	26.1333	61	N	post	0	12.6358	0.2771	0	0.0554201	0	0	0.0554201	0.0554201	0	60.02	10.1419	0	24.1077	3.60231	0	0	26.5462	0	0	0.775881	0.0554201	1.44092	0	0	7.37087	0.11084	0	0	7.48171	0	0	0	25.7149	0.0554201	31.0907	0	15.9056	0	0	0	0	0
41	37	Canada	24.8	61	N	post	0	106.794	0.0165971	0	0	0.00829855	0	0.091284	0.0580898	0	39.5509	0	0	55.2019	0	0	34.5552	0.091284	0	0	0.0746869	36.9036	0.248956	0	0	0.00829855	0.0746869	0	0	0	0	0.0165971	0	0.00829855	0	45.3101	0	47.393	0	0	0	0	0
42	37	Canada	42.3667	61	N	post	0	14.0722	0.339429	0.0141429	0.0141429	11.8517	2.92757	12.078	8.89587	0	35.9936	2.44672	0.0141429	120.059	0.0141429	0	2.85686	10.1829	0	0	12.573	0.0141429	2.13557	0	0	56.9109	2.23457	0	0	25.5279	0	0.0141429	0	154.836	0.0990001	33.2923	0	22.6145	0.0565715	0	0	0	0
43	37	Canada	46.3667	61	N	post	30.4711	34.2927	12.3215	0	0.0450923	0	0	0	0	0	145.648	5.88454	0	126.675	0.0112731	0	0	32.5792	0	0	31.3955	0	0	0	0	51.3037	0.0338192	0	0	0.0450923	0	0	0	182.815	0.0225461	21.5879	0	0.0338192	0.0225461	0	0	0	0
44	37	Canada	49.1	61	N	post	0	86.7816	0.574713	0	0	0	0	0	0	0	15.5172	0	0	28.7356	0	0	0	25.2874	0	0	98.2759	0.287356	0.574713	0	0.574713	35.0575	0	0	0	1.72414	0	0	0	111.782	0.574713	106.034	0	45.4023	0	0	0	0	0
45	37	Canada	43.9	61	N	post	0	9.32406	0.117432	0	9.48847	0.0234863	0	3.38203	3.17065	0	145.944	3.82827	0	106.675	0.140918	0	0	67.6875	0	0	6.10644	0	3.45249	0	0	36.9674	0.0234863	0	0	16.6283	0	0	0	84.2454	0.164404	51.9752	0.493212	62.1213	0.822021	1.40918	0	0	0
46	37	Canada	36	61	N	post	0	22.7433	0.186116	0	0.0186116	2.58701	0	0.0186116	0.0186116	0	54.9786	4.8204	0.0186116	145.059	0.0186116	0	0	34.0034	0	0	0.0558347	0	0.0372232	0	0	35.2689	8.0402	0	0	18.5557	0	0	0	63.8563	0	4.83901	0	34.0592	0	0	0	0	0
47	37	Canada	34.6667	61	N	post	0.0145692	4.67671	0	0	0.131123	0.160261	0	11.2474	0.0145692	0	30.6099	1.41321	0	99.8572	5.74026	0	0	24.7239	0	0	0.17483	0.0291384	2.06882	0	0	5.98794	0.0437076	0	0	16.434	0	0	0.0145692	48.7339	0	40.8083	9.48454	6.96407	0	0	0	0	0
48	37	Canada	32.1333	61	N	post	0	2.9673	0.0381647	0	0.00954117	0	0	0	0.00954117	0	11.7738	0	0.00954117	12.4608	0	0	0.0477058	7.76651	0	0	0.0477058	0	0.057247	0	0	1.8319	0	0	0	0.0381647	0	0	0	9.04502	0	4.40802	0	6.98413	0	0	0	0	0
49	37	Canada	30.6667	61	N	post	0.0132517	135.035	0.0132517	0	0.0397551	0.0132517	0	0	0	0	271.103	0	0	27.431	0	0	0.0132517	23.4555	0	0	0	0	0.0265034	0	0	40.696	0	0	0	17.5718	0	0	0	2.37205	0.0265034	3.56471	0.0397551	0.119265	0.0132517	0	0	0	0
2	37	Canada	35.6333	61	N	post	0	5.86737	0.674124	0	15.7795	0.424448	0	0.948767	0.549286	0	117.447	23.7441	0	281.609	2.19714	0	7.04085	54.8038	0	0	15.5797	0.19974	9.68741	0	0	11.4102	0.724059	3.09598	0	13.5324	0	0	0.174773	87.0369	0.324578	29.0622	0.374513	32.5577	1.97244	0.349546	0	0	0.848896
73	38	Canada	23.7	63	N	post	0.182303	77.9801	0.0227879	0.113939	3.32703	0.410182	0.0227879	0.410182	0.250667	0	178.702	0.364606	0.660848	52.9134	1.80024	5.90206	0.182303	26.0693	5.12727	0	352.483	101.11	4.32969	0	0	22.7195	0.341818	0	0	2.21042	0	0	1.09382	4.14739	0.364606	6.08436	0	7.31491	2.256	0	0	0	0.136727
74	38	Canada	21.2333	63	N	post	0	81.1261	0.138677	0.346693	2.56552	3.81362	0	1.10942	1.45611	0	103.8	0.416031	0	202.26	0.762724	8.11261	0.346693	26.2793	2.35751	0	284.912	20.1775	9.15268	0	0	40.8404	1.59479	0	0	3.53626	0	0	3.88296	9.49938	0.0693385	7.5579	0.0693385	20.1082	0.554708	0	0	0	0
75	38	Canada	20.9667	63	N	post	0.0171627	75.8247	5.4234	1.21855	3.38105	1.13274	0.223115	1.47599	0.858133	0	153.451	0.205952	0	94.2745	2.55724	5.81814	1.13274	38.6503	2.78035	0	146.123	59.0911	4.06755	0	0	212.045	0.120139	0	0	3.82727	0	0	1.13274	10.6237	0.686507	8.97608	0	21.8652	4.65108	0	0	0	0.480555
76	38	Canada	19.6667	63	N	post	0.0173241	156.073	1.09142	2.68524	1.64579	1.73241	0	0.0346482	2.89313	0	126.379	0.0173241	0	98.0718	0.398455	2.52932	0.311834	42.2362	2.512	0	79.7776	12.9931	2.63327	0	0	305.528	0.0173241	0	0	5.05864	0	0.0519724	0.658316	5.42245	0	20.3039	0	37.8878	4.59089	0	0	0	0
77	38	Canada	26.6333	63	N	post	2.00571	219.741	1.90285	0.0128571	2.37856	1.64571	0	0.359999	7.10998	0	221.438	2.27571	2.28856	126.964	1.53	1.42714	0.424285	42.3642	2.08285	0	41.1942	4.89856	40.577	0	0	16.9457	0.295713	0	0	6.08141	0	0	0.552856	18.1542	1.11857	16.9714	0	9.92569	1.60714	0	0.295713	0	0.154285
78	38	Canada	22.6333	63	N	post	0	116.835	0.414233	0	0.382369	0.191184	0	0.488582	2.09241	0	237.908	2.28359	0	115.104	0.839087	0.78598	3.98301	33.1599	1.97557	0	85.3001	0.0212427	6.23473	0	0	7.97663	0.477961	0	0	4.17419	0	0	0.0212427	196.803	1.69942	28.6139	0.031864	5.63994	0.361126	0	0.881572	0	0
79	38	Canada	22.1667	63	N	post	0	175.387	1.66401	0	5.10297	0	0	0.897557	0.746284	0	250.953	2.81369	0.0403397	125.194	0	0.242038	4.28609	31.2733	4.17515	0	67.9118	0.100849	11.396	0	0.0605095	2.45063	0	0	0	6.66613	0	0	0	133.514	0.796708	25.7367	1.07909	1.70435	3.03556	0	0.5345	0	0
80	38	Canada	25.3333	63	N	post	0.60297	72.6578	0	0	0.703465	0.904454	0	0.0502475	0.351732	0	88.0587	0.0251237	0.0251237	59.8447	0.226114	10.4515	0.653217	35.3491	5.42673	0	419.792	33.7412	1.20594	0	0	19.094	0.100495	0	0	5.15037	0	0.502475	0.854207	8.9943	1.20594	9.39628	0	4.84888	2.61287	1.08032	0	0	0.40198
81	38	Canada	26.1333	63	N	post	0	229.314	0.0955475	0.0191095	0.0955475	0.0573285	0	0.114657	1.35677	0	290.923	0	0.0191095	77.145	0.038219	0.687942	0	6.26792	0	0	152.8	64.4181	0.879037	0	0	26.008	0	0	0	3.03841	0	0	0	3.24861	0	43.7607	0	7.81578	0.076438	0	0	0	0
82	38	Canada	24.2	63	N	post	0	187.386	0	0	5.36601	3.39431	0	0.723788	0	0	128.485	0.399331	0	80.1907	2.99498	1.39766	0	41.5304	0.224624	0	153.094	15.6737	6.26451	0	0	199.017	0	0	0	3.46919	0	0.0249582	0	4.79197	0	7.91175	0	10.2079	1.42262	0	0	0	0
83	38	Canada	18.5667	63	N	post	0.509468	159.924	1.05533	1.6497	1.66183	1.8074	0.109172	0.861243	2.02574	0	182.596	0.0121302	0	93.0264	0.66716	3.79675	0.291124	19.942	2.11065	0	33.0062	3.22663	16.7154	0	0	307.112	0.582249	0.897633	0	8.17574	0	0	0.242604	7.08403	2.31686	7.14468	0.0121302	38.3556	0.485207	0.218343	0	0	0
84	38	Canada	27.7	63	N	post	3.94024	109.213	7.01725	0.0139231	4.76171	1.18346	0.960695	0.0278462	6.30717	0	215.084	0.584771	0.0139231	75.7278	2.46439	0.0139231	0.487309	40.5302	2.72893	0	18.2532	0.44554	3.7314	0	0	20.3556	5.12371	0	0	1.43408	0	0	0	6.4464	0	19.743	0	1.53154	1.23916	45.5007	0	0	7.96402
85	38	Canada	24.3	63	N	post	0.135128	85.1411	8.12848	1.61114	15.706	0.270256	0	0.0103945	0.0623668	0	160.636	1.36168	0.135128	54.9971	1.3097	1.22655	2.48428	116.408	0	0	34.6863	0.914713	3.49254	0	2.46349	4.43844	0.0519724	0	0	2.41152	0	0	0	311.325	0.0519724	7.75427	0.405384	0.841952	5.47789	0.426173	0	0	0
86	38	Canada	28.2	63	N	post	1.622	237.682	7.83576	0	9.62232	0	0	0	1.5123	0	278.749	0	0	131.672	0	0	1.12835	25.9285	0	0	32.1658	0	15.5853	0	0	0.00783576	4.03542	0	0	1.41827	0	0	0	84.2736	0	2.7817	0.00783576	0.297759	6.5507	0	0	0	0.861934
87	38	Canada	24.6	63	N	post	2.12987	113.42	0	0	0.121212	0	0	0	7.16883	0	178.511	0.017316	0	79.4978	15.9654	0	0	55.9134	3.79221	0	20.5887	0	7.77489	0	0	5.90476	0	0	0	18.2684	0	0	0	42.3723	0	83.4286	19.7749	6.44156	11.7056	0	0	0	0
65	38	Canada	22.5333	63	N	post	0.393915	207.087	2.79492	1.27553	4.38934	0.619009	0	0.862861	2.94498	0	140.515	0.412673	0.300126	94.6334	0.769072	4.91456	1.46311	44.231	8.366	0	243.927	8.32849	6.97792	0	0	31.4757	0	0	0	4.82077	0	0.318884	0.637767	7.09047	2.79492	5.85245	0	14.9313	2.83244	0.112547	0	0	0.0375157
66	38	Canada	26.1	63	N	post	0	220.907	0	0	6.75185	0.785099	0.0588824	0.333667	3.1404	0	201.77	0.529942	0	139.237	0.608452	5.45644	1.70759	37.8614	0.647707	0	156.038	11.8746	2.33567	0	2.11977	24.711	0.412177	0	0	2.3553	0	0	0.31404	16.5067	0.0588824	7.39956	0.0588824	3.31704	5.22091	0	0	0	0.0196275
67	38	Canada	24.9667	63	N	post	0	71.0519	0.537162	0	1.4894	2.2219	0	0.512745	0.439496	0	96.445	0.146499	0	70.1485	0	1.85565	0.708077	17.3357	6.59244	0	69.8066	3.88222	0.146499	0	0.292997	500.22	0	0	0	0.805743	0	0	0	8.08184	0.122082	4.49263	0	52.0803	1.22082	0	0	0	0.0732493
68	38	Canada	18.8667	63	N	post	0.910221	114.058	3.57087	0.770187	1.10277	0.297572	0	0.227555	0.962733	0	138.196	1.29531	0.297572	120.867	0.12253	0	0.192547	16.314	0.332581	0	37.7567	1.29531	2.4681	0	0	415.813	0	0	0	1.89046	0	0	0.245059	8.48956	0.735178	13.8459	0	31.6302	3.15076	0	0	0	0
69	38	Canada	26.3	63	N	post	0	308.607	0.102704	0	0.0186734	0.756274	0	0	1.51255	0	329.782	0.485509	0	127.11	0.616223	0	0	31.6982	0	0	16.2552	2.99709	2.61428	0	0	0.672244	0.0280102	0	0	0.065357	0	0	0	6.20892	0.214745	9.77555	0.0466836	4.41627	2.98775	0	0	0	0
70	38	Canada	21.2667	63	N	post	0	188.482	0	0	2.24383	1.49589	0	0.747943	0	0	147.345	0.747943	0	17.2027	2.24383	0	0	10.4712	0	0	0.747943	2.24383	10.4712	0	0	276.739	2.24383	0	0	0	0	0	0	11.2191	0	2.99177	1.49589	79.282	2.24383	0	0	0	0
71	38	Canada	23.4333	63	N	post	1.0142	123.112	15.4985	3.94848	12.3378	0	0	0.00984659	0.275705	0	338.073	1.49668	2.47149	70.0289	0	2.82597	2.25487	81.5593	3.23953	0.108312	88.7572	0.00984659	3.71216	0	1.34898	3.73186	0.157545	0	0	8.19236	0	0	0.0196932	64.2096	0	5.09069	0	0.521869	6.86307	0	0	0	0
72	38	Canada	16.4333	63	N	post	3.5515	156.969	14.3783	3.22021	9.70038	0.0265038	0	0.0530075	1.45771	0	210.056	0.503571	2.94192	86.124	0	1.60348	0.119267	87.4359	12.0062	0.0132519	172.672	0.0662594	2.87566	0	0	2.34558	0.198778	0	0	14.1	0	0	0.159023	43.0288	0.450564	21.5343	0.145771	0.649342	10.3365	0	0	0	0
3	38	Canada	20.1333	63	N	post	0.306733	76.9165	0.484639	0	2.88329	0.036808	0.018404	0.233117	0.944739	0	178.12	0.319003	0.165636	42.8629	0	1.57048	0.208579	32.5137	7.57018	0	31.023	0.0797507	153.882	0	0	5.20833	37.6423	0.0122693	0	2.11646	0	0	0.0674814	4.18384	1.26988	8.51492	53.7152	29.9801	2.64404	0	0	0	0.110424
551	38	Canada	20.6667	63	N	post	0.32684	140.498	1.80852	0.0217893	3.2684	0.065368	1.13305	2.20072	0.936942	0	181.222	1.19841	0	96.1999	0.283261	3.74777	2.81082	62.47	8.56321	0	207.74	13.0954	12.7032	0	0	26.7137	1.19841	0	0	6.92901	0	0.348629	0.152525	9.73984	0.849784	12.5507	0.0435787	7.75701	1.96104	0	0	0	0.479365
552	38	Canada	19.1667	63	N	post	0	80.3699	0	0	0.0396888	6.27084	0	0	1.54786	0	167.249	0	0	127.163	0	3.33386	0	8.8903	21.2335	0	116.13	20.5588	0.0396888	0	0	31.0764	3.65137	0	0	0	0	0	0	32.902	0	11.0335	6.62804	15.9946	8.21559	0	0	0	0
553	38	Canada	16.0667	63	N	post	0	140.179	0	0	0	45.8029	0	0	0	0	48.5733	0	0	117.37	0	0	0	4.15551	0.0923446	0	64.5489	0	0	0	0	182.381	0	0	0	0.0923446	0	0	0	22.2551	0	0.0923446	0	65.4723	0	0	0	0	13.39
554	38	Canada	12.8333	63	N	post	0	114.295	0	0	0	0	0	0	0	0	251.911	0	0	74.4186	2.21174	0	0	28.1347	0	0	31.6474	10.7009	4.65116	0	0	310.099	0	0.260205	0	0	0	0	0	3.15498	1.98406	20.3936	2.34184	32.4931	0	4.00065	0	0	0
555	38	Canada	21.5333	63	N	post	0	204.088	0	0	1.16337	2.32674	0	0	0	0	160.878	0	0	125.145	0	0	0	24.2646	0	0	0	0	0.332392	0	0	7.31261	8.55908	0	0	0	0	0	6.89712	33.073	0	17.4506	0	28.5857	0	0	0	0	0
556	38	Canada	14.8667	63	N	post	0	60.3008	0.0254702	0	4.86482	1.00607	0.916929	0.738637	0	0	77.9389	0	0	92.0877	0.203762	1.1971	0	15.5878	0	0	24.0184	0	5.59072	0	0	5.11952	2.26685	0	0	0.203762	0	0	0	569.145	0	2.356	0.0891459	1.34992	0	0	0	0	0
557	38	Canada	12.7667	63	N	post	0	156.424	15.1427	0	0.622383	0	0	0	2.27816	0	163.822	1.04513	5.03191	81.5264	0	0	3.69907	38.2707	0.910089	0	39.0986	0	0.00587154	0	6.41172	9.05392	0	0	0	12.1658	0	0	0	234.304	0	12.3831	0	3.51705	11.3732	0	0	0	0
558	38	Canada	15.1667	63	N	post	0	321.306	0	0	2.14331	0	0	0	2.10526	0	267.787	0	1.48383	113.494	0	0.0126823	1.50919	69.6766	0.0126823	0	31.2999	0.938491	6.13824	0	0	4.80659	0	0	0	14.9144	0	0	0	22.1179	0	2.24477	0	3.50032	1.90235	0	0	0	0
575	39	Canada	30.7667	56	N	post	0.409769	42.2199	7.34852	3.23717	27.6184	5.62749	0.0409769	4.4255	1.69371	0.177567	184.574	2.1308	2.30836	136.016	6.50167	0.204884	9.01492	104.109	0.204884	0.150249	36.9338	2.88204	3.86549	0.300497	0	55.2368	2.32202	0	0.450746	26.5667	0.13659	0.163908	0.327815	4.4938	4.38453	38.8734	1.54346	56.07	32.6176	0	0.232202	0	3.71524
576	39	Canada	28.8	56	N	post	0.715107	84.4604	4.04191	8.41029	26.6922	6.77797	0	6.1406	0	0	126.403	2.62724	1.07266	102.882	17.5668	0	5.67422	148.4	0	0.513012	18.7638	0.652924	9.42076	0	0	86.0461	2.87598	0	0	22.9923	0	0	0.155458	2.89152	4.15073	34.1852	1.63231	72.4435	14.7841	0	0	0	3.06253
577	39	Canada	30.0667	56	N	post	0.533998	53.3998	8.2473	4.74665	9.53285	6.36842	0	7.73308	4.52909	0	221.965	0.51422	1.18666	162.889	10.7986	0	3.75776	80.7326	0	0	53.1229	2.23488	15.9804	0	0	40.6234	0.0593331	0	0	10.8777	0	0	0	15.5255	2.37332	40.7618	0	33.365	16.5737	0	0	0	4.21265
578	39	Canada	24.7667	56	N	post	0	17.293	1.44452	0	1.05244	5.30345	0	0.5159	18.2216	0	205.493	0.887348	0	235.23	1.19689	0	23.3806	43.6451	0	0	17.974	0.804804	3.40494	0	0	32.0271	0	0	0	2.60014	0	0	0.72226	12.0514	0.247632	69.9767	2.51759	52.4361	4.68437	0	0	0	1.30007
579	39	Canada	33.6333	56	N	post	0.00951529	20.0741	1.90306	1.55734	7.22845	3.81563	0.0253741	2.63574	2.59767	0.145901	125.247	1.70324	0.228367	126.747	54.4053	0.104668	1.28456	61.2436	0.164932	0.0190306	10.6159	1.34483	3.01318	0.0190306	0	59.5943	0.371096	0	0.142729	6.2452	0.00634353	0.0475765	2.06165	9.18543	1.66835	26.9632	1.24333	55.3473	5.68063	0	0	0	0.133214
580	39	Canada	25.7667	56	N	post	0.40551	22.3494	1.71473	1.29763	7.3687	8.59682	0.011586	2.2361	2.37513	0	84.126	3.3947	0.46344	109.117	4.86612	0.278064	5.12102	61.9504	0	0.11586	13.8453	1.6568	4.28682	0	0.104274	69.1105	1.06591	0	0	5.15577	0	0.05793	1.13543	7.46139	0.614058	54.8829	0.625644	336.041	4.33317	0	0.127446	0	0.683575
581	39	Canada	27.9667	56	N	post	0	29.0887	0	0	15.2839	21.3186	0	3.98367	0	0	302.877	2.01156	0	110.261	4.25977	0	1.3016	51.768	0	0	18.9717	0	5.83746	0	0	13.8837	5.26555	0	0	0.157769	0	0	0	26.9194	0.394423	53.4049	0	98.8424	1.08466	0	0	0	0
582	39	Canada	25.9667	56	N	post	0	17.4656	0	0	12.0135	8.16635	0	0.0236022	7.52909	0	200.925	0.519248	0	201.987	2.80866	0	3.2571	41.5398	0	0	0	0	0.0236022	0	0	57.1172	11.3054	0	0	0.967689	0	0	0	13.524	0	51.1459	0	102.551	8.61479	0	0	0	1.88817
583	39	Canada	28.4333	56	N	post	1.00833	39.1476	7.80771	4.01968	34.3512	4.41483	0.013626	2.45268	1.29447	0.013626	234.626	1.25359	3.32475	113.709	7.90309	0.381529	7.78046	111.897	0.0681301	0	33.8607	1.74413	5.46403	0.286146	0	29.514	0.517789	0	0.531415	28.0832	0.0681301	0.0681301	0.749431	3.92429	3.17486	43.5351	0.803935	42.8538	36.763	0	0	0	6.13171
584	39	Canada	27.4	56	N	post	0.0370624	66.7865	6.48593	8.82086	31.5216	10.081	0	3.18737	2.77968	0.185312	180.976	1.83459	2.6685	144.043	8.11667	0	7.56074	142.653	0	0	26.3143	4.11393	6.30061	0.0370624	0	29.6314	0.0926561	0	1.07481	24.9986	0	0.0555936	0.778311	3.89156	2.0199	50.0158	1.74193	35.895	24.8318	0	0	0	5.2814
585	39	Canada	27.8	56	N	post	0	31.5435	4.91631	2.40764	52.2526	2.85662	0	4.31299	0.538773	0	242.131	0.698722	4.14182	131.84	3.72652	0.30306	7.03773	141.972	0	0.0364795	25.457	1.3778	4.87702	0.0729589	0	15.2007	0.979333	0	0.810966	21.9719	0	0.49107	1.01862	2.59285	5.22217	47.1174	2.08494	22.0224	39.047	0	0	0	1.6977
586	39	Canada	19.3333	56	N	post	0	19.9295	3.38818	0	13.6917	4.03107	0	15.5509	6.79374	0	206.783	3.14493	0.799263	123.121	9.46953	0	8.98302	48.3033	0	0	10.3557	3.61406	1.66803	0.417007	0	40.4844	0.938266	0	0.608135	8.58339	0	1.00777	4.7087	9.1394	0.104252	38.0693	2.58892	94.1567	5.49059	0	0	0	3.21443
587	39	Canada	35	56	N	post	0	9.4127	1.47988	0.326949	5.95392	4.73216	0	3.7169	0.808769	0	95.5036	0.395781	0.430196	46.2547	101.612	0.0172079	0.395781	24.4868	0	0.0688314	4.30196	1.17013	2.46072	0	0	88.1042	0.912016	0	0.0344157	3.30391	0.0172079	0.0860393	1.89286	1.9617	0.946432	8.01886	1.08409	46.0654	3.52761	0	0	0	0.705522
588	39	Canada	32.6333	56	N	post	0	23.8948	0.827584	2.07066	13.7077	10.1684	0.303561	2.97116	3.91915	0	122.092	1.08536	0.0203504	123.91	8.27245	0.60373	5.09609	50.8727	0	0.944599	21.3018	3.38835	2.70322	0.00508761	0	71.6488	0.688523	0	0	9.58675	0	0.613905	1.16167	7.29054	0.529111	53.6081	0.537591	216.534	3.84284	0	0	0	1.7264
589	39	Canada	32.9667	56	N	post	0	43.1859	1.22751	1.50649	3.20826	9.59688	0	6.08174	3.79411	0	180.583	3.23616	0	174.529	4.35207	0.0557958	5.55168	34.705	0.0278979	0	10.9639	1.59018	0.669549	0	0	69.6889	1.08802	0	0	4.0173	0	0	0.0278979	13.6421	1.22751	97.2242	0.557958	107.156	0	0	0	0	2.28763
590	39	Canada	34.1667	56	N	post	0	31.1492	1.64577	1.05704	3.22464	12.6845	0	2.99718	4.57605	0.133803	171.749	2.67605	0	133.174	6.12816	0	4.96407	40.6224	0	0.107042	9.94153	3.49225	1.19084	0	0	76.6153	2.75633	0	0	4.2683	0	0	1.9669	3.70633	0.240845	62.1379	1.51197	158.891	1.98028	0	0	0	0.628872
559	39	Canada	32.4	56	N	post	0.104557	37.4314	4.60922	3.5288	23.412	6.27342	0	5.52409	3.28483	0.130696	149.743	1.77747	2.09114	138.608	11.0656	0.156835	10.0113	116.738	0.209114	0.0435654	23.0635	1.39409	5.41953	0.182975	0	82.9746	0.880021	0	0.261392	18.0099	0	0.0261392	0.749325	6.97046	1.55964	53.9601	4.60051	49.1069	22.9154	0.0871308	0	0	4.29555
560	39	Canada	30.6	56	N	post	0	89.4732	3.48261	10.7456	28.0421	4.86788	0	3.94868	1.08751	0	132.339	0.233037	1.45001	105.113	16.3126	0	16.7528	117.347	0.051786	0	33.6868	0.47902	7.56075	0.271876	0	76.6303	3.18484	0	0.440181	35.1238	0	0	0.893308	6.0978	1.73483	23.0965	8.84245	46.4391	16.4291	0	0	0	1.04867
561	39	Canada	26.4	56	N	post	0	78.7849	9.92067	0.738773	24.8544	15.9012	0	2.30427	0.386976	1.35442	115.161	0	3.48279	124.149	16.7631	0	15.5142	158.414	0	0.809133	20.2107	0.105539	5.61116	0	0	77.536	1.37201	0	0	16.3586	0	0	1.37201	0.897082	0.510105	20.3163	5.87501	74.3698	23.3945	0	0	0	2.35704
562	39	Canada	19.6667	56	N	post	0	84.3786	0.583408	2.21949	18.5042	5.50433	0	6.29066	1.35706	0.22829	179.398	1.15413	0.342435	107.893	7.34334	0	5.33945	81.1572	0	0	14.4457	2.54924	6.12579	0	0	38.0357	0.811699	0	0	9.99404	0	0	1.81364	7.3687	1.36974	38.4923	12.0106	102.261	8.02821	0	0	0	0.913161
563	39	Canada	28.0333	56	N	post	0.32891	28.9727	4.07562	0	11.4117	0.185906	0	4.97655	3.14609	0	89.4491	4.20432	0	212.919	15.7305	0.171605	14.8009	69.3142	0	0	38.2679	0.757922	5.29116	0	0	41.2996	0.100103	0	0	3.64661	0	0	1.37284	20.9215	7.17881	87.3756	0.815124	41.557	14.2289	0	0	0	2.03066
564	39	Canada	25.0333	56	N	post	0	29.2318	2.95015	1.21378	11.5983	7.63668	0	2.41069	6.35547	0	115.005	2.68042	0	156.122	2.74785	0	3.47275	70.4833	0.016858	0.033716	29.6195	0.859758	0.657462	0.118006	0	83.0257	2.95015	0	0	6.30489	0	0.236012	0.724894	10.9577	3.47275	102.227	0.25287	87.7291	3.30417	0	0	0	3.0513
565	39	Canada	24.9	56	N	post	0	138.661	2.07303	12.9275	17.2924	2.04728	0	0	0	0	78.8139	0	0	60.2338	1.39061	0	13.5327	66.2598	0	0	24.0781	0	25.7906	0	0	26.1897	0	0	0	22.3012	0	0	0	30.6448	9.47672	28.6104	0	45.8256	3.28337	0	0	0	0
566	39	Canada	27.3667	56	N	post	0	35.5795	3.78506	3.73847	17.2948	2.15457	0	19.5891	3.87823	0.163049	66.7218	0.617255	1.60719	61.9817	6.9645	0	1.93329	92.3088	0.0465853	0.326097	19.6823	2.27103	3.87823	0	0	147.722	0.733718	0	0	12.6828	0	0	0	2.80676	2.39914	24.9697	0	206.769	9.59657	0	0	0	0
567	39	Canada	31.4667	56	N	post	0.0784606	27.1081	3.31496	1.74575	16.2217	6.55146	0	4.90379	3.15804	0.0392303	129.872	3.60919	1.60844	226.359	26.5001	0.627685	7.61068	74.5768	0.0588455	0	17.6929	2.88343	2.88343	0.156921	0	57.6293	1.5496	0	0.333458	12.9656	0.0392303	0.0392303	0.509994	4.06034	1.23575	76.6952	4.39379	45.8014	14.4171	0	0	0	4.7861
568	39	Canada	30.1	56	N	post	0	67.1046	1.56427	2.98718	13.1719	3.47784	0	2.78157	4.58766	0	208.343	5.07598	0.899541	221.112	8.78046	0	7.63675	88.5709	0	0	22.1112	2.82947	2.2804	0	0	27.2257	1.61801	0	0	17.2502	0	0	0.132011	3.82948	2.10516	76.2776	3.69746	24.4944	5.86454	0	0	0	4.9393
569	39	Canada	28.0667	56	N	post	0	43.5473	0.613342	1.64159	22.9462	4.13104	0	4.72634	6.58441	0	150.63	5.06909	0.865895	213.371	7.46834	0	3.9326	83.7031	0	0	17.6606	0.992171	2.38121	0.180395	0	33.3189	2.63376	0	0.541184	14.3775	0	0	0.577263	2.23689	1.62355	59.7106	8.58679	61.1899	11.3649	0	0	0	16.47
570	39	Canada	25.6667	56	N	post	0	24.3445	0.0304878	0	0.457317	0.655488	0.396341	5.07622	1.64634	1.02134	51.7378	0.716463	0	47.0579	4.00915	0	1.50915	9.69512	0	0	8.59756	0.792683	0.320122	0	0	16.875	0.228659	0	0	3.53659	0	0	21.4939	1.06707	0	17.3018	8.42988	40.5183	0.838415	0	0	0	1.6311
571	39	Canada	29.1	56	N	post	0.0467526	144.119	5.25499	1.78595	13.9977	4.02072	0.00935051	3.84306	2.57139	0.280515	94.9264	2.00101	0.54233	141.155	10.6128	0	8.47157	64.6027	0	0	27.9861	2.94541	2.71165	0	0	38.2249	0.935051	0	0.233763	10.6409	0	0.317917	1.96361	5.24564	3.7215	101.808	1.37453	77.3755	9.63103	0.18701	0	0.00935051	0.430124
572	39	Canada	29.9333	56	N	post	0.333579	65.1263	4.01275	2.82561	8.50625	8.24135	0.0883002	1.51091	3.30635	0.00981114	179.858	2.44297	0.137356	163.395	7.06402	0.0784891	7.07383	71.7096	0.0490557	0.196223	35.2514	3.46333	1.64827	0.0981114	0	46.8874	2.26637	0	0	10.959	0	0.0588668	1.99166	12.8526	1.43243	55.2563	0.264901	89.0164	7.64287	0	0.833947	0	1.40299
573	39	Canada	28.3333	56	N	post	0	49.3984	1.0501	1.77933	11.6678	7.67155	0.189601	2.72734	3.57325	0.320863	226.763	1.60432	0.364618	123.474	5.97973	0.0583388	3.38365	64.0852	0.204186	0.0437541	12.2803	2.37731	3.61701	0.233355	0	58.2075	2.30438	0	0	6.14016	0	0	0.597973	11.4344	0.320863	73.6819	0.277109	75.2133	4.27332	0	0	0	1.83767
574	39	Canada	32.8333	56	N	post	0	30.7399	2.65279	0	7.18885	10.6719	0.0202503	0.263254	3.56405	0	122.352	1.43777	0	139.444	4.69807	1.92378	16.747	59.2726	0	0.283504	7.41161	4.49557	13.0007	0	0	52.2053	5.52833	0	0	7.87736	0	0.0405006	0.789761	11.8667	0	131.951	2.81479	58.5638	4.45506	0	0	0	4.41456
549	39	Canada	34.6333	56	N	post	0	9.1224	0.108816	0.634759	1.1063	1.07002	0	0.18136	3.11939	0	31.0851	0.163224	0.018136	77.3137	1.99496	0.018136	98.6779	20.7294	0.0725439	0.036272	53.1566	0.235768	1.63224	0.253904	0.0725439	7.27253	0.253904	0	0.018136	1.52342	0	0.054408	0.235768	0.308312	0.0725439	389.833	0.308312	32.8624	0.417128	0	0	0	0.036272
606	40	Canada	37.8667	58	N	post	1.79634	235.724	1.2831	0.21996	1.4664	1.55194	0	5.40124	1.86966	0	207.325	3.9104	0.02444	234.588	0.2444	0	7.82081	22.2526	0.19552	0	13.6375	0	33.0796	0.23218	0	6.19554	0.953161	0.01222	0	2.21182	0	0	0.720981	11.0591	0.32994	8.65177	1.75968	47.2303	2.71284	0	0	0	1.5886
607	40	Canada	37.9333	58	N	post	3.68181	246.362	0	0	12.9217	10.2666	0	0	7.87694	0	167.929	0	0	251.142	2.30113	0	26.6577	16.4796	1.66389	0	0	0	0.761143	0	0	9.52314	0	0	0	0.017701	0	0	0	1.30987	0	20.5155	0	0.548731	31.6317	0	0	0	0
608	40	Canada	32.2	58	N	post	2.42635	249.297	1.82319	0.0959574	2.72793	0.23304	0	2.23444	2.13848	0	307.42	1.12407	0.562036	162.525	0.287872	0	4.88012	41.481	0	0	12.7349	0	21.3985	0	0	8.11526	2.91985	0.753951	0	1.06924	0	0.0274164	0.53462	9.00629	0.91845	16.395	0.562036	20.5075	2.93356	0	0	0.0137082	0.0959574
609	40	Canada	30.0667	58	N	post	3.09629	91.3741	0.656278	0.185104	2.23808	0	0	0.50483	1.78373	0	314.425	0.151449	0	250.362	0	0	18.0561	33.5207	0.117794	0	10.7529	0.269242	60.8824	1.29573	0	5.65409	2.50732	0	0	1.49766	0	0	0.134621	7.10127	0.269242	13.9165	0.117794	21.085	5.51947	0	0	0	0
610	40	Canada	23.3	58	N	post	0	128.593	0	0	0.843235	0	0	1.09876	0.0127763	0	77.0538	0	0	122.167	0	0	0	10.0933	0	0	3.9351	0	119.394	0	1.49483	10.566	0	0	0	0	0	0	0	6.79698	0	125.22	0	10.6554	0	0	0	0	0
611	40	Canada	24.5	58	N	post	0	200.773	0.0207905	0	0	0	0	0.0207905	2.49485	0	146.697	0	0	185.763	0	0	8.42013	53.4315	0	0	24.9901	0	9.91705	0	0	58.0262	0	0	0	1.45533	0	0	0	3.9294	0	12.703	0	20.6033	3.11857	0	0	0	0
612	40	Canada	39.2667	58	N	post	1.47573	199.878	0.791115	0.258634	1.87129	1.2171	0	5.56823	1.52138	0	356.139	1.18667	0.228206	170.501	0.760688	0	7.62209	36.9846	0	0	13.8141	0.0760688	20.2191	0	0	6.66362	2.44941	0.197779	0	2.9819	0	0.349916	0.212993	10.7257	0.638978	8.15457	0.821543	32.9986	2.78412	0	0.060855	0	1.84086
613	40	Canada	36.6333	58	N	post	0	262.239	0	0	0.594509	2.49936	0	5.70243	0.0242657	0	262.906	0.254789	0	186.081	0	0	6.80652	33.8506	0	0	0.0121328	0	6.5032	0	0	5.09579	0.16986	0	0	2.5115	0	0	0	15.5543	2.01405	2.49936	0.909962	11.0287	0	0	0	0	2.74202
614	40	Canada	32.6333	58	N	post	1.20679	176.103	0	0	6.49906	5.40541	0	1.9736	2.50157	0	412.546	0.603394	0	152.068	0	0	2.89126	14.1923	0	0	7.49214	0.502828	7.83155	0	0	4.82715	0.502828	0	0	1.62162	0	0	0	10.308	0.0125707	9.02577	0.0628536	13.3124	3.31867	0	0	0	2.32558
615	40	Canada	30.7	58	N	post	0.86294	197.727	0.647205	0.408761	1.29441	0.590433	0.10219	1.91891	0.86294	0	469.587	0.488242	0.113545	173.928	0.22709	0	4.76888	18.1672	0.0794813	0.0113545	7.22145	0.317925	14.9198	0	0	3.25873	0.43147	0.590433	0	1.16951	0	0.204381	0.0340634	7.9822	0.0113545	5.50692	0.942421	13.9319	1.63504	0	0	0	0.476888
616	40	Canada	28.4333	58	N	post	1.62478	152.927	0.296698	0.437983	2.20404	0.621653	0	1.34221	1.38459	0	421.65	0.819452	0	205.852	0.791195	0.0847709	10.116	22.8458	0.169542	0.423855	9.48021	1.18679	27.9038	0.0423855	0	2.54313	4.04075	0.423855	0	1.42698	0	0.226056	0.93248	11.9951	0.197799	10.116	0.211927	19.8505	2.58551	0	0	0.0141285	0.240184
617	40	Canada	35.5333	58	N	post	0.929843	69.0409	0	0	2.66168	12.9016	0	0.38356	2.68492	0	257.183	0.825236	0	195.581	3.02199	0	8.48482	19.6313	0.0929843	0	25.5126	2.89414	17.8646	0	0	3.16147	1.56911	0.0232461	0	0.953089	0	0	0.999582	10.2399	0	7.84555	0.592775	13.9244	3.59152	0	0	0	0.0813613
618	40	Canada	32.1	58	N	post	2.72272	134.466	0.780513	0.780513	0	3.81181	0	0.99833	5.0461	0	316.344	0	0	152.944	12.5971	0	6.15334	11.145	0	0	12.0707	1.81515	13.777	0	1.08909	12.3067	1.56103	0	0	0.0907573	0	0	0.0181515	10.3463	1.63363	8.31337	1.37951	33.7617	0	0	0	0	2.45045
619	40	Canada	35.9	58	N	post	1.25833	77.6974	3.71866	1.0893	0.488309	1.93445	0	1.9908	11.4753	0	216.527	2.83595	0	176.88	1.40858	3.775	20.1521	18.5182	0.619777	0	65.377	3.53085	32.9045	1.18321	0	17.6542	5.1648	0	0	2.42276	0	0	2.34764	9.70983	0	9.09006	0	6.34801	2.04714	0	0	0	0.262935
591	40	Canada	34.9667	58	N	post	0	179.084	0.077075	0	5.79026	10.3762	0	8.98887	3.16008	0	163.727	0.0867094	0	166.212	4.69194	0.684041	17.4479	47.5167	0	0	23.9414	0	40.7341	0	0	9.36461	5.38562	0.934534	0	11.2915	0	0	0	63.2304	0.327569	16.8891	2.78433	29.7028	1.81126	0	0	0	2.72653
592	40	Canada	37.8	58	N	post	0.827192	232.095	0	0	3.06813	1.60926	0	5.79034	1.51903	0	231.313	0.285757	0	179.546	0.932471	0	21.2814	24.3946	0	0	13.5208	0	29.809	0	0	5.09851	1.91006	1.51903	0	1.75966	0	0.857272	0	17.1454	0	50.8197	0	30.7415	0	0	0	0	0.406076
593	40	Canada	35.4667	58	N	post	2.65329	232.951	0	0	4.07321	0.953526	0	5.26512	1.82414	0	202.085	1.38883	0	193.97	0	0.342026	19.8582	35.5603	0.0103644	0	13.8572	0	41.6028	0	0	7.06853	1.94851	0	0	2.00033	0	0	0	16.6867	0.590772	16.4794	0.290204	32.4095	1.06753	0	0	0	1.53393
594	40	Canada	31.9333	58	N	post	2.43534	236.073	1.05575	0.194309	1.47675	2.2216	0	3.27087	2.27342	0	264.682	0.693037	0.453388	173.33	1.36017	0	20.0074	39.6585	0.21374	0	11.5096	0.0842007	20.8818	0	0	9.26855	1.70345	0.40805	0	1.74231	0	0	0.654175	11.5808	0.317372	16.2637	0.783714	20.3442	2.75272	0	0	0.317372	2.11149
595	40	Canada	35.6667	58	N	post	0.946527	140.521	3.32916	1.04444	2.9375	7.99652	0.84861	3.4162	0.990045	0	312.909	0.456944	0	208.29	0	0	11.565	26.4375	0.0543981	0	7.20231	0	31.0287	0	0	5.21134	7.74629	1.50139	0	2.28472	0	0	0	25.1428	0	11.4345	0.0108796	10.4444	1.0118	0	0	0	0.489583
596	40	Canada	40.3	58	N	post	0.342363	146.307	1.62623	0	3.34874	0.952198	0	1.02709	0.994993	0	355.052	0.513545	0	236.766	0.149784	0	5.42432	25.0995	0	0.0106988	16.1018	0	32.4924	0	0	5.26383	0.877306	0.0534942	0	1.8723	0	0	0	17.7494	0.984294	10.7844	0.502846	11.1161	1.10198	0	0	0	1.71182
597	40	Canada	43.5	58	N	post	0	119.503	0	0	3.86124	4.52107	0	1.53961	1.80843	0	218.514	2.51714	0	209.851	0.0122191	0	23.7662	31.4398	1.57627	0	12.0114	0	59.5682	4.71658	0	11.9381	11.5593	0.256601	0	0	0	0	0	10.4351	1.30745	21.5301	3.8368	2.62711	1.12416	0	0	0	0
598	40	Canada	38.6667	58	N	post	0	195.571	0	0	10.4543	0.795701	0	0	0.244831	0	259.594	0	0	247.928	0	0	1.2364	10.8215	0	0	16.9423	0	35.3414	0	0	3.55005	0	0	0	1.56692	0	0	0	8.74047	0	11.4336	0	14.7633	0.905875	0	0	0	0
599	40	Canada	34.9333	58	N	post	2.8083	152.09	2.33174	2.50194	2.36578	1.12332	0	2.7232	1.02971	0	327.439	1.38713	0	163.587	0	0	23.5301	49.1111	0	0	18.0922	0.680799	36.8057	0	0	7.65899	1.48925	0.0510599	0	0.536129	0	0	1.92326	16.3987	0	16.6966	1.75306	28.7893	0.2553	0	0	0	3.6678
600	40	Canada	37.4333	58	N	post	0	231.512	0	0	0	3.54467	0	8.87007	0	0	331.637	0	0	129.355	0.0167994	0	1.14236	41.2257	0	0	4.68703	0	61.0994	0	0	0.487182	0.302389	0	0	2.85589	0	0	0.0671975	0	0	34.3211	0	17.4378	5.74539	0	0	0	0.705574
601	40	Canada	32.8	58	N	post	0	132.794	0	0	0	0	0	15.0428	0	0	485.185	0	0	73.2708	0	0	0	0	0	0	0	0	0.0479835	0	0	0.0479835	0.0479835	0	0	0	0	0	0	0	0	50.2147	23.296	17.8739	0	0	0	0	0
602	40	Canada	33.4333	58	N	post	1.49477	224.776	3.1141	0	2.11759	0	0	2.61584	1.93074	0	351.084	0	0	118.336	0	0	16.0688	48.5177	0	0	19.5566	0.062282	13.6398	0	0	1.86846	0.560538	0	0	0.498256	0	0	2.86497	6.16592	0	17.7504	3.55007	15.01	0	0	0	0	0
603	40	Canada	24.1667	58	N	post	0.551561	119.727	0	0	0	1.71174	0	1.40743	0.0950968	0	397.999	0	0	244.722	0.0190194	0	3.48054	44.7716	0	0	8.86302	0	23.6411	0	0	9.71889	2.73879	0	0	1.7688	0	0	0	2.13017	0	4.83092	0.0760774	12.8951	6.33345	0	0	0	2.92898
604	40	Canada	34.2	58	N	post	0	41.6753	0	0	0.0207961	1.6013	0	0	11.521	0	395.021	0	0	251.632	0	0	3.09861	43.4014	0	0	19.6939	0	19.2156	0	0	3.32737	0.0207961	0	0	3.01543	0	0	0	0.561494	0	1.26856	0	6.05166	1.45573	0	0	0	0
605	40	Canada	34.6	58	N	post	0	164.682	0	0	0	0	0	0.0120637	0.398104	0	249.43	0	0	103.398	0.0241275	0	0	5.33218	0	0	0.0120637	0	0.0241275	0	0	2.23179	2.70228	0	0	2.4972	0	0	0	15.514	0	0.0120637	0	4.08961	0	0	0	0	0
550	40	Canada	28.5667	58	N	post	0.868014	426.666	1.39429	0.14353	1.51732	12.6238	0	1.79754	0.868014	0	83.3088	0.54678	0.027339	147.036	0.498937	0	8.89202	12.2752	0.027339	2.38533	10.464	0.14353	17.3945	0	0.0751823	2.26914	1.49681	0.0888518	0	0.861179	0	0.00683476	0.150365	9.22692	0.218712	2.72707	0.341738	7.48406	1.31911	0	0.027339	0	0.259721
620	41	Canada	35.2333	52	Y	post	1.69654	206.228	4.50679	0.652071	7.72098	0.628989	0	154.166	1.51765	0	82.0629	0.403938	0.305839	85.9637	0.605907	0	1.28683	71.6182	0.0577054	0	15.4247	0.680924	3.69892	0	0.121181	89.4838	0.271215	0	0.646301	6.47455	0	0	0.138493	7.07468	0.571283	13.1741	0.0173116	3.6816	4.35676	0	0	0.0115411	0
641	42	Canada	29.5667	31	N	pre	0.166642	109.505	0.964399	1.03886	4.85036	0	0	0.684298	53.8007	0	163.831	0	0	109.537	0.0248191	0.769392	1.24095	31.1586	0	0	8.98096	0.00354558	97.4433	0	0	6.25086	0.322648	0	0	8.43849	0	0	0.00354558	10.6828	1.03176	226.084	1.27641	2.606	1.52106	0	0	0	0.0141823
642	42	Canada	32.8667	31	N	pre	0.641413	118.454	0.811198	1.05644	5.34825	0.311274	0.00471627	0.0613115	38.5744	0	271.959	0	0	152.642	0.603682	0.476343	0.24053	31.566	0	0	6.60749	0	86.7794	0	0	7.66865	0.396167	0	0	11.7482	0	0	0	12.1916	0.881942	121.307	0.495208	2.54679	1.46204	0	0	0	0.231097
643	42	Canada	30.2333	31	N	pre	0	140.609	1.16119	0.0110065	14.6167	0	0	1.36481	49.4965	0	209.895	0.445765	0	129.47	0	0	0.132079	41.3296	0.0550327	0	13.5766	0.28617	94.7774	0	0.0110065	15.8935	1.10616	0.165098	0	12.9987	0	0	0	15.8769	0.390732	95.2727	0	7.93022	4.00638	0.00550327	0	0	0.143085
644	42	Canada	28.8	31	N	pre	0.694612	172.327	2.06591	1.00383	6.78031	0	0	0.708057	36.559	0	192.632	0	0.0582578	113.603	0	0.779759	1.69844	42.4162	0.00448137	0	16.0075	0.134441	144.094	0	0	5.34628	0.4571	0.362991	0	14.2328	0	0	0	12.2431	0.246475	83.6582	0.81561	4.03772	3.55373	0.143404	0	0	0
645	42	Canada	32.6667	31	N	pre	0.136714	120.639	2.574	2.49857	6.46801	0.188572	0.0235715	0.579858	30.1903	0	165.17	0.00471429	0.367715	125.631	0.113143	0.297	0.914572	37.323	0.136714	0	14.3833	0.0188572	227.856	0	0	6.97715	0.499715	0.165	0	15.1234	0.00471429	0	0	10.0792	0.575143	98.9954	0.834429	5.88815	5.15743	0	0	0	0.0895715
646	42	Canada	31.7667	31	N	pre	0	154.189	0.434641	0.760622	1.52124	2.93383	0.21732	1.52124	21.9494	0.325981	125.394	0.869282	0	190.807	0.10866	0.21732	0	37.7051	0.21732	0	19.4502	2.93383	164.946	0	0	32.3807	0.869282	0.10866	0	4.88971	0	0.10866	0.21732	19.3415	0.10866	52.2656	0.977942	14.3431	1.19526	0.325981	0	0.21732	0.543301
647	42	Canada	33.9667	31	N	pre	0.124046	113.512	0.701339	0.577293	1.39791	0.133588	0.00477101	0.0572522	49.7569	0.00477101	243.847	0	0	147.329	0.00954203	0.42462	0	15.8779	0	0	3.85975	0.00954203	163.312	0	0	4.6422	0.209925	0.0477102	0	3.71185	0	0	0	16.2739	0	103.254	0.0667942	17.1232	0.00477101	0	0	0	0
648	42	Canada	34.2667	31	N	pre	1.02242	253.728	0.679986	0.670202	2.79822	0	0	0.00489198	26.8815	0	181.586	0	0	82.6697	0	0.259275	0.547902	22.9043	0.273951	0	10.3857	0	191.511	0	0	3.11619	0	0.0635958	0	6.82432	0	0	0	4.61803	0.396251	73.9913	0	8.17451	1.88831	0	0	0	0
649	42	Canada	30.0333	31	N	pre	1.88983	118.719	0.727265	0.334436	7.1187	0.063702	0	1.13071	34.2398	0.0053085	180.755	0.201723	0	116.755	0.0265425	0.472457	0.610478	30.3169	6.21626	0	50.8289	0	136.211	0	0	8.83335	0.769733	0.175181	0	16.4192	0	0	0	8.71125	0.976765	81.3794	0.0955531	1.61909	4.14594	0	0	0	0.0849361
650	42	Canada	36	31	N	pre	0	59.948	8.52696	0	0.78998	0.00603038	0	1.64629	91.5472	0.0241215	322.444	0	0	161.783	0	0	0	7.49576	0	0	7.12791	0	14.4126	0	0	21.8541	0.295489	0.0120608	0	15.9926	0	0	0	38.914	0	125.233	2.84634	0.277398	0	0	0	0	0
651	42	Canada	28.5	31	N	pre	0	172.52	2.29284	0	7.45575	0	0	0	25.8827	0	237.157	0	0	139.807	0	2.19664	0	27.1533	0	0	3.84813	0	73.3229	0	0	9.45597	0.00801693	0.0280593	0	12.8872	0	0	0	19.3008	1.26267	84.3101	0	4.33315	0	0	0	0	0
652	42	Canada	23.8333	31	N	pre	0.82937	154.172	1.01804	0.267285	4.65391	0.110059	0	0.0982666	36.7006	0	225.368	0	0	96.4781	0	0.0275146	1.3207	50.5916	0	0	10.939	0	141.716	0	0	9.51614	0	0.263354	0	9.63012	0	0	0.0786133	11.6112	0.455957	94.5049	0	2.86152	1.01411	0	0	0	0
653	42	Canada	36.0333	31	N	pre	0	82.4176	1.37363	0	0.457875	0	0	1.8315	10.5311	0	58.6081	0	0	46.7033	0.915751	0	3.20513	10.0733	0	0	20.6044	0	558.15	0	0	9.61538	0.915751	0	0	2.28938	0	0	0	1.37363	0	43.4982	0.915751	6.86813	0.457875	0	0	0	0
654	42	Canada	30.1333	31	N	pre	0	84.086	1.82265	0	3.83357	0.00427853	0	0.423575	35.7172	0	184.944	0	0	93.1137	0.00427853	0.0556209	0.329447	53.4303	0	0	11.3424	0	279.17	0	0.0385068	2.57996	0.0385068	0.0299497	0	4.70639	0	0	0	4.70211	1.47609	88.1164	0	10.8033	5.05295	0	0	0	0
655	42	Canada	30.6	31	N	pre	0	308.209	0	0	4.29752	0	0	0	0.440771	0	167.603	0.330579	0	40.3306	0	0	0	14.7658	0	0	27.1074	0	10.7989	0	0	0.440771	0.991736	0	0	0	0	0	0	60.3857	0	17.0799	0.220386	32.5069	0	0	0	0	0
656	42	Canada	30.5667	31	N	pre	0	93.7393	0	0	0.0504578	0.0560642	0	1.12128	27.0902	0	111.781	0	0	67.8937	0	0	0	35.427	0	0	7.70322	0	242.164	0	0	31.1661	0.00560642	0	0	3.98616	0	0	0	0.941878	0	134.582	5.13548	5.0626	0	0	0	0	0.0560642
625	42	Canada	32.8333	31	N	pre	0.259366	116.043	0.663296	0	3.53333	0.140313	0	1.09699	45.0361	0	202.552	0	0.263618	128.518	0.0042519	1.04172	2.64893	33.9514	0	0	6.39061	0.250862	160.28	0	0	10.094	0.0127557	0	0	7.59389	0	0	0	12.0754	1.09699	116.502	0.569755	5.18732	1.15652	0	0	0	0
626	42	Canada	32.1	31	N	pre	0	112.042	0.0238445	2.08938	1.58864	0	0	0.0745141	33.9158	0	116.442	0	0	202.112	0	1.40683	0	34.8637	0	0	10.5214	0	189.296	0	0	12.2561	0	0	0	14.4379	0	0	0	9.96104	0	94.0577	0.464968	10.888	7.85677	0	0	0	0
627	42	Canada	30.6	31	N	pre	0	278.4	0	6.18043	2.96587	0.00460539	0	5.84884	25.3388	0	163.339	0	0	135.035	0.0230269	0	0	33.0713	0	0	0.0184215	0	95.7506	0	0	30.6212	0	0	0	40.38	0	0	0	13.6872	0	36.2168	0	5.13501	0	0	0	0	0
628	42	Canada	30.0667	31	N	pre	0	123.883	1.33737	1.69566	6.96711	0.0709482	0	0.0709482	40.4263	0	230.415	0	0.188013	128.987	0	1.18483	2.32355	35.1158	0.379573	0	6.10154	0	143.06	0	0	3.4942	0.0461163	0	0	10.997	0	0	0.237676	11.82	0	114.482	0.337004	2.58251	1.31964	0	0	0	0
629	42	Canada	37.5667	31	N	pre	0.380773	113.801	0.167721	3.75786	2.63821	0.0407971	0	0.154122	34.1608	0	137.989	0.0271981	0	105.207	0.489565	0.326377	0.0634621	39.555	0	0	9.24734	0.13599	309.886	0	0	7.50213	0.149589	0.0634621	0.0498631	7.03976	0	0	0	6.74058	0.84314	102.6	0.865805	3.65361	2.96006	0	0	0	0
630	42	Canada	26.4667	31	N	pre	0	79.8979	0	1.65806	5.27565	0.00942081	0	0.494592	51.2822	0	162.848	0	0	102.64	0	1.85119	0	27.2638	0	0	15.3748	0	288.903	0	0	6.42499	0.560538	0.951502	0	6.3826	0	0	0	5.47349	1.01745	94.5991	1.67219	13.1844	2.56246	0	0	0	0
631	42	Canada	24.5	31	N	pre	4.71572	162.879	0	0	4.66029	0	0	0	33.652	0	140.127	0	0	93.2059	0	0	2.19389	12.3874	0	0	3.81045	0	158.949	0	0	14.4474	0.0230936	0	0	16.8907	0	0	0	5.18683	0	116.226	0.0277123	6.35998	2.50335	0	0	0	0
632	42	Canada	28.0333	31	N	pre	0	154.556	0	0	0.735885	0.119981	0	0	22.0166	0	137.822	0	0	62.8902	0	0	0	49.2603	0	0	4.28333	0	301.165	0	0	3.1955	0	0	0	10.5184	0	0	0	3.8234	0.211967	101.328	5.7711	4.30733	0	0	0	0	0
633	42	Canada	33.0667	31	N	pre	0.491744	161.338	1.25004	1.4063	9.97734	0.068936	0	0.569871	27.7445	0	176.021	0	0.165446	130.183	0.00919147	1.14893	1.95319	49.9235	0	0	9.14551	0	180.268	0	0	11.8984	0.110298	0.197617	0	12.3901	0	0	0.00459574	6.93497	0.220595	77.3554	1.16732	3.95233	2.7988	0	0	0	0
634	42	Canada	30.7667	31	N	pre	0.309496	129.051	1.46226	1.13033	8.63898	0.0403691	0.04934	0.789439	37.3279	0	167.527	0	0.0807381	139.87	0.0583109	0.663847	1.59682	48.1603	0.322953	0	11.6039	0	202.94	0	0	5.05062	0.0224273	0.363322	0	11.2361	0	0	0	9.22209	0.421632	87.3587	0.372292	3.49865	3.66461	0	0	0	0
635	42	Canada	30.4	31	N	pre	0.597569	128.776	1.36014	2.01568	5.19528	0.481623	0	0.16946	42.8109	0	165.469	0	0.454866	145.004	0.432568	0.178379	1.09257	36.9199	0.240811	0	11.4341	0	186.825	0	0	3.24203	0.642163	0.147162	0	14.2123	0	0	0	11.0104	0.593109	90.7948	0.423649	2.39473	4.73595	0	0	0	0
636	42	Canada	25.1667	31	N	pre	0.821534	92.6118	0.78228	0.97855	4.00112	0.0448619	0	0.765456	37.2354	0	259.907	0	0.0729006	122.324	0.0672929	0.311229	1.68513	28.0695	0.00280387	0	9.19108	0.00841161	224.04	0	0	5.88532	0.0112155	0	0	9.79672	0	0	0	12.7632	0.221506	87.862	0.451423	2.12533	2.88799	0	0	0	0
637	42	Canada	39.3333	31	N	pre	0.0613364	86.8941	0.326198	2.3503	2.27781	0.0724884	0	0.775068	40.0917	0	140.533	0	0.0836405	134.399	0.211889	0.209101	0.451659	28.0028	0.0780644	0	11.3166	0	331.501	0	0	3.17555	0.156129	0.192373	0	8.5369	0	0	0	6.45983	0.331774	103.201	0.763916	4.31027	1.78433	0	0	0	0
638	42	Canada	24.4667	31	N	pre	0	66.5197	2.15172	1.41699	2.93894	0.0699747	0	0	40.7778	0	178.348	0	0	94.3347	0	2.6328	0.691	36.7936	0	0	5.62422	0	303.655	0	0.244912	4.2947	1.10648	0	0	12.508	0	0	0	15.1714	0.0874684	106.174	1.6619	12.7923	1.36451	0	0	0	0
639	42	Canada	24.5667	31	N	pre	0.357907	87.0837	0.765754	1.39417	1.95184	0.00416171	0	0.137336	48.7294	0	158.648	0	0	135.576	0	0.378715	0.233056	20.4381	0	0	14.2122	0.245541	282.176	0	0	4.50297	0.00832342	0	0	8.35671	0	0	0	6.03864	1.44827	100.31	0.640903	5.79726	1.61058	0	0	0	0.719975
640	42	Canada	26	31	N	pre	0	135.365	0.594785	0	2.22184	0	0	0.00491558	44.9333	0	164.421	0	0	95.431	0	0.0835648	0	63.2536	0	0	3.38192	0	212.161	0	0	2.99359	0	0	0	8.76939	0	0	0	36.3605	0	86.406	1.22398	4.85659	0.51122	0	0	0	0
621	42	Canada	23.3333	31	N	pre	0.0176208	88.1805	0.0117472	8.09384	6.27302	0.199703	0.0176208	2.06164	37.2974	0	253.429	0.00587361	0	98.3947	2.39056	2.61963	0	136.984	0	0	11.712	0.0117472	89.6548	0	0.405279	27.4415	0.0704833	0	0	5.63867	0	0	0	2.86632	0	95.3228	1.19234	2.25547	1.88543	0	0	0.117472	0
622	43	Canada	32.1333	63	Y	post	1.06241	351.461	3.79359	2.48062	9.98261	0.00501135	0.0902043	0.410931	3.55305	0	76.9944	0.0300681	0	51.9276	1.87425	0	0.215488	296.632	0	0	21.8395	0	15.891	0	0	3.1772	0.0701589	0	2.65602	7.948	0	0	0	2.45055	0.310704	31.0152	0.501135	19.3588	2.00454	0	0.0250568	0	0.120272
673	44	Canada	27.0667	54	Y	post	0	250.363	0.809722	0	1.03669	0.00613425	0.122685	3.55787	22.8746	0	65.109	0	0.0674768	134.267	0.282176	0.0306713	0.521412	12.6918	0	0	34.6279	0.423264	59.2385	0.0736111	0	10.5264	1.73599	0	0	1.22072	0	0	0	20.4393	0	102.644	1.74213	5.29386	0	0	0	0	0
674	44	Canada	23.7333	54	Y	post	0	226.143	0	0	1.26692	0.00583836	0	6.45723	11.2855	0	107.665	0	0	73.2247	0.0116767	0	0.0116767	21.853	0	0	16.9955	0.303595	82.2041	0	0.00583836	12.5408	2.53969	0.00583836	0	0.618866	0	0	0	27.4111	0	147.389	0	0.537129	0.0116767	0	0.0116767	0	0
675	44	Canada	25.3	54	Y	post	0.415806	262.15	0.514169	0.500756	1.60957	0.120718	0.00447103	2.13268	14.6605	0	71.3532	0	0	103.585	0	0	0.554408	22.9185	0	0	38.889	0.147544	94.0973	0.56335	0	13.8915	1.4352	0	0	0.706423	0	0	0.38898	7.72147	0	107.841	5.56644	0.947859	0	0	0	0	0
676	44	Canada	14.5333	54	Y	post	0.147442	315.507	1.60957	0.958372	0.165872	0	0	1.628	16.3538	0	75.5394	0	0	129.718	0.227306	0	0	18.8296	0	0	34.4768	0.0552907	73.1127	0.405465	0	13.6752	0.853934	0	0	2.26692	0	0	0.0307171	7.05264	0	76.6513	0.245736	2.86897	0	0.380892	0	0	0
677	44	Canada	15.3667	54	Y	post	0	57.3622	0.0708759	0	0.0196878	0.0275629	0.0157502	219.361	9.90294	0	18.7939	0	0	41.5215	0.255941	0	0.653633	3.28785	0	0	23.8379	0.122064	30.705	0.318942	0	180.076	91.8001	0	0	0.0905637	0	0	0.0196878	2.84685	0	46.6403	6.87103	34.5638	0	0	0	0.0157502	0
678	44	Canada	24.8	54	Y	post	0	390.015	0.828918	0	3.79771	0	0.00450499	6.43313	17.6325	0	85.8426	0	0	119.116	0.19822	0	0	21.3987	0	0	24.4756	0	33.4811	0	0	18.8714	2.02725	0	0	3.32018	0	0	0	9.45598	0	76.7065	0.770354	7.1314	0	0	0	0	0
679	44	Canada	24.6667	54	Y	post	0	296.969	0	0	4.36755	3.10582	0	0.970568	11.113	0	155.873	0.0485284	0	68.9588	0	0	0	14.5342	0	0	19.5327	0	19.4114	1.57717	0	13.5879	0.194114	0	0	1.48012	0	0	0	9.07481	0	78.4461	0.0485284	2.93597	0	0	5.14401	0	0
680	44	Canada	29.2	54	Y	post	0	339.227	0	0.0252367	6.53126	0.0858048	0.348267	14.2436	4.2852	0	67.7202	0	0	94.1481	0	0	0.0555208	26.5541	0	0	22.0216	0	34.8368	0	0	29.8096	2.09465	0	0	2.13503	0	0	0	11.1243	0	40.303	0.287699	10.6196	0	0	0	0	0
681	44	Canada	23.7667	54	Y	post	0.107362	235.135	0.353663	0.138939	0.479971	0.0884157	0.0947311	2.82299	25.4763	0	63.2046	0	0	114.991	0.0442078	0	0.581017	10.3952	0	0	37.0335	1.85041	71.9261	0.915734	0	16.1422	1.8441	0	0	1.29466	0	0	0.0884157	12.4287	0	106.175	0.909418	5.51335	0	0	0.0126308	0	0
682	44	Canada	24.6	54	Y	post	0	341.863	0	0	2.8009	0	0	0.135131	10.3559	0	45.2934	0	0	124.321	0	0	0	42.0073	0	0	21.9772	0	24.3789	0	2.48764	12.7146	0.00614232	0	0	6.71355	0	0	0	2.38936	0	85.9556	6.04404	5.79221	0	0	0	0	0
683	44	Canada	25	54	Y	post	0	285.204	0.0461662	0	0.302645	0.00512957	0	1.24649	24.1552	0	72.3578	0	0	100.073	0	0.0666844	0.318034	14.8039	0	0	25.6581	0.856639	65.4636	0.348811	0	16.1274	0.754047	0	0	1.56452	0	0	0	11.2799	0	98.3339	5.02185	10.2079	0	0	0	0	0
684	44	Canada	19.5333	54	Y	post	0.126135	350.971	1.45055	0.819879	1.45055	1.19828	0.126135	1.89203	13.2442	0	49.6973	0.819879	0	153.822	0.126135	0	2.3335	19.551	0	0	20.1186	5.23461	39.6065	0.0630676	0	32.1014	0.315338	0	0	0.567608	0	0	0	9.39707	0	60.4188	2.08123	9.64934	0.378406	0	0	0	0
685	44	Canada	22.1667	54	Y	post	0	74.0205	0	0.0368216	0.202519	0	0.133478	173.627	10.4389	0	27.8969	0	0	48.2455	0.312983	0.046027	0.722623	4.98012	0	0	39.9146	0	36.5316	0.547721	0	142.223	80.9982	0	0	0.441859	0	0	0	3.50265	0	59.9961	7.8614	20.7858	0	0	0.0920539	0.0368216	0
686	44	Canada	20.6667	54	Y	post	0.10159	427.185	0.152385	0	0.863514	0.863514	0.152385	5.18108	9.54945	0	88.2308	0.0507949	0	96.8152	0.355565	0	0	22.1466	0.355565	0	17.0671	0.660334	14.8829	0.812719	0	44.4964	2.0318	0	0	2.94611	0	0	0.152385	11.4797	0.10159	40.636	0.914309	21.4355	0.30477	0	0	0	0
687	44	Canada	23.6667	54	Y	post	0	394.318	0	0	0	5.25388	0	0	24.6622	0	90.8456	0	0	56.9725	0	0	0	15.9113	0	0	0.0221683	0	8.75093	0	0	18.5936	0.0166262	0	0	0	0	0	0	0.34915	0	50.3442	7.09939	5.74158	0	0	0	0	0
688	44	Canada	26.6667	54	Y	post	0	344.54	0	0	0.244963	0.612407	0	6.9202	10.9315	0	67.0586	0	0	89.289	0.0306204	0	0	48.074	0	0	16.4738	0	19.9645	0	0	43.5728	5.72601	0	0	0.887991	0	0	0	8.2675	0	47.6759	2.81707	4.34809	0	0	0	0	0
657	44	Canada	27.4667	54	Y	post	0.30645	136.81	0.405305	0	2.88162	0.182881	0.019771	2.52574	31.4062	0.182881	36.0474	0	0	75.2631	0.657384	0	1.2258	15.6191	0	0	69.3021	0.301507	113.515	1.12694	0	5.49138	1.0874	0	0	3.11887	0	0	0.0494274	17.5368	0.00494274	165.918	0.751296	2.28849	0	0	0.0691983	0	0
658	44	Canada	29.3333	54	Y	post	0	210.282	0.338491	0	1.22099	0.0664894	0.441248	3.05247	29.0861	0	55.1559	0	0	94.2275	0	0	0.441248	18.2302	0.0362669	0	55.8269	0.253868	80.8571	0.169246	0	10.4872	0.489603	0	0	0.574226	0	0	0.00604449	11.545	0	136.902	3.15522	3.74758	0.024178	0	0.0725338	0	0
659	44	Canada	33.3333	54	Y	post	0	183.008	1.06506	0.916228	5.81363	0.227894	0.646476	2.65567	25.7381	0	76.1213	0	0.0046509	117.077	0.199989	0	0.0930181	26.366	0	0	35.9375	0.130225	55.2295	0	0	6.29732	1.95803	0	0	4.96716	0	0	0	19.757	0	138.806	3.88816	3.22308	0.00930181	0	0.186036	0	0.20464
660	44	Canada	23.6667	54	Y	post	0.266827	281.176	0.48765	0.354236	1.13172	0.358837	0.161017	3.05471	16.0971	0	89.0651	0	0.184019	101.528	0.519853	0.0138014	0.202421	18.9861	0.0368038	0	29.5396	0.38644	60.9425	0.312832	0	9.63799	0.841886	0	0	1.39854	0	0	0.0644066	10.0704	0	122.998	3.68498	4.71088	0.299031	0	0.147215	0.00920094	0
661	44	Canada	28.7	54	Y	post	0	114.286	0.232288	0	1.39373	2.78746	0	6.50407	3.9489	0	213.008	3.25203	0	66.899	2.78746	0	0	6.96864	0	0	5.11034	2.09059	6.50407	0	0	82.6945	1.39373	0	0	1.16144	0	0	0.696864	25.5517	0	18.1185	0.232288	88.0372	1.39373	0	0	0	0
662	44	Canada	34.1667	54	Y	post	0	244	0	0.117745	2.17294	2.5904	0.33718	4.287	11.0306	0.139154	68.2494	0.0321123	0.101689	109.198	0.0428165	0	0.305067	23.8381	0	0	28.6977	0.449573	24.384	1.98026	0	14.8466	1.89998	0	0	2.80448	0	0	0.0160562	51.1229	0	96.4548	1.22027	5.80163	0.00535206	0	0	0	0
663	44	Canada	35.1333	54	Y	post	0.101446	214.959	0	0.46778	2.06274	0.332518	0.118354	2.95885	18.311	0	62.2823	0	0	127.011	0.0225436	0.0056359	0.805933	16.8232	0.0676308	0	36.4755	0.129626	48.5702	0.191621	0	8.84836	0.670672	0	0	0.597405	0	0	0.0958103	29.6561	0	132.782	1.14972	3.45481	0	0	0	0	0
664	44	Canada	39.8667	54	Y	post	0.441141	301.012	0	0	11.0381	0.642532	0	1.54399	17.1374	0	52.4191	0	0	90.0312	0.17262	0.0959003	1.66866	30.4292	0	0	39.415	0.239751	17.7032	0.469911	0	21.6543	1.88924	0	0	0.412371	0	0	0.00959003	34.4378	1.58235	79.7986	2.66603	10.4339	0	0	0	0	0
665	44	Canada	28.0333	54	Y	post	0.426194	184.471	0.309959	0.012915	2.42802	0.678036	0.523056	2.60882	22.0523	0	65.0915	0	0	94.3891	0.684494	0	0.426194	29.0651	0	0.10332	28.1934	0	49.8518	0.406822	0	6.14753	0.503684	0	0	2.22783	0	0	0	28.1288	0	156.775	0.561801	9.31815	1.36253	0	0	0	0
666	44	Canada	32.8333	54	Y	post	0.156916	417.107	0.912073	0.102976	3.07457	2.41748	0.12259	5.4185	11.3519	0	88.5348	0	0	56.6074	0.137301	0	0.789483	44.4905	0	0	13.8772	0.46094	44.0002	0.755157	0	5.25178	0.794386	0	0	1.56916	0	0	0	10.5477	0	56.9212	4.88891	2.07913	0	0	0	0	0
667	44	Canada	32.3	54	Y	post	0.337151	248.852	1.65105	1.80475	6.14805	0.436313	0.00991621	3.17814	16.2675	0	82.6367	0	0.0049581	81.3922	1.67088	0	1.60147	119.168	0	0	28.2215	0.689176	59.1056	0.282612	0	9.113	1.22465	0	0	3.75328	0	0	0	10.9872	0	100.664	15.5635	2.97982	0	0	0	0	0
668	44	Canada	27	54	Y	post	0	346.315	0.127741	0.362784	1.0066	2.07451	0.245262	4.49136	15.9012	0	117.552	0	0	94.0222	0.0510963	0.0715348	1.20587	14.7362	0	0	25.6299	0.383222	39.7631	0.291249	0	10.1222	1.19054	0	0	0.889075	0	0	0	9.72362	0	83.2307	3.24461	3.66871	0.0153289	0	0.0357674	0	0
669	44	Canada	28.1333	54	Y	post	0	13.6159	0.0192951	0.00964754	0.0225109	0.064317	0	339.552	1.36995	0	5.4991	0	0	4.87201	0.273347	0	0	1.11268	0	0	2.04528	0	4.04232	0.0578853	0	216.906	99.6302	0	0	0.00321585	0	0	0.0450219	1.30242	0	5.06174	9.30345	83.85	0	0	0	0.0225109	0
670	44	Canada	26.3667	54	Y	post	0.085663	305.681	0.644992	0.735694	8.5663	0.282184	0.292262	13.6204	12.4161	0	95.2926	0	0	102.549	0.010078	0.413198	0.458549	47.4523	0	0	35.2176	0.095741	27.392	0.513978	0.055429	21.5921	2.99821	0	0	4.73162	0	0.095741	0	16.9059	0.131014	69.3165	1.56209	7.59378	0.146131	0	0.085663	0	0
671	44	Canada	27.8333	54	Y	post	0	246.508	0	0.386245	7.62833	0.270371	0	3.06421	8.07895	0	169.079	0	0	81.1886	0	0	0.231747	20.9087	0	0	34.9616	0	31.73	0.772489	0	9.75267	0.32187	0	0	2.47197	0	0	0	20.1748	0	109.5	2.06641	2.24022	0.959174	0	0	0	0
672	44	Canada	28.6333	54	Y	post	0	267.921	0.936482	0	6.48008	1.68708	0	5.31536	9.92012	0	76.455	0.00470594	0	71.8408	0.644713	0	0	24.2709	0	0	16.732	0.757656	12.4354	0	0	37.5863	1.69414	0	0	1.45413	0	0	0	28.8239	0.00235297	45.6311	2.20473	3.58592	0	0	0	0	0
623	44	Canada	27.5667	54	Y	post	0.292303	290.842	0.802743	0.213774	1.12995	0.00872547	0.113431	2.70926	10.6233	0	89.9247	0	0	122.113	0.139608	0	0.985978	21.0807	0	0	54.6084	0.0610783	72.1684	0.650048	0	14.1222	6.17763	0	0	1.16921	0	0	0.00436274	4.90808	0	67.1774	6.51356	12.6694	0.41446	0	0.00872547	0.0174509	0
689	45	Canada	33.1667	60	N	post	0	114.846	1.90028	0.545937	0.451448	0.923894	0.0734916	2.6562	13.512	0	82.0271	0.713918	0	209.577	0.986887	0	0.0944892	21.0711	0.0314964	0	47.8325	4.58797	158.164	0	0	19.7692	2.00527	0.314964	0	0.724417	0	0	0.325463	25.5751	0.241472	65.229	2.35173	44.2314	0.230974	0.556436	0	0	1.02888
690	45	Canada	28.5667	60	N	post	0	216.222	0	0	0.00673673	0.0336836	0	0.0673673	6.13716	0	92.9871	2.21638	0	140.845	1.81218	0.00673673	0	20.3112	0	0	28.4357	4.73592	174.185	0	0	27.9844	0.525465	0	0	0.478308	0	0	0	52.7755	0	63.5812	4.60792	21.3285	0	0	0	0	0.00673673
691	45	Canada	32.0667	60	N	post	0.370164	208.914	22.5039	0	32.0318	0.314386	0	1.19162	4.14279	0	45.6671	0.760611	5.61331	116.617	0.917803	0	0.116627	157.999	0	0	74.6412	0.517215	77.2983	0	0	6.09503	0.765681	0	0	8.19431	0	0	0	13.1636	1.1257	18.062	2.03337	17.3216	15.1311	0	0	0	0.0912733
692	45	Canada	28.0333	60	N	post	0	137.726	3.0425	0.447061	6.05395	0.614708	0.136602	4.01113	11.9216	0	87.5556	0.235949	0.912749	173.925	0.832029	0	0.291831	46.8048	0	0	39.8877	4.78106	132.963	0	0	8.29546	4.334	0.397387	0	2.55818	0	0.22353	0.0869284	15.8334	0.105556	67.9346	1.70752	28.4566	1.55229	1.53988	0	0	0.658173
693	45	Canada	34.7667	60	N	post	0	90.3745	1.79596	0	0.777692	3.19469	0	7.11113	10.4625	0	55.0651	1.56098	0	187.743	2.71912	0	0	30.716	0	0	27.6724	6.1488	212.17	0	0	16.2812	1.26445	2.14285	0	2.69674	0	0	1.01268	9.19243	0	37.4523	2.38903	76.9467	0	0	0	0	0.587465
694	45	Canada	33.6	60	N	post	0	161.836	2.23279	0.330784	0.496175	1.07505	0	4.09345	14.8853	0	118.999	1.07505	0	116.725	1.0337	0	0.20674	19.7643	0	0	15.5055	2.27414	54.2898	0.0826959	0	153.566	0.496175	0.372131	0	2.97705	0	0	0.165392	24.2299	0.124044	15.1333	0.20674	52.8427	0.620219	0	0	3.51458	1.52987
695	45	Canada	28.8	60	N	post	0.00692842	146.363	0	0	3.06236	0.00692842	0.0138568	3.15243	0.678985	5.52888	114.624	0	0	122.522	0.782912	0	0.00692842	26.5081	0	0	22.4412	0.00692842	110.197	0	0	20.5913	0.512703	4.34412	0	0	0	0	0	29.5844	0	36.5544	0.00692842	15.6652	0	0	0	0	3.20093
696	45	Canada	32.6	60	N	post	0.0295393	153.065	0	0	0	3.89918	0.0147696	6.42479	18.0042	0	116.939	0	0	136.405	8.26361	0	0	25.9798	0	0	0.00738482	1.34404	127.551	0	0	7.7836	0.00738482	0	0	0	0	0	0.00738482	58.2736	0.0295393	26.1201	0.0295393	24.2739	0.0738482	0	0	0	0
624	45	Canada	32.2667	60	N	post	0	74.7123	1.29974	0.565771	1.8961	0.833365	0.382278	2.89002	12.1564	0	119.347	0.978631	0	244.061	0.6881	0	0.13762	39.3669	0	0	37.8914	1.00921	149.486	0	0	21.5222	1.36091	0.420505	0.0305822	5.99411	0	0	0.305822	7.94373	0.152911	89.3383	2.80592	46.6379	0.626935	0.175848	0	0	0.420505
712	45	Canada	31.5	60	N	post	0.210381	79.7693	0.482122	0	0.46459	0.46459	0.674971	3.51511	14.6565	0	97.4149	0.859054	0.0350634	159.258	2.09504	0	0.140254	15.3139	0.192849	0	38.149	2.58593	72.2745	0	0	204.025	1.24475	0.859054	0	0.894117	0	0	0	37.0533	0	59.4676	1.56032	37.4653	0.0525951	0.315571	0	0	1.19216
713	45	Canada	26.0333	60	N	post	0	32.1257	0	0	0	1.79642	0.0131125	0	1.73085	0	36.4528	0	0	55.2955	0	0	0	17.0463	0	0	553.479	0.432713	23.6156	0	3.61906	21.8717	6.67427	0	0	0.0131125	0	0	0	47.8738	0	30.88	0	6.5956	0	3.57972	0	0	0.852314
714	45	Canada	29.1667	60	N	post	0	277.251	5.71082	1.90361	12.4861	0.512809	0	0	3.9393	0	86.5947	0.295253	0.582737	190.773	1.36749	0	2.22217	60.3716	0	0	50.7447	1.12662	32.6721	0	0	18.5777	0.163166	0.43511	0	3.00692	0	0	0	25.2597	0	35.6169	1.13439	39.7815	1.79483	1.18101	0	0	0.101008
715	45	Canada	23.9	60	N	post	0	109.451	2.43862	0.338129	2.66404	0.0204926	0.0922169	3.90385	16.4249	0.0819706	110.025	1.41399	0.471331	177.548	1.34227	0	0.450838	29.7246	0.245912	0.133202	33.7411	2.77675	164.72	0	0	11.3427	3.0739	0.0614779	0	0.932415	0	0.0717243	0.184434	19.2221	0.19468	78.3844	1.69064	49.3975	0.77872	0.379114	0	0	1.77261
716	45	Canada	28.5	60	N	post	0	100.849	1.82014	0.433872	0.740756	9.10072	0.28572	3.92601	22.974	0	121.823	0.0529112	0	170.406	1.02648	0.0423289	0.253974	21.2703	0	0	32.879	3.34399	184.163	0	0	17.3866	6.02129	0.0529112	0	2.80429	0	0	0.751339	9.7674	0	84.0018	0.952401	41.2707	0	0.0211645	0	0.0211645	1.91538
717	45	Canada	26.7	60	N	post	0	109.21	2.09943	0.703157	0.743338	0.94424	0.0401804	3.87741	10.9693	0	105.001	0.934195	0	160.32	1.11501	0.0100451	0.562526	44.9619	0.311398	0.0200902	36.9559	0.914104	179.024	0	0	10.8186	1.2255	1.45654	0	1.75789	0	0.311398	1.10496	17.4785	0	43.1939	2.27019	42.3803	0.0301353	0.220992	0	2.31037	0.743338
718	45	Canada	17.7	60	N	post	0	55.8241	0	0	0	0	0.0104618	6.71646	1.57973	0	187.569	0	0	148.066	0	0	0	35.7688	0	0	15.1068	0	134.643	0	0	19.6786	0.0209236	0	0	0.0104618	0	0	0	7.21863	0	10.399	0	11.079	0	0	0	0	2.05051
719	45	Canada	25.3667	60	N	post	0.407249	188.729	0.485566	0.720518	3.22667	2.14589	0.438576	8.34861	3.22667	0	74.8555	0	0	130.179	0	0	0.908479	101.217	0.454239	0	42.4635	2.3965	116.646	0	0	13.3922	0.50123	0	0	3.44595	0	0	0.657864	39.6911	0.830161	26.9098	0.798835	23.6831	0	0	0	0.234951	2.99171
698	45	Canada	38.4333	60	N	post	0.0778036	123.455	0.651605	0.0291764	0.583527	0.301489	0.116705	2.41191	14.4326	0	75.946	1.32266	0	220.136	0.991996	0	0.437645	21.2987	0.194509	0	42.3641	3.7054	244.585	0	0	6.79809	2.37301	0.389018	0.10698	1.22541	0	0	0.126431	12.7501	0.00972545	70.3734	1.51717	34.5643	0.330665	0.0583527	0	0.282038	0.632154
699	45	Canada	39.3333	60	N	post	0	86.9844	1.24116	3.55798	0.641264	0.113773	0	5.08874	16.3212	0	99.1788	3.37181	0	239.936	2.141	0	0	24.3784	0	0	38.7655	4.19925	94.9588	0	0	10.343	2.24443	1.66522	0	1.67556	0	1.40664	0	48.1879	0	110.866	3.29941	17.3348	0.0310289	0	0	0	0.144802
700	45	Canada	40.8667	60	N	post	0	85.1913	23.3769	0.876575	21.3875	0.113546	0	1.79857	7.53492	0.0635858	165.904	0.0999205	2.08016	59.6298	0.263427	0.190757	0.149881	117.865	0.113546	0	67.1148	0.917452	46.8945	0	0	2.52526	0.81299	0.0136255	0.227092	4.39196	0	0	0	9.05643	2.07562	27.0921	0.340638	4.00136	10.8913	0.158964	0	0	0.181674
701	45	Canada	33.7333	60	N	post	0	114.784	3.86112	0.625867	2.05092	0.182946	0.0770297	4.80473	20.6825	0	96.499	0.731782	0.202203	152.673	0.519951	0.154059	0.29849	33.4309	0.67401	0	33.3539	2.59012	120.706	0	0	11.5545	5.41134	0.288862	0	2.0124	0	0.0962872	0.105916	36.464	0.442921	90.3462	1.32876	20.5188	2.2146	0.856956	0	0	0.510322
702	45	Canada	38.9	60	N	post	0.0273728	142.922	0.611325	0.0821183	0.237231	9.09688	0.593077	4.96359	10.6936	0.100367	92.0911	0.383219	0	236.902	2.18982	0.072994	0.0821183	9.05126	0.182485	0.0182485	14.0331	4.10591	235.579	0	0	9.11513	3.06575	0.456213	0.0273728	0.839431	0	0	0.346722	10.8761	0	34.4532	0.510958	43.4953	0.109491	0.0821183	0	0.0456213	0.310225
703	45	Canada	34.0667	60	N	post	0	79.306	0.537117	0.0124911	0.0874377	3.01036	0	9.5432	10.3801	0	95.8192	0.199858	0	175.525	0.724484	0	0	28.03	0	0	29.4915	3.17274	121.688	0	0	41.383	4.0721	2.3858	0	0.437189	0	0	0	44.6932	0	43.6064	0.437189	16.6881	0.349751	0.287295	0	2.8105	1.399
704	45	Canada	35.4	60	N	post	0	175.054	0	0	0.00766942	1.80231	0	8.58975	11.4044	0.276099	88.5051	0.78995	0	168.528	1.47253	0.52919	0	38.9913	0.0306777	0.368132	17.724	3.22116	153.91	0	0	32.2729	5.17686	0	0	3.65064	0	0.314446	0	61.4244	0	34.8498	2.19345	23.5681	0.636562	0	0	0.805289	0.644231
705	45	Canada	30.2	60	N	post	0	130.598	0.192522	0.231027	1.08775	0.279158	0	2.05036	20.0705	0	83.574	1.15513	0	199.395	1.14551	0.182896	0.548689	24.4407	0.240653	0.202149	64.3217	5.11147	134.419	0	0	7.06557	1.6942	0.288784	0.00962612	0.356166	0	0.0577567	0.375419	23.7765	0	83.5836	3.56166	38.5237	0.490932	0.115513	0	0	1.49205
706	45	Canada	21.7667	60	N	post	0	77.1159	0.456607	1.36982	0.41602	0.0710278	0	1.79599	30.2274	0	66.2588	1.51188	0	176.524	1.93804	0	0.385579	24.393	0	0	73.0165	2.49612	112.528	0	0	13.5866	1.95834	0	0	1.56261	0	0	0.0405873	55.9597	0	134.273	4.97194	23.6117	0	1.40026	0	0	4.73857
707	45	Canada	24.2333	60	N	post	0	74.9361	7.97042	2.10539	8.81081	0.345001	0	1.94616	13.8001	0	66.2314	0.451156	0	116.867	0.858081	0	4.83002	33.9428	2.06116	0	176.95	0.468848	88.3911	0	0.698849	15.2774	1.23847	0.0707695	0	0.964235	0	0.00884619	0.159231	29.6524	0.822696	57.6506	1.37116	15.6401	0.00884619	1.00847	0	0	21.3016
708	45	Canada	32.9667	60	N	post	0	111.733	0.760784	0.175566	0.811991	6.98605	0.197511	2.9773	24.2427	0.00731523	90.1091	0.329186	0	198.162	1.64593	0.197511	1.346	15.5522	0.0219457	0	26.5104	4.53545	234.036	0.0512066	0.0365762	15.362	2.81637	0.234088	0	1.49962	0	0.0219457	0.416968	8.57346	0.109729	55.5226	1.47036	32.0627	0.160935	0.117044	0	0	0.577904
709	45	Canada	27.9667	60	N	post	0	93.5309	0.751051	0	0.642566	2.77889	0.408906	2.71213	13.2185	0.0500701	118.808	1.0932	0	216.753	0.709326	0.0917952	0.00834502	30.476	0.325456	0	28.3897	4.46458	146.947	0	0	45.1298	2.34495	0.275386	0.025035	1.66066	0	0.0584151	0.367181	24.9599	0.0834502	50.0534	1.01809	26.654	0.11683	0.383871	0	0.625876	0.859537
710	45	Canada	24.2333	60	N	post	0	101.314	1.44791	0.267764	0.456191	2.36029	0.208261	4.26439	18.8625	0.0694203	136.381	0.0297516	0	168.642	0.238013	0	0.0793375	38.3696	0	0.0595031	24.3467	1.59667	179.194	0	0	11.5337	0.95205	1.24957	0	1.2694	0	0	0.456191	36.644	0	44.1117	1.13056	22.7005	0.505777	0.168592	0	0	0.0595031
711	45	Canada	27.2333	60	N	post	0	166.99	0	0	0.00929169	1.94196	0	13.4544	12.7947	0	81.9342	0.297334	0	228.418	0	0	0	11.3545	0	0	47.4806	0.343793	133.838	0	0	9.31028	0	0	0	0	0	0	3.08484	38.4119	0	56.7723	0	12.9805	0	0	0	0.0185834	0
736	46	Canada	20.6333	65	N	post	1.13549	196.466	1.20267	0.00671885	4.36725	0.154534	0	2.00222	10.0783	0.141096	177.169	0	0	75.9969	0.302348	0	1.67299	59.361	0	0	25.7735	0	194.894	0	0	11.8991	1.71331	0	0	1.4244	0	0	0.154534	1.888	0	54.6847	0.100783	8.79497	0	0	0	0	0
737	46	Canada	22.5333	65	N	post	0	185.646	0	0.00852995	0	0.400908	0	1.82541	4.36733	1.11742	259.95	0	0	83.8409	0	0	0	31.7314	0	0	19.0047	0	162.547	0	0	36.8153	29.8378	1.21125	0	11.6434	0	0	0	1.29655	0	17.4182	0	27.1594	0	0	0	0	0
738	46	Canada	17.4667	65	N	post	0	113.77	0	0	0.0789889	1.18483	0	1.00053	0	0	234.36	0	0	38.178	0	0	0	86.3876	0	0	0	0	229.884	0	0	20.7478	0.73723	15.7978	0	1.26382	0	0	0	0.0263296	0	23.3281	0	17.2986	0	0	0	0	0
739	46	Canada	14.9667	65	N	post	0	146.019	0	0.00675356	0.0135071	3.97109	0	1.25616	11.1704	0	176.741	0	0	137.887	0.00675356	0	0	14.6147	0	0	29.1416	0	259.647	0	0	10.9745	0.506517	0	0	0.783413	0	0	0	11.1907	0	20.0716	0.0135071	8.94172	0	0	0	0	0
740	46	Canada	13.6667	65	N	post	0	56.3683	0	0	0.00487953	0	0	0.814881	4.72826	0	37.3284	0.356205	0	31.834	0.761206	0	1.28331	2.40073	0	0	23.773	0.273253	674.341	0	0	5.68465	1.41506	0.185422	0	0.0195181	0	0	0	1.54193	0	32.4879	0.00975905	8.58308	0.00487953	0	0	0	0
741	46	Canada	9.1	65	N	post	0	273.861	0.215002	0	0.778103	0.127977	0	2.01692	3.82908	0	197.459	0.0716673	0	84.6698	0.885604	0.0460719	2.10907	17.108	0	0	40.2003	0.230359	131.612	0.107501	0.107501	8.93794	3.9673	0.0767864	0	3.48099	0	0	0.45048	7.06947	0	59.2023	0.174049	23.9164	0	0.39417	0	0	0
742	46	Canada	13.2667	65	N	post	0	238.376	0	0.0198835	0.00662783	0	0	0.0132557	12.9243	0.00662783	107.543	9.02047	0	36.241	0	0	0	11.6252	0	0	22.0508	0	72.0246	0	0	4.60634	7.00561	0	0	0	0	0	0	5.47459	0	25.1592	0	25.1924	0	0	0	0	0
743	46	Canada	23	65	N	post	0	169.943	0.843415	0.0711974	0.799601	1.1994	0	1.87852	4.3047	0	146.601	0.180732	0	67.7689	2.90266	0	0.180732	71.8053	0	0	26.4252	0.257406	171.197	0	0	8.97635	3.58725	0.826985	0	2.17426	0	0	0.33408	2.89171	0.0219069	37.5813	0.744834	13.9656	0.136918	0	0	0.186209	0
744	46	Canada	13.4333	65	N	post	0	70.8159	0	0	0	0.623903	0	0.437315	0	0	96.8741	0	0	5.80755	5.90667	0	0	18.6588	0	0	0.00583087	0	31.1019	0	0.0291543	3.23613	0.67055	0	0	5.73758	0	0	0	128.442	0	21.3585	0	14.0699	0	0	0	0	0
745	46	Canada	13.1333	65	N	post	0	252.462	0.0160661	0	2.7955	0.0321321	0	0.0642643	13.7526	0	141.413	0	0	93.4242	0	0	0	60.5048	13.6722	0	18.6688	0	126.456	0	0	9.12552	0.0642643	0	0	1.23709	0	0	0	12.4994	0	2.97222	0.0321321	25.9146	0.0160661	0	0	0	0
746	46	Canada	12.5667	65	N	post	0.00528198	58.5877	0	0	0.0158459	0	0	2.23956	2.3452	0	32.3257	0.0950756	0	38.6007	1.69552	0	0.823989	3.79246	0	0	19.2106	0.359175	724.978	0	0	2.023	1.77474	0	0	2.37161	0	0	0.0264099	0.53348	0.00528198	22.966	0.269381	10.5587	0	0	0	0	0.00528198
747	46	Canada	8.2667	65	N	post	0	251.892	0.0428856	0.214428	2.39547	0.116404	0.202175	2.01562	3.93935	0	257.779	0.12253	0	98.4837	1.50712	0	1.17016	29.3889	0.0918977	0	25.0636	0.557513	88.9631	0	0.980242	5.37295	3.99449	0.784194	0	2.78756	0	0.0245061	0.827079	7.34569	0	49.1346	0.153163	24.2855	0	0	0	0.0306326	0.869965
748	46	Canada	19.1333	65	N	post	0	128.783	0	5.56591	0.0069056	0	0	4.88226	0	0	79.3453	0	0	48.7121	0	0	0	137.691	0	0	21.8148	0	49.8722	0	0	53.5253	0	0	0	0	0	0	0	0	0	0.0069056	0	172.177	0.0069056	0	0	0	0
749	46	Canada	16.5333	65	N	post	0	556.835	0	0	0	0	0	0	0	0	113.103	0	0	8.89471	0.300459	0	0	5.48762	0	0	0.453522	0	55.3581	0	0	15.0853	1.11113	0	0	5.601	0	0	0	18.7758	0	0.289121	0	0.00566903	0	0	0	0	0
720	46	Canada	30.6667	65	N	post	0.00755755	211.392	0.264514	0.838888	2.98523	2.31261	0.0453453	2.47888	0.74064	0	107.975	0	0	47.0155	2.80385	0	0.0151151	122.682	0	0	6.41636	0.604604	186.331	0	0	13.5431	9.38648	1.48884	0	2.08588	0	0	0.823773	7.78428	0	14.6994	1.57197	13.5809	0.990039	0	0	0	0.324975
721	46	Canada	33.4333	65	N	post	7.12962	258.948	0	0	0.00679011	0	0	0	0	0	143.93	0	0	27.4456	0	0	0	55.4752	0	0	23.0592	0	166.847	0	0	0.414197	2.69567	0	0	0.0135802	0	0	0	0	0	67.8604	18.0685	33.8487	0	0	0	0	0
722	46	Canada	28.2333	65	N	post	0	63.8305	4.90546	0	32.995	0	0	0.909678	0.10202	0	170.739	0	0	23.2521	0	0	0.0680133	492.51	0	0	50.4914	0	8.44215	0	0.00850167	5.35605	1.12222	0	0	0.773652	0	0	0	0	0	0	0.527103	0.799157	0	0	0	0	0
723	46	Canada	27	65	N	post	0	97.0963	0	7.68643	0	0	0	0	0	0	278.468	0	0	167.148	0	0	0	31.9192	0	0	6.54449	0	73.9189	0	0	17.0976	13.2465	0	0	20.6022	0	0	0	26.7608	0	77.3447	0.0157509	15.9714	0	0	0	0	0
724	46	Canada	26.2	65	N	post	0.0100053	175.553	0	0	0	0	0	0	0	0	29.0454	0	0	42.5826	0	0	0	12.6267	0	0	25.1633	0.370196	103.085	0	0	29.2955	0	0	0	0	0	0	0	0	0	0.0300159	0	30.126	0	0	0	0	0
725	46	Canada	17.6	65	N	post	0	83.6242	0	0	0.00791596	0	0	4.05297	3.11097	0	367.712	0.664941	0	77.7981	0	0	0	20.3203	0	0	0.657025	0.419546	140.88	0	0	1.29822	0	0	0	0	0	0	0	4.27462	0	54.8497	0	27.7771	0	0	0	0	0
726	46	Canada	20.0667	65	N	post	0	53.439	0	0	1.5553	0	0	0	2.00076	0	72.903	0	0	30.5474	0	0	0	137.992	4.89996	0	95.7267	0	83.9487	0	0	3.14081	3.48811	0	0	0	0	0	0	0	0	73.5447	0	8.36542	0	0	0	0	0
727	46	Canada	19.2333	65	N	post	0	137.975	0.0133645	0	0	0	0	0	0	0	87.3505	0	0	19.2984	4.93151	0	0	36.6856	0	0	71.5135	0	17.3739	0	0	19.6726	0	0	0	0	0	0	0	0	0	31.7541	0	24.0695	0.026729	0	0	0	0
728	46	Canada	33.1333	65	N	post	0.437318	204.342	0	0.230167	2.294	2.44745	0.0537057	3.65966	2.89244	0.329906	123.531	0	0	47.5986	3.26838	0	0.429646	132.292	0	0	10.7948	0	66.5107	0	0	25.4949	4.48826	0.475679	0	3.65199	0	0	0.790241	5.6928	0.122756	23.2853	1.40402	22.3339	0.0537057	0	0	1.25058	0
729	46	Canada	33.2	65	N	post	0	231.873	0	0.231901	1.72169	0.955714	0	0.639485	8.77711	0	86.8716	0	0	82.1	1.9817	0	6.55648	54.0541	0	0	80.2729	0	154.734	0	0	14.5817	3.18337	2.08711	0	2.34712	0	0	0.168655	4.98236	0	81.0951	0	13.4573	4.118	0	0	0	0.281092
730	46	Canada	30.9	65	N	post	0	313.892	0.0165647	0	0.298164	1.80555	0	3.4206	4.19914	0	124.5	0	0	90.5093	6.22831	0	6.01297	47.408	0	0	0.546634	0	122.388	0	0	28.3338	0.803386	0.149082	0	0.372705	0	0	2.41016	10.1624	0	13.1275	0	34.9017	0	0	0	0	0
731	46	Canada	28.5333	65	N	post	0.0828881	141.987	10.0747	0	0	4.73216	0	0.376764	10.248	2.67503	80.0247	0	0	67.388	0.776134	0	0.00753528	5.35005	0	0	39.9445	0	107.679	0	0	9.38143	6.98521	0	0	24.3691	0	0	0	4.06152	0	59.3931	0.00753528	11.6571	0.0602823	0	0	0	0
732	46	Canada	27.5333	65	N	post	0	209.538	0	0	6.03353	0	0	1.27813	11.6974	0	39.9353	0	0	98.5289	0	0	0	21.5277	0	0	26.2393	0	83.3981	0	0	20.0429	6.55982	0	0	2.31818	0	0	0	1.99865	0	77.5337	0	55.1852	0	0	0	0	0
733	46	Canada	21.4333	65	N	post	9.11711	129.531	0	0	5.69109	0.405927	0	1.52628	0.917394	0	310.225	0	0	72.5878	3.25553	0	1.33144	26.4664	0	0	12.1128	0	269.113	0	0	1.12036	2.78466	0	0	1.70489	0	0	0	7.9724	0	24.7615	0	9.8559	0	0	0	0	0.0324741
734	46	Canada	25.9667	65	N	post	0	85.801	0	0.0219402	0	0.0731342	0	5.83611	14.3562	0	100.026	1.35298	0	64.6067	0.0731342	0	0	24.5146	0	0	141.873	0.994625	216.382	0	0	5.64596	4.82685	0	0	1.07507	0	0	0	9.47819	0	141.529	0.753282	9.0467	0	0	0	0	0
735	46	Canada	23.8667	65	N	post	0	127.233	0	0	0	0	0	12.5394	20.8466	0	369.316	0	0	89.8271	0	0	0	8.13166	0	0	13.9717	0	61.3016	0	0	0.00924052	17.1596	0	0	0	0	2.27317	0	0.388102	0	10.2847	0	21.5119	0	0	0	0	0
765	47	Canada	37.1333	47	N	pre	0	112.654	0	0	0	0	0	0.00819303	0.172054	0	246.7	0	0	207.701	0	0	0	39.2528	0	0	0	0	44.3571	0	0	86.928	56.1714	0	0	0.00819303	0	0	0	14.6246	0	7.38192	0	22.8913	0	0	0	0	0
766	47	Canada	36.1667	47	N	pre	0	252.034	0	0	0	8.75281	0	3.08301	0	0	167.865	0	0	104.749	0	0	0.00813458	21.7437	0	0	7.39433	3.13995	17.2534	0	0	57.7474	2.74949	0	0	0	0	0	0	31.4076	0	1.93603	0.122019	48.9539	0	0	0	0	0
767	47	Canada	33.0333	47	N	pre	1.17539	146.475	4.08893	1.59568	3.88235	4.51635	0.783593	4.73005	16.1064	0	95.5057	3.84673	0	204.603	0.463032	0	0.520021	28.5798	0	0	23.7714	1.01867	25.132	0	0	31.1158	1.39622	0	0	2.00172	0	0	0.0783593	22.2469	0.00712357	73.3443	0.0142471	19.2906	2.40064	0	0	0	0
768	47	Canada	43.2667	47	N	pre	0	145.325	0	0	3.03942	2.74403	0	5.52692	5.87673	0	85.8344	4.04997	0	32.3842	2.68961	0	2.44864	45.1482	0	0	8.38755	0	3.98778	0	0	104.724	5.39477	0	0	0.085508	0	0	0	12.3909	0	12.9739	0	114.985	0	0	0	0	0
769	47	Canada	33.5	47	N	pre	0.312388	142.822	0	0.00679103	1.72492	3.05596	0	1.94903	0.692685	0	133.953	0.726641	0	23.2797	2.03052	0	0	9.33767	0	0	4.7741	1.82	11.5583	0	0	153.783	0.359925	0	0	0.516119	0	0	0.617984	21.7992	0.0611193	9.68401	1.68418	84.5484	0.0950745	0	0	0	0
770	47	Canada	29.4333	47	N	pre	0	88.8136	0	0	0	0	0	0	0	0	88.9247	0	0	65.8187	14.6079	0	0.0555432	0.277716	0	0	0	0	0.222173	0	0	49.1002	0	0	0	0	0	0	0	9.3868	0	54.2102	0	24.7167	0	0	0	0	0
771	47	Canada	27.9	47	N	pre	1.18576	214.697	0.00817769	0	2.45331	1.85633	0	1.01403	2.69046	0	97.9768	0.196264	0	19.6101	0	0	0	7.09005	0	0	0	0.302574	15.3168	0	0	83.6005	0.302574	0	0	1.44745	0	0	0	76.3959	0	9.46976	7.0737	59.4927	0	0	0	0	0
772	47	Canada	34.9667	47	N	pre	0.691347	136.777	0	0.473027	0.502136	5.22512	0	3.90065	2.91821	0	199.421	2.48157	0	48.0377	2.63439	0	0.342035	19.0521	0	0	9.16216	5.10869	65.234	0	0	80.269	2.4088	0	0	0.378421	0.043664	0.087328	1.24442	31.8747	0	12.1531	0.0582187	58.3278	0.574909	0	0	0	0
773	47	Canada	44.6	47	N	pre	0	73.9408	0.296237	0.339326	1.69125	8.23001	0	2.18677	5.11144	0	215.445	0.90487	0	399.85	1.26035	0	0.0646336	6.36641	0	0	2.22986	2.66075	24.0706	0	0	42.7336	1.15263	0.0161584	0	1.60507	0	0	0	14.451	0	15.3343	0.452435	29.4621	0.339326	0	0	0	0
774	47	Canada	34.9667	47	N	pre	0.892661	158.885	0.751946	1.40715	1.27963	3.23205	0.0967416	3.39915	2.74834	0.0923442	133.204	2.55046	0	45.2575	2.00959	0	0.0615628	11.7321	0	0	10.879	2.96821	166	0	0	91.1262	3.22765	0	0	3.37716	0	0.0835495	0.386966	17.8884	0	14.3002	0.0923442	64.4914	1.79851	0	0	0	0
775	47	Canada	32.6667	47	N	pre	2.02098	113.478	1.47781	0.367007	2.04545	6.50825	0	2.35374	23.3954	0	100.565	1.7078	0	200.469	2.8235	0	0.797628	53.4851	0	0	18.8348	2.05524	46.8105	0	0	34.7139	0.778054	0	0	2.23629	0	0	0.802521	23.1508	0	59.3768	0.215311	30.1777	0.645932	0	0	0	0
776	47	Canada	41.1333	47	N	pre	0	110.17	0.118773	0	1.46769	1.95127	0	6.62583	3.44441	0	223.522	2.40939	0	60.6251	3.51228	0	0.0169676	5.86229	0	0	5.98106	1.26408	7.8984	0	0	81.7412	1.5186	0	0	1.03502	0	0.0593865	1.59495	25.6465	0	17.799	0.347835	90.1232	1.06047	0	0	0	0
777	47	Canada	34.3333	47	N	pre	0.232707	200.814	0.346077	0.173038	1.23514	1.31867	0.280441	4.16485	1.12773	0	145.871	1.21127	0	16.2179	2.91778	0.071602	0.196906	7.58385	0	0	2.48817	1.49768	13.3836	0	0.0417679	140.364	3.50253	0.0238673	0	0.483314	0	0.035801	1.80795	13.1927	0.0477347	5.38209	0.179005	131.288	0.525082	0	0	0	0
778	47	Canada	28.3	47	N	pre	0	232.807	0.00773521	0	0.719374	0.634287	0	0.943695	0	0	178.598	0.239791	0	9.09661	1.9338	0	0	14.3798	0	0	10.0712	0	8.01368	0	0	115.873	0	0	0	3.41123	0	0.038676	1.16802	18.9899	0	5.03562	3.13276	67.7217	2.17359	0	0	0	0
750	47	Canada	31.9667	47	N	pre	0.202498	570.126	0.303747	0.282051	0.853384	4.26692	0	2.17685	2.09007	0	78.2221	0.672582	0	35.8928	1.45365	0	0.0578566	5.61932	0	0	15.8382	0.253122	34.808	0	0	34.1498	1.07035	0	0	0.433924	0	0.101249	0.0795528	16.6627	0.00723207	15.9033	0.527941	30.0059	0.571334	0	0	0	0
751	47	Canada	36.3333	47	N	pre	0	168.927	0	1.50805	6.38606	3.40365	0	10.152	0.0926737	0	89.4133	0	0	119.128	1.8282	0	0	15.8641	0	0	4.89486	3.46263	112.86	0	0	81.3254	1.64285	0	0	2.32527	0	0	0	31.9724	0	28.9058	0	37.4739	1.81977	0	0	0	0
752	47	Canada	37.6667	47	N	pre	0	644.396	1.10218	0	4.38695	0.616348	0	0.50033	1.87805	0	103.75	0.362558	0	37.8655	1.52274	0	0	22.7179	0	0	7.2004	0	13.7119	0	0	12.7185	0.507581	0	0	0.420567	0	0	0	25.1905	1.2617	4.51747	0	16.7574	0	0	0	0	0
753	47	Canada	26.4667	47	N	pre	0	294.593	0.410176	0.27608	1.00177	4.78801	0.00788799	7.4857	6.14474	0	73.5792	0.583711	0	41.5855	2.15342	0	0.1972	6.07375	0	0	4.21219	1.11221	24.3345	0	0	32.0568	2.95011	0	0	2.98955	0	0	0	38.9746	0	30.1952	0.0867679	40.7336	0.386512	0	0	0.00788799	0
754	47	Canada	42.0333	47	N	pre	0.266829	342.132	1.10544	0.50507	1.74392	1.4485	0	3.17336	0.914843	0	105.426	1.12449	0	17.22	2.46817	0	0.667073	9.36761	0	0	7.95723	1.87733	4.81246	0	0.104826	102.329	3.05901	0	0	3.03995	0	0	0.876725	14.2468	0	4.78387	0.371655	109.457	2.51582	0	0	0	0
755	47	Canada	41.7333	47	N	pre	0	377.313	0	0	0	0	0	0.00671208	0	0	270.719	0	0	16.9346	0	0	2.28211	4.96023	0	0	2.64456	0	0.00671208	0	0	16.8742	58.865	0	0	12.169	0	0	0	11.3636	0	42.7895	0	16.015	5.95362	0	0	0	0
756	47	Canada	33.9333	47	N	pre	0	274.131	0	0	0.221383	0.951945	0	0	0	0	37.576	3.50522	0	4.31696	0.0664148	0	0	6.30202	0	0	7.49749	0	6.76693	0	0	91.9107	0	0	0	3.66757	0	0	0	31.7684	1.0405	0.00737942	11.9104	248	0	0	0	0	0
757	47	Canada	33.7667	47	N	pre	0.74847	189.902	0.0330207	0.0220138	0.46229	6.04279	0	1.78312	2.91683	0.0440276	99.2713	0.60538	0	76.9823	1.9042	0	0	7.41866	0	0	10.9409	3.23603	205.543	0	0	53.5486	2.90582	0	0	0.451283	0	0	0.121076	31.7659	0.385242	18.8108	1.05666	52.3929	0.385242	0	0	0	0
758	47	Canada	34.6333	47	N	pre	0	230.35	0	0	0.942008	7.41095	0	4.31999	0.183986	0	229.283	3.43686	0	73.1601	1.19223	0	0	2.66412	0	0	6.17457	0	56.6456	0	0	50.2355	0.551958	0	0	0.228142	0	0	0	46.8796	0	9.64822	3.56197	27.5905	0	0	0	0	10.0971
759	47	Canada	37.3	47	N	pre	0.465517	385.626	0	3.13976	0.118855	7.78503	0	0.00990462	0.960748	0	134.079	0.752751	0	55.3668	0	0	0	16.7388	0	0	13.1335	0	38.8855	0	0	49.741	0.762656	0	0	4.69479	0	0	0	39.2223	0	1.12913	0	23.3749	4.0708	0	0	0	0
760	47	Canada	27.5	47	N	pre	0.443866	219.744	0.105324	0.947917	1.19618	6.71818	0.331019	4.02489	7.39526	0	106.114	1.57986	0	70.5296	10.3594	0	0.188079	10.7957	0	0	6.11632	2.05382	25.7818	0	0	49.1412	1.12847	0	0	1.27141	0	0.00752315	0	31.2587	0.00752315	28.0388	0.0376158	43.0851	0.331019	0	0	0	0.0300926
761	47	Canada	42.1667	47	N	pre	0.00953743	260.229	0.78207	1.00143	1.43062	1.31617	0	21.774	2.69909	0	123.805	1.36385	0	18.5408	5.71292	0	1.06819	10.434	0	0	2.88031	0.610396	3.38579	0	0	133.391	4.38722	0	0	1.50691	0	0	0.829757	11.7692	0	8.16404	0.114449	112.361	0	0	0	0	0.181211
762	47	Canada	34.6	47	N	pre	0.0839613	198.516	0.514263	0.724166	0.839613	2.28795	0	2.19349	0.157427	0.0419806	150.354	1.93111	0.157427	15.3334	2.32993	0	0.104952	8.61653	0	0	0.871098	1.081	7.31513	0.178418	0	269.484	0.95506	0	0	0.136437	0	0	0.157427	7.64048	0.167923	1.98359	0.0839613	82.7858	1.06001	0	0	0	0
763	47	Canada	38.5333	47	N	pre	1.48829	224.163	0.171426	0	0.303892	1.61297	2.174	2.92204	1.96361	0	272.591	1.44933	0	20.1582	0.55324	0	1.09869	6.70121	0	0	0.5922	0.374021	7.94016	0	0	83.5314	0.335061	0	0	0.303892	0	0	2.13504	9.01547	0	4.49605	0	79.8925	0.00779211	0	0	0	0
764	47	Canada	38.3333	47	N	pre	0.610817	229.778	0.0185096	0.351683	0.370192	1.57332	0.222115	4.71995	1.38822	0	180.432	0.684855	0	18.5281	1.61034	0	0.407211	15.4925	0	0.277644	1.61034	0.647836	15.0668	0	0	184.707	0.388702	0.240625	0	0.592307	0	0	0.444231	35.6495	1.94351	4.07211	1.16611	51.1606	3.85	0	0	0	0
697	47	Canada	16.7667	47	N	pre	0.766606	87.2202	1.57932	0.605215	0.685911	15.1419	0.213266	1.45828	1.96551	0	74.5106	1.06057	0	60.412	1.8387	0.195974	0.374657	21.7532	0	0	13.1245	0.708966	298.982	0	0	64.5793	1.30265	0	0	2.20183	0	0	0.178683	17.1362	0.391949	7.61995	0.610979	72.695	0.230558	0	0	0	0
798	48	Canada	38.2667	41	Y	post	0	146.838	1.40416	0	0.165195	5.39466	0	6.46327	2.32306	0	171.999	0	0.0154871	64.421	0	0	0.00516236	29.0796	0	0	4.97651	0	24.8258	0	0	65.4225	4.25378	0	0	0.0154871	0	0	0	123.055	0.00516236	61.5095	4.05245	18.4864	1.46611	2.68959	0	4.29508	0
799	48	Canada	41.8	41	Y	post	0	148.441	0	0	0	0	0	0	1.04331	0	80.774	0	0	22.5904	0	0	0	26.8734	0	0	11.2128	0	0.0109822	0	0	210.007	54.1587	0	0	23.1614	0	0	0	63.5375	5.20007	23.2603	0	8.02798	17.6264	0	0	0	0
800	48	Canada	41.1333	41	Y	post	2.78565	231.034	0.30061	3.93298	8.66259	9.67464	0	6.95412	1.83372	0	120.6	0	0	52.196	0	0	0	30.5119	0	0	8.45216	0	20.181	0	0	92.4527	0	0	0	6.899	0	0	0	31.7094	0.00501017	36.7947	0	24.8003	1.38782	0	0	0	0
801	48	Canada	33.8333	41	Y	post	0	88.7363	0.584786	1.16453	2.02659	4.76903	0.136114	13.9945	13.0065	0	174.836	0	0	46.8434	1.59304	0.156279	0	23.3511	0	0	8.95832	0.816685	20.4373	0	0	49.0918	0.176444	0	0	3.36756	0	0	0	179.943	0.226857	34.8402	10.3497	17.8662	1.43172	0	0	0	0
802	48	Canada	31.0667	41	Y	post	0	152.918	1.6096	0.790377	0.582687	1.69614	0	4.19419	4.94995	0.00576917	92.9356	0	0.149999	59.1744	0	0	0.0230767	25.7594	0	0	14.2499	0.496149	50.8322	1.02691	0.403842	55.2283	1.39037	0	0	2.6942	0	0	0.219229	73.5339	0	46.863	1.4596	4.09035	1.2346	0	0	0	0
803	48	Canada	30.3667	41	Y	post	5.54107	348.729	5.62479	1.78989	12.0269	0.342829	0	9.29624	0.211278	0	109.135	0	0.912882	38.7476	0	0	0	118.643	0	0	26.354	0	26.5732	0	1.08031	29.2441	0.956732	0	0	13.1431	0	0	0	8.78599	0	6.57354	0	17.4962	7.96081	0	0	0	0
804	48	Canada	25.8333	41	Y	post	0.86368	117.756	0	3.45926	0.604576	0	0	0.0272741	11.8551	0	142.712	0	0	61.5531	0.222738	0	0	9.87777	0.900045	0	11.5915	0.972776	40.7884	0	0	8.96863	0.159099	0	0	1.57735	0	0	0	49.507	0.00454568	17.9236	0	10.0732	0	0	0	0	0
805	48	Canada	35.6333	41	Y	post	0	149.29	3.49079	1.82749	0.15705	2.71268	0	3.11958	10.5009	0	106.787	0	0	49.8062	2.12017	0	0	31.0887	0	0	11.6502	4.31173	16.4046	0	0	52.6117	0	0	0	0.613922	0	0	0	120.386	0.0142773	23.3647	4.76146	53.9537	2.52707	0	0	0	0
806	48	Canada	46.7333	41	Y	post	0	84.512	0.478912	0	8.68427	0	0	8.18407	1.61766	0	180.161	0	0	48.6841	0.143674	0	0	28.9688	0	0.00532124	0.324596	0	1.85179	0	0	48.7639	0.00532124	0	0	9.64209	0	0	0	236.875	0	44.028	12.1165	8.87583	0	0	0	0.77158	0
807	48	Canada	42.2333	41	Y	post	1.75447	223.648	0.0315174	0	1.40778	0.16284	0	5.47352	4.74862	0	132.21	0	0	83.6577	1.1819	0	0.052529	12.1079	0	0	11.9976	0	21.3268	0	0	63.7282	0.0157587	0	0	1.4498	0	0	0	113.111	0	20.6071	4.96924	16.8933	1.10836	0	0	0	0
808	48	Canada	41.1	41	Y	post	3.83875	158.435	0	0.404909	1.52498	0.00525856	0	0.641545	7.23052	0	241.515	0	0	64.7066	0.00525856	0.98861	0	54.9678	0	0	8.56094	0	56.9502	0	0	43.6513	2.46101	0	0	5.04296	0	0	0	103.504	0	44.2245	0.404909	6.76777	1.89308	0	0	0	0
809	48	Canada	39.4	41	Y	post	0	99.7444	1.34751	0.601462	0.803877	4.19288	0.0693995	1.19714	6.03775	0	61.1988	0	0	29.5642	0.543629	0.173499	0.699778	16.9103	0	0	21.4734	0.161932	77.4672	0	0	58.9086	0.179282	0	0	1.98367	0	0	0.277598	18.7668	0.0231332	29.5815	0.971592	11.8268	0.115666	0	0	0	0
810	48	Canada	36.3	41	Y	post	0.867393	310.861	1.89525	3.50427	7.69378	0.14312	0	9.5153	3.76449	0	174.207	0.00433696	0.0173479	73.646	0.490077	0	0.967143	99.0433	0	0	12.7073	0	93.7522	0	0.169142	43.6472	0.741621	0.147457	0	9.3158	0.108424	0.00433696	0	11.3932	0.0910763	18.4104	0.0910763	32.6183	0.351294	0	0	0	0
811	48	Canada	33.2	41	Y	post	0	324.719	2.34438	1.58311	5.80905	0.545004	0	17.5093	2.43522	0	164.388	0	0	72.5807	0	0	0.618536	90.7215	0	0	9.00122	0.0129763	56.3647	0	0	58.3327	1.2241	0.0519051	0	11.0039	0	0	0	14.5897	0.696394	8.62058	0.237899	27.9163	0.0994848	0	0	0.00432543	0.0216271
812	48	Canada	34.6667	41	Y	post	0.21816	182.902	0.111877	2.19838	2.19838	1.48796	0	2.43892	15.7579	0	175.244	0	0	89.5294	1.59425	0	0.0503446	40.147	0	0	12.3568	0.100689	90.5643	0	0	15.8697	0.00559384	0.0167815	0	5.83438	0	0	0.3636	29.6138	0	28.8083	0.21816	18.6667	0.0615323	0	0	0	0
783	48	Canada	30.8	41	Y	post	0	234.496	1.2505	0	0.741369	1.82216	0	4.98861	12.7462	0	137.917	0	0	62.1321	0	0.0669912	0	28.2167	0	0	29.0786	1.87575	37.5419	0	0	62.4983	1.28623	0	0	6.28824	0	0	0.00446608	100.96	0.00446608	70.3408	4.01501	15.3365	1.2505	0	0	0.0133982	0
784	48	Canada	35.8333	41	Y	post	0.804364	186.499	3.14011	0.00515618	0	0	0	0	1.35608	0	171.948	0.484681	0	50.3604	0	0	0	23.5431	0	0	76.8735	0	22.9708	0	0	69.562	0	0	0	9.99783	0	0	0	27.1009	0	141.517	2.5884	23.3987	0.00515618	1.00546	0	0	0
785	48	Canada	25.1	41	Y	post	0.00357532	39.7433	0.00715065	0	0.0572052	1.02254	0	1.84487	1.9414	0	790.211	0	0	17.6335	0.0250273	0.0679311	0	3.95073	0	0	2.01648	0	9.16713	0.0750818	0	9.33159	0.246697	0	0	0.103684	0	0	0.22167	39.8255	0.10726	11.8486	0.697188	2.49915	0.0393286	0	0	0	0
786	48	Canada	32.6	41	Y	post	0	164.081	0.00500919	0	1.29237	0.586075	0	1.15211	16.7357	0	139.586	0	0	114.345	0	0	0	29.4841	0	0	11.6263	0.00500919	36.6973	0	0	42.7985	0.31057	0	0	0.941728	0	0	0	36.9879	0.00500919	62.3093	0	12.8135	2.64485	0	0	0	0
787	48	Canada	36.8333	41	Y	post	0.866241	383.415	0.0754981	1.23181	0.651668	0	0	10.1763	8.85314	0	187.919	0	0.524513	120.626	0	0	0.74306	41.0948	0	0	6.97761	0	68.0794	0	0	36.6722	2.106	0	0	5.1895	0.301992	0	0	18.0917	0.182785	17.9447	0	16.1725	0.143049	0	0	0	0.150996
788	48	Canada	21.7667	41	Y	post	0.298775	287.303	4.96867	4.21559	14.1325	1.3097	0	0.794005	3.08188	0	207.62	0	0	73.1671	0	0	1.28105	95.6817	0	0	17.0384	0	73.3104	0	0	24.5773	0	0	0	9.99873	0	0	0	9.393	0	12.7573	0	5.50483	1.48978	0	0	0	0
789	48	Canada	29.7333	41	Y	post	0.349754	120.134	0.349754	2.18295	0.735689	1.38092	0	0.5186	7.95388	0	92.8536	0	0	71.1387	0	0	0.00603024	15.9982	0	0	25.2064	0	61.0863	0	0.00603024	8.36997	0	0	0	2.27943	0	0.277391	0	57.9144	0.802021	22.9752	0	3.78096	0.615084	0	0	0	0
790	48	Canada	35.1333	41	Y	post	3.74997	208.515	2.25688	2.26674	3.88794	0.315372	0.0197107	7.67734	8.39678	0	122.33	0	0	39.2096	3.13894	0	0	28.5264	0	0	27.6295	0.00985537	71.1706	0	0	53.6428	0	0	0	0.941188	0	0	1.34526	119.073	0.00492769	68.9433	4.31665	6.73615	0	0	1.49802	0.00492769	0
791	48	Canada	40.5333	41	Y	post	0.0794477	109.225	0.174785	0	0.00794477	2.08153	0	0.222454	11.8218	0	176.056	0	0	79.5351	1.22349	0	1.03282	14.388	0	0	74.4345	0.0158895	12.5051	0	0	41.6544	1.04076	0	0	3.37653	0	0	1.81141	65.0279	0	161.93	3.68637	45.317	0	0	0	0	0
792	48	Canada	34.4333	41	Y	post	0	232.484	7.21747	1.00696	0.23627	0	0	0.455663	2.88024	0	134.392	0	0	59.675	0	0	1.36699	132.806	0	0	0.0168764	0	2.00829	0	0	20.1167	0	0	0	6.79556	0	0	0	60.3331	3.21214	26.8054	0.151888	10.2721	0.0112509	0	0	0	0
793	48	Canada	38.6667	41	Y	post	0.00854179	150.011	1.23429	0.512507	2.38743	0.683343	0.123856	3.7413	9.86577	0	351.362	0	0	73.848	0	0.00427089	0.401464	25.7748	0	0	21.41	0	28.3801	0	0	18.2367	1.72971	0.71751	0	1.37523	0	0	0.0683343	78.1147	0	67.2495	0.324588	5.14643	3.0964	0	0	0	0
794	48	Canada	43.9	41	Y	post	0	247.244	1.13714	0	3.48754	0.0475789	0.0808842	2.3504	6.01398	0	121.426	0	0	82.3163	1.11335	0	0.00475789	32.7486	0	0	17.0142	0	48.0595	0	0	23.0568	0.123705	0	0	4.32968	0	0	0	36.1315	0.228379	43.844	0	10.8147	4.31065	0	0	0	0.780295
795	48	Canada	33.2333	41	Y	post	0.00754424	251.902	0.878904	0.313086	3.81361	0	0.0829866	7.66872	3.47789	0	207.063	0	0	217.319	0	0	2.33117	52.2816	0	0	7.20852	0	79.9689	0	0	16.4615	1.88983	0	0	3.51184	0	0	0	39.8562	0	18.3212	0	10.1734	0.00377212	0	0	0	0
796	48	Canada	36.0333	41	Y	post	0	257.956	3.85513	0.35086	6.17255	0.489472	0	3.30502	5.36687	0	248.76	0	0	51.5808	0	0	0.00433161	70.9171	0	0	26.6437	0	90.5177	0	0.654073	16.2349	0	0	0	19.6092	0	0.329202	0	12.0462	0.00433161	12.7393	0	9.54254	5.30622	0	0	0	0
797	48	Canada	35.2667	41	Y	post	0	183.877	0	0	0.0149591	1.14437	0	0	7.15044	0	117.182	0	0	32.3939	0	0	0.00747954	14.9666	0	0	15.161	0	35.2586	0	0	5.83404	0	0	0	0.471211	0	0	0	48.3852	0	25.9316	0	3.22368	0	0	0	0	0
779	48	Canada	41.5	41	Y	post	4.48743	162.065	6.1215	0	6.65447	0.854748	0	0.294134	4.89218	0	211.213	0	0	95.4326	0	0	2.66983	95.5055	0	0	16.8059	0.0930167	53.4796	0	0	51.4232	3.87653	0	0	15.2924	0	0	0	32.4779	0	63.4223	0.0125698	27.4248	3.3486	0	0	0	0
780	49	Canada	40.3667	61	N	post	0.0734094	71.344	0.88425	0.517203	2.12554	5.19539	0.133472	0.370384	3.17996	0	286.764	0.0300311	0	162.515	0.507192	0.110114	0.804167	23.6612	0.0633991	0.110114	9.27628	0	114.786	0	0	3.29341	0.0633991	0	0.0867566	2.54931	0	0	0	54.1862	0.250259	20.0308	0.0500519	7.72134	1.00437	0.203544	0.100104	0	0
829	50	Canada	29.0667	21	N	pre	1.01401	234.449	2.24064	0	3.20558	0.114485	0.381617	1.22117	26.0971	0	207.491	0	0.147195	146.405	0.049065	0.806847	4.58486	19.2062	0.0708717	0	59.6086	0.654201	57.9731	0.218067	0	4.06149	0.016355	0.179905	0	2.42599	0.463392	0	0	7.85586	0.338004	78.057	0.141743	6.90727	1.76089	0.0654201	2.38238	0	0.103582
830	50	Canada	32.6333	21	N	pre	0	234.161	1.47532	0	2.23025	0	0	0	21.5624	0	250.158	0	0	155.821	3.24669	1.3569	9.48842	10.5098	0	0	55.5144	0	60.4091	0	0	6.32562	0	0	0	1.05591	0	0	1.44078	15.6216	0	49.9536	0	4.6628	0.646377	0	0.651312	0	0
831	50	Canada	36.6	21	N	pre	0.148411	225.865	3.69929	0.813513	1.09385	0.175895	0	4.39737	16.5946	0	196.848	0	0	160.883	0.335299	0.219868	5.99691	13.8187	0	0	86.9195	0	96.896	0	0	3.02869	0.148411	0	0	1.12133	0.00549671	0	0	8.28904	0.90146	50.7401	0.00549671	2.12173	1.63252	0	1.89637	0	0
832	50	Canada	32.7333	21	N	pre	0.630544	235.89	7.15881	0	1.02404	0.279715	0.0331865	1.13782	17.2428	0	222.724	0.142228	0	129.432	0	1.15679	15.7683	24.852	0.237047	0	59.7168	1.28479	56.6541	0	0	2.6407	0.00474093	0.298679	0	3.08161	0.76329	0.0237047	0	10.9942	0	69.2982	0	3.13376	1.39857	0	2.15712	0	0
833	50	Canada	36.2667	21	N	pre	0.329546	269.01	5.15545	0.122882	2.42971	0.642336	0.26252	2.2007	10.2048	0	177.843	0.122882	0	148.765	1.54161	1.08359	7.30029	19.5885	0	0	65.8031	0.485941	34.5186	0.323961	0	5.22247	0.709362	0.592066	0	0.597652	0.16198	0.446842	1.29026	15.1312	0.888099	48.1249	0.329546	9.70765	0.441257	0	2.29565	0	0.480356
834	50	Canada	41.5333	21	N	pre	2.61968	269.466	4.54111	0.460549	2.22351	0.0643778	0.698251	0	16.6095	0	135.802	0.0594257	0	146.93	0.168373	1.08452	9.20107	20.6455	0	0	69.1368	0	114.013	0	0	2.81281	0.554639	0	0	3.18918	0	0	0.00495214	8.2156	1.01024	59.0245	0.163421	6.52197	3.03071	0	3.46154	0	0
835	50	Canada	31.3667	21	N	pre	0.356474	286.274	2.95364	1.27312	3.59529	0.274994	0.239347	0.422676	9.18174	0	217.53	0.224069	0	135.603	0.157867	0.173144	1.63469	18.6639	0.0967571	0	48.5772	0.519433	94.5113	0	0	1.86894	0.0712947	0.331011	0.198607	3.66149	0	0	0	14.7682	0.300456	56.8321	0.0662022	1.80274	1.4208	0	2.67355	0	0.483786
836	50	Canada	34.1333	21	N	pre	0.918171	208.364	2.0217	0.301746	0.78023	0.116388	0.0819026	0.13363	10.7465	0	102.283	0	0	76.0961	0.577629	0.13363	2.2243	9.12567	0	0	43.6153	0.168116	403.469	0	0	1.11215	0.0172426	0.0862132	0	1.11215	0.560386	0.0474173	0.349164	9.23344	1.00869	54.4738	0	2.5864	0.439687	0	1.0518	0	0.0431066
837	50	Canada	32.8333	21	N	pre	0.675446	239.193	2.48609	0.124872	1.89011	0.414349	0.0283801	0.862754	23.3227	0	220.099	0.0624361	0.0454081	156.834	0.448405	0.845726	5.063	17.7602	0.0737882	0	68.3789	0.147576	49.2791	0	0.204336	3.5248	0.187308	0.19866	0	2.29311	0	0	0	8.41753	0.249745	66.1937	0	4.91543	1.29413	0.017028	2.29879	0	0.0964922
838	50	Canada	38.1667	21	N	pre	3.8463	297.173	1.14109	0	8.98399	0	1.16335	0	8.60548	0	175.6	0	0	145.158	0.105759	0	8.42736	46.395	0	0	25.6995	0	33.5814	0	0	43.8456	0	0.473134	0	8.77247	2.13189	0	0	16.3426	0	58.4349	0	2.12076	0.0166989	0	0	0	0
839	50	Canada	42	21	N	pre	0	257.059	0.40021	0.248779	0.85991	0.00540824	0	1.90911	15.8245	0	249.769	4.02914	0	129.381	0.0108165	1.51431	4.12649	28.7394	0	0	67.9005	1.86043	43.2335	0	0	4.87283	0	0	0	1.92533	0	0	0	13.2015	0.00540824	50.6752	0	11.7846	1.27634	0	0.335311	0	0
840	50	Canada	36.1333	21	N	pre	0	259.191	1.92691	0	0.574788	0.996299	0.793755	0.279183	13.4281	0	266.724	0	0	146.96	0.782807	1.51087	10.0561	18.8914	0.651427	0	58.6831	0.0875868	40.7059	0.032845	0	4.2808	1.58204	0	0	2.37032	0.640478	0	0	6.85914	0.153277	46.8425	0	6.94125	0.0109483	0	0.383192	0	0
841	50	Canada	35.5333	21	N	pre	0.540235	146.659	12.1753	0.00500218	1.05046	0.00500218	0.0700305	1.34559	16.9324	0	218.495	0.085037	0	207.655	0.710309	1.06046	32.6092	16.117	0.580252	0	61.6518	0.135059	45.1747	1.1455	0	2.7512	0.00500218	0	0	0.405176	0.380165	0.315137	0	9.10896	0.0150065	57.1649	0.120052	2.90626	0.0600261	0	2.26098	0	0
842	50	Canada	29.1667	21	N	pre	1.36602	208.558	3.14538	0.569597	4.56685	0.292359	0.0453661	0.463742	11.0945	0	166.912	0.524231	0.231871	105.315	0.902281	0.14618	7.55598	17.103	0.00504068	0	44.7058	0.2974	248.818	0	0	2.95384	0.524231	0.0201627	0	2.92359	0.115936	0	0.0302441	7.38459	1.43659	52.5743	0	5.49434	2.23302	0	1.13415	0	0.418376
843	50	Canada	20.1	21	N	pre	10.0031	261.09	2.20964	0.005972	9.38202	0	0	0	2.90239	0	196.515	0	0	71.4371	0	0	7.58444	10.0389	0	0	37.6356	0	89.9205	0	0	8.39664	0	0	0	2.0484	0	0	0	20.054	0.979409	59.8216	0	15.3958	0.005972	0	0	0	0
844	50	Canada	21.2	21	N	pre	0	202.805	3.96776	0	4.27774	0	0.103327	0	5.68816	0	128.441	0	1.23476	85.2604	0.428808	0.418475	4.9597	15.5404	0.268651	0	28.8903	0.557967	354.65	0	0	3.24964	0.867948	0.309981	0	2.57801	0	0	0	9.15478	4.20025	34.6146	0	4.77888	1.0901	0	0.516636	0	0
813	50	Canada	36.1667	21	N	pre	0.655577	207.053	2.435	0.0832479	5.01569	2.18526	0.114466	0.613953	15.994	0	205.867	0.005203	0.026015	150.195	0.15609	0.650374	4.1728	21.3947	0.031218	0	61.7648	0.161293	42.4252	0.0936539	0	6.59219	0.15609	0.0832479	0.0520299	4.18841	0.020812	0	0.031218	7.93457	0.46827	57.8469	0	11.3061	1.27473	0.0780449	1.83666	0.005203	0
814	50	Canada	36.2	21	N	pre	0.488281	158.527	2.71024	0.00548631	0.916213	1.95861	0.449877	0.927186	20.7986	0	177.531	0.0109726	0.0109726	148.789	0.263343	0.724192	1.29477	18.0335	0	0	43.3583	0.691275	43.5613	0	0	15.614	1.04788	0.334665	0	2.33717	0	0	0.20848	5.13518	0.00548631	72.7265	0.0384041	32.0345	1.02045	0.0548631	2.70475	0	0
815	50	Canada	42.0667	21	N	pre	0	225.589	6.66739	0	0.743671	0.782137	0	2.44257	20.5279	0	182.001	0	0	168.473	0	1.07063	4.71205	25.7079	3.23753	0	80.7011	0	49.5118	0	0	2.14126	0.13463	0	0	4.08378	0.0769315	0	0	7.47517	1.97457	63.2505	0.500054	11.091	4.40433	0	3.19907	0	0
816	50	Canada	41.1	21	N	pre	0.170357	225.978	2.58848	0.0189285	1.48589	2.91973	0.255535	0.861249	14.3573	0	224.071	0	0	131.497	0.989017	0.108839	7.84115	12.6537	0.033125	0	62.9564	0.577321	48.4429	0	0	8.31437	0.00473214	0.283928	0	2.77303	0	0	0	7.21651	0	49.5124	0	15.3794	0.345446	0	3.1516	0	0
817	50	Canada	40.1667	21	N	pre	1.75767	156.731	4.56245	0	2.34356	0.04363	0	0.691847	16.6978	0	148.442	0.0560957	0	193.512	0.205684	0.779107	11.107	14.0551	0	0	74.1025	0.34904	56.8998	0.0124657	0	3.20992	0.716779	0.168287	0	1.82623	0	0.193219	0.17452	17.907	0.0373972	84.8417	0.0685615	4.11369	1.95089	0	3.4904	0	0.0560957
818	50	Canada	45.8	21	N	pre	1.23279	230.711	3.30736	0.347571	2.8566	0.559372	0.0977544	0.309555	15.4126	0	162.006	0.184647	0.0054308	136.232	0.581095	0.771173	7.03288	20.9249	0.0760312	0	72.0232	0.412741	107.307	0	0	3.08469	0.0977544	0.0923236	0.20637	2.04741	0.0977544	0	0	8.01586	0.0054308	55.1498	0.0108616	12.9796	1.16219	0	2.18861	0	0
819	50	Canada	39.4333	21	N	pre	0.185472	169.031	3.14212	0	1.54378	0.321849	0.278208	0	13.0212	0	166.428	0.114556	0	107.59	0	0.360034	7.15704	24.215	0.976456	0	84.5807	0	111.572	0	0	7.90438	0.0654607	0	0	0.736433	0.234568	0	0	9.71001	2.4766	69.5902	0.00545506	45.157	2.913	0	4.39132	0	0.714613
820	50	Canada	35.2333	21	N	pre	1.76525	182.483	1.68378	0	0.95595	1.31443	0	0.0434523	17.0985	0	110.505	0	0	112.302	0	0	2.08028	19.0918	0	0	51.7788	0	229.879	0	0	7.93547	0	0	0	5.19798	0.217261	0	0	11.2704	0.00543154	73.4507	0	11.3302	1.45565	0	1.99881	0	0
821	50	Canada	29.2333	21	N	pre	1.01016	232.8	1.05539	0	1.24637	0	0	1.02021	15.2529	0	236.81	0	0	145.7	0	0.582979	4.60855	18.0925	0.527697	0	51.8248	1.06544	61.1927	0.015077	0	4.14116	0.18595	0.557851	0	3.35213	0.874469	0	0	14.7102	1.32678	58.1773	0	6.44795	0	0	0.175899	0	0
822	50	Canada	30.8667	21	N	pre	0.0675927	188.448	2.77693	0.253473	3.14306	0.957563	0.0732254	0.844909	18.8302	0	227.894	0.0281636	0	142.35	0.180247	1.07022	4.57377	22.1084	0	0	45.1688	0.00563272	52.773	0.135185	0	6.34245	0.771683	0	0	4.99059	0	0	0	9.46861	0.0168982	70.7526	0	10.9106	2.03341	0	2.70371	0	0
823	50	Canada	35.0333	21	N	pre	0.759895	194.411	1.61408	0.199681	2.82881	0.427094	0	0.260694	26.5076	0	265.448	0	0.0998403	145.667	0.0776535	1.72502	6.41196	14.9649	0.00554668	0	39.9139	0.110934	71.8573	0	0	7.37709	0	0.0499201	0	3.36129	0.110934	0	0	7.38263	0.0221867	67.4421	0	5.41356	0.549121	0	0.787629	0	0.13312
824	50	Canada	34.0333	21	N	pre	0.377287	213.267	4.05584	0	1.44461	0.193608	0.0446788	0.337573	15.7815	0	264.478	0	0	143.836	0	0.134036	4.82531	15.8312	0	0	53.3812	0.809182	51.8025	0	0	5.22245	0.690039	0.0893575	0	2.05522	0	0	0	12.52	0.302823	64.2183	0	7.78403	0.25318	0.0992861	2.8644	0	0.00992861
825	50	Canada	27.2	21	N	pre	0.764762	188.917	3.5151	0.561293	3.52211	0.463067	0.245566	0.456051	11.8293	0	156.622	0.196453	0	157.983	0.736697	0.456051	8.15278	28.4506	0.315727	0	81.6401	1.09452	55.6873	0	0	4.57454	0	0.231533	0	2.37848	0	0.505164	2.3434	10.6786	0.27363	59.3287	2.44163	8.91053	1.32606	0.638471	5.73221	0	0.0701617
826	50	Canada	36.6333	21	N	pre	1.63025	206.735	2.81535	0.641693	2.376	0.607007	0.0635912	0.439357	12.8339	0	166.742	0.011562	0	118.823	1.16198	0.450919	4.67684	21.858	0	0	77.9686	1.10995	140.612	0.0346861	0	3.0755	0.265927	0.161868	0.0924962	3.85594	0	0	0.109839	12.6257	0.62435	53.5553	0.0346861	21.2279	1.24292	0	1.98289	0	0.161868
827	50	Canada	32.6333	21	N	pre	0.212565	173.701	3.57818	1.78318	2.61573	1.45843	0	0.655409	8.05975	0	139.017	0.7735	0	95.0047	0.732168	0	4.75319	18.3692	0.472367	0	75.1535	0.803023	157.097	0	0	9.63628	0.183042	0	0	1.33444	0	0	0.0472367	16.1549	1.17501	73.4943	0	63.2026	4.55243	0	3.80255	0	0.0354275
828	50	Canada	34.2	21	N	pre	0	168.622	3.27371	0	1.56417	0	0	0	26.9107	0	140.037	0	0	126.076	0.465181	0	3.01205	16.5546	0	0	75.371	0	188.584	0	0	0.0116295	0.00581477	0	0	0.0232591	0	0	0	21.2646	0.00581477	63.0611	0	2.23868	0.00581477	0	9.48388	0	0
781	50	Canada	38.3667	21	N	pre	0.428802	196.092	0.909579	0.103952	2.71141	0.238223	0.134271	0.51976	15.2463	0	118.341	0	0.108283	87.2893	0.0216566	0.68435	4.78179	14.5576	0.125609	0	41.6371	0.051976	92.8117	0	0	216.926	1.32106	0.121277	0	2.7374	0	0	0.155928	4.01081	0.805627	62.6354	0.0346506	3.72061	0.957224	0.0693013	2.01407	0	0
850	51	Canada	34.7	62	N	post	0	119.999	1.46	0.322059	2.98441	0	0	0.0787255	22.5584	0	213.303	0.679902	0.11451	145.864	0.0357843	4.1152	2.30451	39.7421	1.18088	0	72.3058	0.0143137	11.1218	0	0	2.27588	0	0	0.107353	4.52314	0	0	0	0.436569	0.300588	196.47	0.186078	3.7502	1.35265	0	0.22902	0	0
851	51	Canada	30.8333	62	N	post	0	102.461	2.34076	1.24695	3.4127	0.123965	0.087505	0.116673	20.7533	0	180.836	0.751085	0.0437525	125.621	0.0218763	4.43359	3.49291	55.748	0.780253	0	76.5815	0.0510446	13.3445	0	0	4.76173	0.109381	0	0.0364604	4.13461	0	0	0	0.685456	0.415649	217.005	0.102089	5.48365	2.87308	0	0.277099	0	0
852	51	Canada	33.9	62	N	post	0.0233761	105.917	0.942838	0.76362	1.88568	0.00779205	0	0.38181	20.8437	0	230.948	0.942838	0.0701284	146.303	0.0857125	2.90643	2.36099	39.6771	0.498691	0	75.84	0.00779205	7.81542	0.0155841	0	3.04669	0.0389602	0	0.0389602	4.03628	0	0	0.00779205	0.615572	0.241553	208.172	0.0389602	6.18688	1.87788	0	0.00779205	0	0
853	51	Canada	28.6333	62	N	post	0.0740165	104.4	0.599534	0.185041	3.84886	0.022205	0	0.214648	20.1695	0	245.735	2.11687	0.0444099	104.674	0.532919	4.41879	1.59876	37.4672	0.547722	0	81.4404	0.00740165	14.7367	0	0	4.68524	2.28711	0	0	1.38411	0.00740165	0	0	0.606935	0.00740165	192.184	0.0370083	3.83405	1.24348	0	0	0	0
854	51	Canada	28.9	62	N	post	0.0433736	69.5134	0.88193	0.397591	4.55423	0	0.0506025	0.433736	20.0097	0	274.779	0.88193	0.00722893	148.526	0.0144579	2.87712	3.15904	42.535	0.383133	0	69.9399	0.491567	10.6554	0	0	2.55904	0.187952	0	0.216868	1.99519	0	0	0.0144579	0.318073	0	186.593	0	2.06025	1.05542	0	0.0361447	0.00722893	0
855	51	Canada	29.9333	62	N	post	0	115.698	1.3732	1.22973	2.4868	0.122973	0.0136637	0.198124	19.3547	0	191.012	0.929133	0.0614867	146.332	0.0956461	3.81901	2.47313	49.9819	0.922301	0	105.033	0.047823	9.98818	0	0.00683186	2.74641	0.259611	0	0.00683186	3.96248	0	0	0.0751505	0.669522	0.0683186	189.413	0.170797	2.32966	1.88559	0	0.0683186	0	0
856	51	Canada	26.7	62	N	post	0.397245	208.344	2.29758	1.59435	4.93335	0.0966272	0	1.33668	20.6997	0	198	0	0.424086	96.7399	0	3.80067	3.83288	75.4336	1.29373	0	55.7807	0	12.1482	0	0	7.18799	0.348931	0	0	5.27155	0	0	0	0.327459	0.805226	127.881	0	4.54685	5.0944	0	0	0	0
857	51	Canada	24.3333	62	N	post	0	126.288	1.97605	0.731655	4.17677	0.32262	0	0.472407	15.336	0	248.665	0.247726	0.524257	107.674	0.230443	2.87477	2.65009	60.2147	1.35961	0	67.8999	0	14.6216	0	0.224682	7.48362	3.91176	0	0	6.42359	0	0	0	0.795027	0.0460885	148.215	0	4.19406	1.87811	0	0	0	0
858	51	Canada	24.9	62	N	post	0	78.1243	1.89556	0.00501472	3.54039	0.00501472	0	0.772267	17.8624	0	330.259	0.862532	0	124.375	0.366074	2.74305	2.21149	37.49	0.325957	0	62.5586	0	16.5385	0	0	5.19525	0	0	0	0.812384	0	0	0	1.04306	0	166.634	0.220648	3.00382	2.19645	0	0	0	0
859	51	Canada	26.0667	62	N	post	0.033587	52.3017	0.712045	0.953872	1.7734	0.100761	0	0.638154	18.8826	0	288.963	0.785936	0	134.812	0.261979	2.2772	3.5132	28.3139	0.497088	0	73.8646	0.0268696	15.8262	0	0	3.6274	0.0604566	0	0	1.71294	0	0	0	0.584414	0.033587	196.632	0.134348	3.8222	0.685175	0	0.194805	0	0
845	51	Canada	29.1667	62	N	post	0	69.8287	1.63338	1.17028	5.357	0	0	0.600785	13.43	0	316.67	0.763497	0.0312909	94.2669	0.0125163	5.56978	2.35933	40.5905	1.3768	0	74.3033	0.212778	15.0947	0	0	44.8023	0.262843	0	0	4.4433	0	0	0	0.3442	0	141.078	0.037549	3.24799	2.29049	0	0.244069	0	0
846	51	Canada	29.5	62	N	post	0	65.1973	0	0	1.03905	0.00597154	0	0.0119431	19.6822	0	443.47	1.3436	0	91.2272	0.400093	1.68397	3.76804	46.5064	0	0	60.5872	0	2.31696	0	0	9.8411	0	0	0	1.56454	0	0	0	0.644926	0	103.326	0	0.883788	0	0	0	0	0
847	51	Canada	25.4333	62	N	post	0	109.932	2.19183	0	4.14823	0.243536	0	0.568251	10.8292	0	226.886	0.803669	0	104.29	0	8.50753	5.91793	49.1212	0.64943	0	90.5305	0.0162357	18.8172	0	0	8.39388	0	0	0	3.10914	0	0	0	0.487072	0.170475	173.065	0	1.85899	1.5424	0	0	0	0
848	51	Canada	28.4667	62	N	post	0.402696	117.432	2.54334	0.614641	4.78996	0.0282594	0.197816	0.148362	13.9319	0	205.149	1.49775	0.113037	106.397	0.628771	4.903	4.93126	43.7879	1.0244	0	140.301	0	19.4636	0	0	6.06163	0	0	0	3.90686	0	0	0	0.0777133	0	144.533	0.0635836	5.24211	0.868975	0	0	0	0
849	51	Canada	21.9	62	N	post	0	76.3378	1.78533	0.814781	2.57615	0.0239642	0	0.149776	15.5707	0	245.261	0.970548	0	112.865	0	7.66254	2.63007	37.1444	1.31803	0	96.6714	0.826763	17.7455	0	0	6.50627	0.395408	0	0	2.62407	0	0	0.101848	1.91114	0.0119821	145.085	0.161758	3.78034	0.670996	0	0.0659014	0	0
782	51	Canada	29.2	62	N	post	0.0218979	69.8926	0.815696	0.235402	6.44345	0.0602192	0	0.30657	16.0019	0	378.702	0.602192	0.0109489	103.626	0.0164234	2.33213	2.46899	30.8815	0.383213	0	71.1298	0.0273724	4.70805	0	0.0109489	1.93796	0.120438	0	0.0164234	2.71534	0	0	0	0.251826	0.114964	164.76	1.31935	1.35219	1.40146	0	0.0766426	0	0
862	51	Canada	30.2	62	N	post	0.0334579	71.0682	1.27883	0.397777	1.94427	0.107809	0	0.353166	14.8144	0	224.878	0.460975	0.089221	99.1171	0.0260228	5.78078	2.36064	53.9787	0.959126	0	63.7038	0.0111526	8.81429	0.0111526	0.159854	159.475	0.0260228	0	0.089221	2.29001	0	0.0334579	0	1.15616	0.174724	134.292	0.144984	0.706333	1.89223	0	0	0	0
863	51	Canada	24.3667	62	N	post	0	48.6623	2.51492	0.513801	2.25351	0	0	0.0856334	15.6529	0	257.617	0	0	123.154	0	6.35941	1.54591	44.3175	0.0225351	0	60.1507	0.0495772	16.9419	0	0	9.12672	0.270421	0	0	4.35378	0	0	0	0.549857	0	190.575	0	0.752673	2.73576	0	0	0	0
864	51	Canada	25.4333	62	N	post	0	95.3733	0.48247	0	4.00048	0	0	3.44765	11.5592	0	377.865	0	0	86.915	0	6.44801	5.30717	60.4596	0	0	47.7143	2.10578	15.7356	0	0	10.3631	1.68362	0	0	0	0	0	0	0.266364	0	125.347	0.100515	11.3531	1.88968	0	0	0	0
865	51	Canada	24.6	62	N	post	0.335112	61.2498	1.03236	1.23775	5.79419	0.0378352	0	0.151341	19.2905	0	144.557	0.0702653	0.0270251	73.9732	0	14.1179	4.12403	40.1215	3.54029	0	101.62	0	13.8207	0	0	5.10234	0	0	0	3.43219	0	0	0	0.399972	0	138.525	0.145936	4.25376	1.63772	0	0.0648603	0	0
866	51	Canada	28.7333	62	N	post	0	61.0856	0.316718	0.0306501	2.6308	0.275851	0.15325	0.224767	15.8001	0	208.85	0.883744	0.0204334	103.219	0	5.66005	3.11609	40.5501	0.761144	0	120.531	0	30.267	0.0357584	0	6.44674	0.0306501	0	0	3.07523	0	0	0.015325	0.704952	0.015325	169.735	0.0868419	2.27321	1.30263	0	0.148142	0	0
867	51	Canada	28.0333	62	N	post	0	61.7696	1.00097	0	1.33265	0.663362	0	0.758128	10.2051	0	380.817	0.592287	0	90.7206	0.384987	11.3838	1.71763	32.8956	1.58733	0	107.293	1.12535	13.6463	0	0	14.2504	0.438293	0	0	1.67025	0	0	0	0.983197	0.361295	86.8352	0.313912	1.2438	0.153995	0	0	0	0
868	51	Canada	26.2333	62	N	post	0	74.5137	0	0.0051364	0	0	0	0	3.68793	0	329.269	2.78906	0	102.954	0	15.9228	0.107864	20.5815	4.24266	0	89.928	0	9.02979	0	0	8.14119	2.54765	0	0	0	0	0	0	0	0	105.111	0	4.0218	0	0	0	0	0
869	51	Canada	25.0667	62	N	post	0	45.6565	3.40125	0	0	0	0	0	9.07312	0	432.001	0	0	122.651	0.684941	8.30843	0.117284	35.5372	0.0469138	0	67.6544	0	12.1366	0	0	21.4584	0.225186	0	0	1.77803	0	0	0	0.0140741	0.839757	68.6067	0	7.09336	2.52865	0	0	0	0
860	52	Canada	29.5333	56	Y	post	0.0733933	69.3002	2.01831	0.78192	0.719818	0	0.0338738	0.756515	7.88695	0	93.8841	0	0	92.2214	0.0479879	0.112913	2.4869	9.22497	0	0	30.9324	557.495	0.460119	0	0	1.78684	0.160901	0	0	0.482702	0	0	0	3.50594	0.0479879	34.6162	0	2.11429	0	0	0	0	0
861	53	Canada	30.5667	48	Y	pre	0.836353	6.29443	1.41135	0.453025	3.1189	24.141	0	27.09	2.43065	0	23.0259	0.0435601	0	9.60935	3.26265	0	0.823285	69.3128	0	0	10.6722	0.413821	66.2287	0	0	265.642	0.866846	0.0392041	0	3.81151	0.0348481	0	0.0566281	41.5171	0	19.1577	0.143748	102.449	0.88427	0	0	0.500941	4.2384
880	55	Canada	21.2	61	Y	post	0.246061	10.4302	0.514905	0	2.02772	0.359978	0	2.65654	7.21778	0	91.6759	0	0	53.0489	0.232391	0	0.309854	16.1671	0	0	6.77578	0.400988	69.7582	0	0	157.976	5.81888	0	0.00455668	2.69755	0	0	0.0364534	118.054	0.0637935	24.4238	0	66.7736	0.314411	0	0	0.218721	0
881	55	Canada	24.7667	61	Y	post	0.216079	5.95276	0.538079	0.156763	2.28366	0.300816	0	2.09724	4.9571	0	69.23	0.194895	0	41.4448	0.237263	0	0.220316	11.7699	0	0	3.56318	0.351658	72.2042	0	0	213.342	2.1396	0	0	0.788052	0	0	0	88.1432	0.0508421	16.6423	0	178.206	0.182184	0.194895	0	0.161	0
882	55	Canada	28	61	Y	post	0.182014	12.7793	0.731249	0.226719	1.60939	0.261844	0	3.17407	5.82125	0	166.14	0	0	56.4594	0.178821	0	0.411926	13.1465	0	0	5.18899	0.213946	99.3987	0	0	157.707	11.4573	0	0	1.92232	0	0.0862171	0	104.91	0.105376	31.2617	0.166048	50.1879	0.236299	0	0	0	0
883	55	Canada	23	61	Y	post	0.0107765	2.3852	0.0790278	0.021553	0.147279	0.0574748	0	0.937557	1.49434	0	20.734	0	0	15.335	0.38077	0.00718435	0.0107765	2.36365	0	0	0.854937	0.021553	13.9233	0	0.0107765	208.03	1.50512	0	0	0.255044	0	0	0.0143687	64.2999	0	4.01246	0.00718435	22.6307	0.0107765	0	0	0.176016	0
884	55	Canada	28.8333	61	Y	post	1.10399	18.2512	0.0658341	1.84842	2.93721	2.08644	0	4.42101	10.4119	0	241.94	0	0	84.8146	0.911549	0	1.15969	50.515	0	1.46354	7.02906	2.08644	148.137	0	0	92.3805	4.94769	0	0	4.17287	0	0	0	45.2939	0.207631	33.2716	0	14.3873	0.850779	0	0	0	0.420326
885	55	Canada	26.5667	61	Y	post	0.613834	28.9956	1.55881	0.310955	3.35993	0.815753	0.0282687	4.32107	7.01871	0.0565373	186.307	0.00807676	0.0726909	57.5388	0.896521	0.0605757	0.779407	45.0804	0.032307	0	14.1545	0.755177	44.3697	0	0	103.411	15.887	0	0	5.10451	0	0	0.480567	98.5001	0.415953	27.1177	0.226149	41.8901	0.7471	0.222111	0	0.052499	0.0201919
886	55	Canada	30.7333	61	Y	post	1.08051	29.8477	0.29598	0	2.27513	0	0	1.21602	2.92058	0	82.7461	0	0	35.3108	0.0534904	0	1.00562	40.371	0	0	8.31241	0.574131	305.769	0	0	101.938	0.431489	0	0	2.18241	0	0	0	99.8631	0	22.3198	0.0855847	36.9084	0.00356603	0.0213962	0	0	0
887	55	Canada	29.8	61	Y	post	0.298201	54.5121	4.0526	0	2.96246	1.80876	0	4.96187	6.75108	0	183.721	0	0	47.5704	0.664842	0	1.27102	54.5952	0	0	8.9167	0.0879937	39.7438	0	0	89.9883	1.65722	0	1.63766	8.5305	0	0	0.102659	89.3821	0.0586625	16.8997	2.15585	38.6341	1.41768	0	0	0	0
888	55	Canada	19.7667	61	Y	post	0.0793866	22.8508	0.434537	0	2.46934	0.363507	0	0.844005	1.14902	0	27.5137	0	0	21.6809	0.935927	0	0	14.0681	0	0	3.43034	0.229803	19.2575	0	0	245.651	2.71586	0	0	1.02367	0	0	0	68.5817	0	2.69079	0.033426	30.1544	0.171308	0	0	0	0
889	55	Canada	31.8333	61	Y	post	3.73606	45.3451	5.80557	3.74103	13.7304	3.06446	0	2.8406	3.9848	0	183.321	0.00994956	0.368134	48.9419	0.577074	0.00497478	4.55192	241.366	0.10447	0.00994956	49.2801	2.15905	17.3321	0	0	25.5355	2.33815	0	0.203966	16.2824	0.134319	0	0.537276	22.3517	2.43267	16.2128	0	18.2724	1.13922	0	0	0.194016	0.174117
870	55	Canada	20.5667	61	Y	post	0.40322	30.0416	0.670904	0.731896	5.47905	0.227023	0	3.58155	11.9035	0	134.733	0	0.0474377	90.8025	2.23635	0	0.0406609	34.0535	0	0	6.27872	0.237188	140.144	0	0	109.052	1.02669	0	0	3.57138	0	0.0304957	0	91.3684	1.54172	26.9277	0.121983	30.7261	0	0	0	0.0237188	0
871	55	Canada	26	61	Y	post	0.415644	55.1759	0.749468	1.48257	1.5873	0.00327279	0	0.288005	3.60661	0	181.748	0	0	153.873	0.0720013	0	0	27.1609	0	0	2.50695	1.4433	175.844	0	0	39.0149	0	0	0	2.92587	0	0	0	73.6573	0	23.9404	0	6.70594	0.101456	0	0	0	0
872	55	Canada	27.0667	61	Y	post	0.00333968	42.6444	0.00667936	0	2.16745	0	0	0	16.5281	0	187.64	0	0	96.2028	0.200381	0	2.24092	49.6176	0	0	10.8339	0	214.591	0	0	58.7116	0	0	0	2.2977	0	0	0	96.4199	0	46.2646	0	11.0777	0.908393	0	0	0	0
873	55	Canada	21.2667	61	Y	post	0.287176	7.12419	0.331357	0.0184087	0.154633	0.139906	0.014727	0.566989	0.659033	0	32.9148	0	0	16.3286	0.684805	0	0.198814	5.33854	0	0	2.18696	0.143588	5.39744	0	0	162.984	0.79894	0	0	0.460219	0	0	0.014727	98.45	0.117816	2.61772	0.044181	14.3956	0.110452	0.0662715	0.00368175	0.132543	0
874	55	Canada	25.3333	61	Y	post	0.956912	24.7858	0.523172	0.313009	6.99351	0.849595	0.0581302	8.52725	8.84473	0	161.414	0	0.165447	102.774	1.44431	0.0983741	2.44147	47.783	0	0.00447155	12.6232	0.0313009	88.3579	0	0	128.673	7.65977	0	0	6.05001	0	0	0	75.055	0.210163	27.8891	0.572359	28.3944	0.089431	0	0	0.0626017	0.089431
875	55	Canada	21.3	61	Y	post	1.4183	31.5697	0.796763	0.290934	3.921	0.638071	0	3.1573	9.68678	0	175.261	0.105794	0.138855	90.3648	0.353749	0.0264486	1.05133	39.7191	0	0.0661214	10.7613	2.506	111.067	0	0	98.6895	1.19349	0	0.152079	5.68975	0	0	0	71.8343	0.618235	27.3247	0.439707	20.2927	0.981903	0.0198364	0	0.234731	0.0826517
876	55	Canada	27.1	61	Y	post	0	79.3343	0	0	2.02536	0.00335324	0	0.224667	9.29183	0	233.496	0	0	104.668	0.0670648	0	0	65.529	0.12407	0	7.06192	2.64571	118.527	0	0	73.5433	0	0	1.58944	1.56261	0	0	0	66.9474	0	23.6303	0	38.0895	0	0	0	0	0
877	55	Canada	26.2	61	Y	post	0.773161	158.444	3.11977	0.203463	3.68495	0.00904282	0	0.877153	7.42867	0	126.726	0	0	70.9093	2.59077	0.357191	1.40164	35.4524	0	0	15.1377	1.26147	150.156	0	0	74.2732	0	0	0	8.39173	0	0.00452141	0	72.3878	0	20.8347	0.614912	14.0842	1.77239	0	0	0	0.605869
878	55	Canada	17.2333	61	Y	post	0.727142	40.3096	1.1987	0.100792	1.54788	0.226782	0	0.914327	3.81569	0	53.2685	0	0.0395968	29.8596	0.532757	0.0107991	1.88625	16.2491	0	0	8.43413	0.208783	17.0014	0	0	139.568	0.989921	0	0	1.63787	0	0.025198	0.0107991	81.2923	0.0827934	7.5126	0.172786	17.7394	0.514759	0.0863931	0	0.111591	0.00359971
879	55	Canada	27.2667	61	Y	post	2.28624	70.6839	7.55409	2.05973	7.63837	6.66382	0	6.10543	3.95088	0	209.028	0.0421427	0	52.5099	1.59616	0.0368749	3.69276	155.017	0	0	29.7264	1.52767	11.8526	0	0	71.885	9.02382	0	0.0368749	9.84033	0.347678	0	0.848123	18.4638	1.00089	23.6842	2.14401	29.2945	1.60142	0	0	0.179107	0
906	56	Canada	27.2	28	N	pre	0	440.233	0	0	0	0	0	0	0	0	67.7918	0	0	29.8068	0	0	0	17.6065	0	2.65187	2.86544	0	29.8068	0	0	21.8957	0	0	0	9.50402	0	0	0	20.4319	0	0.00444945	0.266967	28.7345	0	0	0	0	0
907	56	Canada	25.8	28	N	pre	0	631.607	0	0	4.59297	0	0	0.0118886	0	0	70.987	0	0	7.99708	0.00396288	0	0	22.5329	0	0	29.3094	0	27.8868	0	0	10.4065	5.36177	0	0	0	0	0	0	44.9668	0	14.4922	0	0	0	0	0	0	0
908	56	Canada	23.9667	28	N	pre	3.17006	490.411	3.71051	0.47362	1.35693	1.62425	0.0232451	0.874598	1.22037	0	108.869	0.720599	0	64.0781	0.816485	0.40679	0.659581	30.9393	0	0	5.90717	0	23.6781	0	0	4.39333	0	0	0	2.54534	0	0	0	47.8617	0.49977	13.7321	0	4.93378	2.22572	0	0	0	0
909	56	Canada	23.2333	28	N	pre	1.3486	351.28	2.52944	0.634827	1.05256	1.18084	0.203934	1.97684	4.69048	0	169.453	0.151306	0	77.8765	3.64779	0.342083	0.0328926	27.416	0.013157	0	11.6966	0.453918	21.8374	0	0	8.56852	0	0	0	2.04592	0	0	0	51.1545	0.0526281	33.3169	2.38142	37.3331	0.503256	0	0	0.815736	0
910	56	Canada	16.3667	28	N	pre	0	174.508	0	0	3.89083	1.70943	0	1.88791	0	0	193.911	0	0	61.004	0	0	0.0158648	62.3247	0	0	6.70683	0	4.30728	0	2.28849	9.63388	0	0	0	1.94343	0	0	0	45.048	0	5.22348	1.07484	0.00793238	0	0	0	0	0
911	56	Canada	28.6667	28	N	pre	0.0921876	540.206	0.656159	2.13116	1.45602	0.192509	0	0.122013	0.572106	0	208.585	0.292831	0	50.6734	0.235892	0	1.65395	16.6643	0	0	6.041	0	9.8207	0	0.119302	5.16251	0	0	0	2.04711	0	0	0	23.0496	0.3091	12.7544	0	2.56499	0.0081342	0	0	0	0
912	56	Canada	23.2333	28	N	pre	1.18772	700.207	0.0610829	0.242069	1.12664	0.945654	0	0.579157	0.00226233	0	72.5575	0	0	34.0979	0.604042	0.131215	0	6.99286	0	0	5.46127	0.00226233	11.5288	0	0	7.5856	0.00452466	0	0	0.0248856	0	0	0	32.6975	0	6.85712	0.201347	5.76894	0.748832	0	0	0	0
913	56	Canada	38.9667	28	N	pre	0	313.598	0	1.15107	1.18976	0	0.570696	0.00483641	0	0	135.163	0	0	72.6912	0.425604	0	2.16671	11.6412	0	0	4.92346	0	20.9416	0	0	28.3752	0	0	0	1.2623	0	0.0435277	0	54.2838	0	9.89529	0	6.44693	0.677097	0	0	0	0
914	56	Canada	41.2	28	N	pre	0	267.534	0	5.9381	0	0.530463	0	0.39141	0	0	175.444	0	0	67.9662	0.988824	0	0.00515013	24.1077	0	0	5.49003	0	17.5516	0	0	16.604	0	0	0	0	0	0	0	50.2137	0	19.5859	4.68146	6.39646	0	0	0	0	0
915	56	Canada	22.2667	28	N	pre	0.489677	333.63	1.92434	0.987944	1.7153	0.45245	0	3.89737	1.78975	0	197.016	0.114544	0	71.6789	0.684402	0.42095	0	21.3253	0	0	3.47642	0.168953	17.3649	0	0	8.25864	0	0	0	1.88712	0	0	0	53.2946	0.166089	15.6067	0	6.65788	2.39397	0	0	0.140317	0
916	56	Canada	27.8	28	N	pre	0.832173	281.469	0.538097	1.64558	3.19417	1.3953	0.0594409	6.70118	1.62368	0	173.993	0.312847	0	82.1787	0.875972	0.137653	0	24.1049	0	0	16.4745	0.281562	38.4051	0.00312847	0	18.7646	0.688264	0	0	1.8458	0	0	0.663236	55.5585	0.0563125	34.36	0	2.7906	0.794632	0	0	0	0
917	56	Canada	29.5	28	N	pre	1.17652	306.042	0.571097	0	1.95671	0.83324	0	1.42618	1.53229	0	251.482	0.355765	0	85.2214	0.455629	0.355765	0.193486	19.1676	0.0062415	0	7.17148	0.589821	24.3574	0	0	10.7822	0	0	0	3.09266	0	0.287109	0.271505	55.7709	0.221573	25.4372	1.07354	9.37473	0.296471	0	0	0.308954	0.137313
918	56	Canada	34.6333	28	N	pre	0.861087	545.294	0	0	0.118871	0.0173957	0	0	0.00289928	0	186.798	0	0	34.658	0.217446	0	0	3.6444	0	0	3.25299	0	18.1814	0	0	0.814698	0	0	0	0.00869785	0	0	0	19.6368	0	8.58767	0	2.88479	0	0	0	0	0.339216
919	56	Canada	33.4333	28	N	pre	0	506.706	0.703435	0.933404	1.15323	0.395682	0.101457	0.32128	0.98075	0	174.655	0.0811655	0	52.203	1.14646	0	1.79579	11.5187	0	0	6.80776	0.280697	27.8026	0	0.365245	6.55074	0	0	0	1.718	0	0	1.58949	34.12	0.0541104	12.0125	0.209678	5.19459	1.00442	0	0	0	0
890	56	Canada	23.2	28	N	pre	2.61391	505.561	0.00847755	0.870361	0.892968	0.0791238	1.36206	0.867536	2.78629	0	52.1878	0	0	48.9465	1.67573	0	0.689507	9.33095	0	0	2.28611	1.21229	16.7827	0	0	17.249	0	0	0	0.915575	0	0	0	50.0995	0	9.21509	0.895794	0.941008	0.214764	0	0	0	0
891	56	Canada	27.5667	28	N	pre	0	317.867	0.00311687	0.0155843	0	0	0	0.476881	0	0	231.325	0	0	56.4994	0.620257	0	0.847788	9.40359	0	0	14.7521	0	30.3396	0	0	17.6571	1.95116	0	0	0.548569	0	0	0	59.7753	0	9.15736	0	0.271167	0	0	0	0	0
892	56	Canada	29.4	28	N	pre	1.20797	509.603	0.158761	0	0.186372	2.38142	0	1.18726	0.862834	0	79.7224	0	0	47.0969	0.67301	0	1.27009	17.626	0	0	5.42895	0	8.6525	0	0	13.6397	0	0	0	4.32797	0	0	0	51.7735	0	12.8942	0	1.81195	1.79815	0	0	0	0
893	56	Canada	29.2333	28	N	pre	1.21441	328.142	0	1.22506	0.248563	0.919682	0	1.15759	0.358641	0	142.412	1.32448	0	86.4501	0.564593	0.603652	0	16.746	0	0	8.58252	0.0816706	26.9691	0	0	3.69648	0	0	0	1.35289	0	0	0	45.3521	0	15.56	0	8.0996	3.83497	0	0	0	0
894	56	Canada	31.8	28	N	pre	1.75648	245.446	2.6946	0.290846	5.10977	1.53977	0	1.44568	1.00656	0	116.404	1.28314	0	95.138	1.2974	0	0	10.6073	0	0	29.0475	0.00285143	106.008	0	0	20.1283	0	0	0	4.43113	0	0	0.347875	45.3777	0	60.5758	0	2.01026	2.3838	0	0	0	0.208155
895	56	Canada	30.3667	28	N	pre	0.864246	514.88	0.958773	0.0621177	0.883151	2.4766	0.0864246	0.837238	0.153944	0	115.817	0.205258	0	50.8771	0.691397	0.742711	0.521248	19.2835	0	0	50.3396	0	26.77	0	0	4.5859	0	0	0	2.36587	0	0	0.0594169	29.6301	0.116133	16.6502	0	2.61164	0.0324092	0	0	0.272778	0
896	56	Canada	32.1667	28	N	pre	0.119532	297.475	1.07206	0.720929	1.6473	6.84323	0	1.41571	1.48668	0	134.564	1.16544	0	85.4432	0.698517	0.0672369	0.0224123	21.0863	0.265212	0	42.4937	0	41.4441	0	0	6.86937	0.138209	0	0	0.578985	0	0	0	47.6075	0.0298831	31.0112	0.0261477	3.82503	0.14568	0	0	0	0
897	56	Canada	33.5	28	N	pre	0.0564126	538.598	0.864994	0.33579	0.287436	0.271318	0.177297	1.31361	1.25988	0	151.712	0.104766	0	53.1649	0.249827	0.177297	0.0752169	10.9011	0	0	4.05365	0.0349221	25.426	0	0.0456674	3.42505	0	0	0	1.50971	0	0	0	40.0449	0.30624	14.3019	0.0617853	2.32904	0.0322358	0	0	0	0
898	56	Canada	18.4	28	N	pre	0	461.46	0.00245275	0	0	2.52878	0	0.0343385	0.00245275	0	100.872	0	0	57.7598	2.99481	0	1.22883	14.0714	0	0	4.3291	0.0049055	11.2385	0	0	11.3023	0	0	0	0.00245275	0	0	0	45.9596	0	14.9838	0	3.59328	0	0	0	0	0
899	56	Canada	29.0333	28	N	pre	1.79903	342.309	0.00290634	0	0	0	0	3.73465	0.00290634	0	121.837	0	0	8.95735	0	0	10.7157	59.0365	0	0	28.4298	0	7.789	0	0	22.9805	2.2902	0	0	15.6448	0	0	0	67.526	0	0.00871903	0	0.433045	0	0	0	0	0
900	56	Canada	32.8667	28	N	pre	0	761.593	0	0	0	0	0	1.75016	2.60762	0	52.8719	0	0	26.1996	8.36319	0	0.00293651	10.2895	0	0	0.00293651	0	10.0458	0	0	5.89064	0	0	0	0.00293651	0	0	0	13.6195	0	4.94802	0	1.8177	0	0	0	0	0
901	56	Canada	26.8333	28	N	pre	0.641638	290.813	0.10694	0.129065	0.472009	1.29434	0	3.37413	0.0331882	0	251.301	0	0	56.8255	1.51191	0.483072	1.48978	17.3058	0.00368757	0	3.7687	1.46765	27.9629	0	0	12.7627	0	0	0	1.33859	0	0	0.446196	68.4119	0.918206	11.708	0	7.34565	2.00973	0	0	0	0
902	56	Canada	27.9	28	N	pre	1.38908	194.366	0	0	2.56193	0.737127	0.648672	5.78235	1.12699	0	173.189	0	0	66.1482	1.62496	0.439	0.845239	28.5973	0	0	17.2193	0	54.839	0	0	13.6221	0.563493	0	0	7.21074	0	0	0	49.2204	0	42.0687	0	2.2638	0.00327612	0	0	0.00327612	0
903	56	Canada	28.7333	28	N	pre	0.155685	491.885	2.62902	0.326057	2.57027	1.53335	0.279058	2.07384	0.481742	0	180.794	0	0	57.9589	0.608053	0	0.584553	16.7435	0	0	8.30418	0	17.845	0	0	16.5966	0.00293745	0	0	0.813674	0	0	0.199747	47.0903	0.443555	8.98567	1.36004	6.57402	0	0	0	0	0
904	56	Canada	33.5667	28	N	pre	0.660964	227.092	1.19751	0	0.902022	1.02644	0	0.427683	0	0	340.537	0.0155521	0	62.8538	0.388802	0	1.21306	8.75583	1.6563	0	26.6019	0	22.6361	0	0.497667	6.87403	0.808709	0	0	0.381026	0	0	0.116641	36.5086	0	38.1493	0.171073	9.00467	0.583204	0	0	0	0
905	56	Canada	41.3333	28	N	pre	0	619.913	5.07611	1.41588	0	0.230887	0	0.0848847	0	0	107.009	0	0	29.601	0.859034	0	0	17.9107	0	0	10.0198	0.509308	8.34247	0	0	4.79429	0.587402	0	0	0.0577216	0	0	1.05597	21.3808	0	9.55802	2.15607	15.792	2.84194	0	0	0	0
920	58	Canada	37.3	38	N	pre	0	100.286	0.997948	0	0.879497	11.2232	0	0.766969	3.02346	2.75102	20.1396	0	0	114.805	0	0	0	7.96582	0	0	2.30683	0.00888381	406.763	0	0	13.4797	0.165831	0	0	11.851	0	0	0	96.182	0	55.8821	0	2.982	0	0	0	0	0
921	58	Canada	46.6	38	N	pre	0	101.781	0	0.784211	1.06815	32.058	0	0.108167	3.47937	1.23491	29.0564	0	0	69.3757	0	0	0.00450696	11.8353	0	0	4.17795	0	267.695	0	0	50.2391	1.31603	0	0	7.16156	0	0	0	88.1742	0	17.0318	0	7.39142	0	0	0	0	0
922	58	Canada	47.7333	38	N	pre	8.47874	90.787	19.7062	0	19.7802	6.85594	0	0	0	0	37.5623	0	0	70.0289	0	0	2.24126	62.1422	0	0	119.886	0	164.326	0	0	19.3256	0	0	0	17.7451	0	0	0	48.0074	1.52765	25.8327	0	2.34698	43.6994	0	0	0	0
923	58	Canada	38.8	38	N	pre	0	95.4548	0	0	0	17.8093	0	0	2.0397	5.79944	23.6849	0	0	64.3723	0	0	0	4.09462	0	0	0.5632	1.17207	420.163	0	0	31.9654	0	0	0	1.4765	0	0	0	83.2623	0	33.1223	0	4.61215	0	0	0	0	0
924	58	Canada	44.5667	38	N	pre	0.0215448	85.2406	1.00645	0	0.41243	28.7039	0	0	3.36407	4.10891	23.8255	0	0	78.2877	0.390885	0	0	4.81989	0	0	2.11755	0.846404	247.458	0	0	9.09499	0.443208	0	0	4.1243	0	0	0.236993	44.607	0	44.0222	0	3.01012	0	0	0	0	0
925	58	Canada	39.7	38	N	pre	0	148.075	0	0	0	18.4133	0	0.0455274	5.12942	0.278223	49.2556	0	0	80.0423	5.16989	0	0	6.36878	0	0	0.0050586	31.1762	242.934	0	0	19.8196	0	0	0	14.4676	0	0	3.00987	103.19	0	10.4055	0	0.318692	0	0	0	0	0
926	58	Canada	40.0333	38	N	pre	0	59.5229	0	0	0.217723	6.54377	0	0	0.592689	0	13.269	0	0	30.1546	0	0	0	2.33447	0	0	2.17723	0.0725742	698.273	0	0	10.1604	0	0	0	4.13673	0	0	0	25.0865	0	10.3055	0	1.29424	0	0	0	0	0
927	58	Canada	42.3333	38	N	pre	0	246.404	0	0	0	18.5198	0	0	0	1.32116	34.3187	0	0	47.8802	0.298834	0	0	5.15881	0	0	0.259514	0	169.018	0	0	33.7446	0	0	0	1.21893	0	0	0.00393202	80.3902	0	15.3585	0.511163	2.33955	1.73402	0	0	0	0
928	58	Canada	31.3667	38	N	pre	0.469514	188.064	0	0.931332	0.419484	16.7216	0	0.0538787	2.23212	2.62851	46.4973	0	0	128.878	0	0	0	10.2254	0	0	2.98257	0	270.867	0	0	30.5338	0	0	0	7.75853	0	0	0.534938	89.8966	0	47.444	0	5.12232	0.00384848	0	0	0	0
929	58	Canada	57.2	38	N	pre	0	158.625	0	0	0	0.00899871	0	0	0	0	171.079	0	0	164.532	0	0	0	0.00899871	0	0	0.00449936	0.00449936	100.012	0	0	85.1188	0	0	0	0.00449936	0	0	0	75.3822	0	0.0134981	0	10.6815	0	0	0	0.260963	0
930	58	Canada	51.1333	38	N	pre	0	36.5082	0	0	1.29295	2.37139	0	0.00293852	0.00881557	0	8.00748	0	0	29.1795	0	0	0	3.12071	0	0	0.149865	0	826.903	0	0	5.68898	1.18129	0	0	0.649414	0	0	0	13.8786	0	5.87705	0	2.342	0	0	0	0	0
931	58	Canada	38.2333	38	N	pre	0	29.6469	0	0	0.933076	8.42087	0	0	1.79371	2.61667	14.5004	0	0.20574	64.6952	0	0	0	2.27474	0	0	3.14696	0	688.463	0	0	4.66248	0	0	0	2.67463	0	0	0	28.1285	0	29.9599	0	1.45177	0	0	0	0	0
932	58	Canada	42.1667	38	N	pre	0	114.924	0.710836	0.350549	0.467399	17.0649	0	0.121718	7.78998	0.279952	31.5275	0	0	73.4741	0.163103	0	0	8.216	0	0	4.25041	0	304.469	0	0	8.17948	0.632936	0	0	10.3388	0	0	0	35.0768	0	52.3243	0	1.12468	0	0	0	0	0
933	58	Canada	42.2667	38	N	pre	0	164.41	0	0	0.408406	17.0869	0	0.10039	6.29721	3.67338	70.7592	0	0	80.0978	0	0	0	5.3572	0	0	0.844192	0	260.504	0	0	28.1846	0	0	0	8.12706	0	0	0.207626	75.7103	0	16.318	0	2.7653	0	0	0	0	0
934	58	Canada	38.2	38	N	pre	0	120.514	0	0	5.40718	8.9326	0	0.0438589	14.7825	2.58768	34.6402	0	0	95.0632	0	0	1.90682	0	0	0	5.19624	4.04755	142.433	0	0	18.0803	0	0	0	9.37745	0	0	0	59.5333	0	40.062	0	7.6962	0	0	0	0	0
935	58	Canada	28.6333	38	N	pre	0	196.143	1.54201	0	0.509415	31.4919	0	0	1.7623	0.894918	16.8566	0	0	49.886	0	0	0	15.3238	0	0	1.67051	0	100.809	0	0	153.329	0.0229466	0	0	7.15017	0	0	0	166.918	0	17.6735	0	8.66464	0	0	0	0	0
936	58	Canada	42.9	38	N	pre	0	323.015	0	0	0	15.5467	2.55192	0	0	0	27.5248	0	0	29.7171	0	0	0	16.9782	0	0	0	0	118.661	0	0	10.3598	0	0	0	3.91433	0	0	4.47451	45.7893	0	4.52983	0.0138315	3.14668	0	0	0	0	0
937	58	Canada	39.8667	38	N	pre	0	94.2281	0.548363	0	0.224026	19.8581	0	0	3.59111	2.7485	34.7675	0	0	82.5353	0.762358	0	0	1.38428	0	0	0.996416	0	404.822	0	0	11.6561	0.00334368	0	0	5.57725	0	0	0	54.95	0	67.1176	0.010031	4.49056	0	0	0	0	0
938	58	Canada	37.7	38	N	pre	0	99.4064	3.6768	0.0483259	0.881948	29.6641	0	0	4.64331	1.22023	31.9958	0	0	53.8391	0	0	0	20.2405	0	0	0.990681	0	125.039	0	0	16.6563	2.36797	0	0	4.83662	0	0	0	34.408	1.09941	22.1655	0.00402716	4.95341	0.00402716	0	0	0	0
939	58	Canada	38.7	38	N	pre	0	229.947	2.98836	0.004139	0	27.6899	0	0	3.20359	4.67294	47.255	0	0	62.0147	0	0	0	12.7564	0	0.004139	3.35259	0.012417	188.109	0	0	27.3298	0	0	0	11.0801	0	0	4.28387	98.3303	0	19.0187	0	0.256618	0	0	0	0	0
940	58	Canada	32.3	38	N	pre	0	264.741	4.7401	0	0.312939	14.9106	0	0	0.423388	0.220898	27.0048	0	0	59.1546	0	0	0	8.78989	0	0	2.51732	0	118.305	0	0	6.58092	0	0	0	17.5476	0	0	0	156.267	0	40.3369	0.681102	2.7106	0	0	0	0	0
941	58	Canada	44.8333	38	N	pre	0	310.946	0	0	5.87891	6.733	0	0	0	2.16329	61.3326	0	0	59.9299	0	0	0	23.4159	0	0	6.67689	0	239.096	0	0	34.3944	0	0	0	5.70435	0	0	0	69.5245	0	18.1355	0.0124685	0	2.58098	0	0	0	0
942	58	Canada	51.9667	38	N	pre	0	460.84	1.68034	0.960842	0	11.9035	0	1.3388	3.14664	0	55.5467	0	0	32.0539	2.31786	0	2.59564	5.49638	0	0	2.02642	1.20219	72.1588	0	0	17.9054	0	0	0	12.5593	0	0	0.719493	76.9084	0	22.2132	0.00455375	11.5028	1.91713	0	0	0	0
943	58	Canada	37.6333	38	N	pre	0	208.022	0	0.457582	0.686374	16.7599	0	0	5.20015	6.02225	40.814	0	0	70.7353	1.07803	0	0	6.77067	0	0	0.678618	0	384.02	0	0	3.64127	0	0	0	6.49147	0	0	0.678618	42.4582	0	27.3386	0.00775564	4.7891	0	0	0	0	0
944	58	Canada	43.9333	38	N	pre	0	161.111	0.477829	0	0.119457	42.9633	0	0.307832	4.94829	3.39994	44.723	0	0	52.8231	10.1814	0	0	5.5226	0	0	2.87157	0	123.845	0	0	8.4539	0.248104	0	0	8.32525	0	0	0	29.7862	0	30.2595	0	9.98387	0	0	0	0	0
945	58	Canada	36.2	38	N	pre	0	173.294	0.701389	0.117551	0	32.2482	0	0.062694	6.09307	4.88229	85.2834	0	0	70.3387	0	0	0	3.58923	0	0	2.0258	0.12147	250.674	0	0.00391837	18.2714	0.00391837	0	0	6.12442	0	0.262531	0.0862042	121.967	0.203755	25.4968	0	2.70368	0	0	0	0	0
946	58	Canada	34.3	38	N	pre	0	295.032	0	0	0.199946	17.2793	0	0	11.9727	1.23166	136.035	0	0	93.3506	0	0	0	3.98292	0	0	0.443879	0.279924	189.836	0	0	10.6371	0	0	0	11.4849	0	0	0	71.1167	0	18.0191	0.00399891	1.35163	0	0	0	0	0
947	58	Canada	42.0333	38	N	pre	0	42.365	0	0	0	2.59459	0	0	0.171449	0	17.2592	0	0	12.0557	0.497201	0	0.0571496	1.23729	0	0	0.188594	0.162876	863.821	0	0	3.88331	0	0	0	0.96297	0	0.0800094	0.0228598	10.084	0	2.406	0	2.90891	0	0	0.120014	0	0
964	60	Canada	24.1333	40	N	pre	0.713564	98.1375	0.15857	0.00344717	4.36756	0.699776	0.779061	5.85674	2.22687	0	330.956	0.324034	0	206.379	0.179253	0	0.796296	38.2429	0.15857	0	3.27136	1.15825	107.283	0	0	31.6898	1.95799	0	0	0.38953	0	0	0	1.2789	0.5481	15.8777	0.565336	43.393	0.810085	0	0	0	0
965	60	Canada	25.1667	40	N	pre	0	103.84	0	0	4.012	0	0.0076129	25.488	0	0	152.178	0	0	97.6088	0	0	0	23.9007	0	0	0	0	36.7132	0	0	54.7862	4.65529	0	0	1.96413	0	0	0	0	0	0.852645	0.0114193	66.2398	0	0	0	0	0
966	60	Canada	26.5333	40	N	pre	0.56015	56.3574	0.345772	0	3.01167	1.30702	0.688086	5.17966	2.94943	0	272.475	0	0	157.399	0.231667	0	0.553235	22.6446	0	0	2.60712	2.20948	30.1963	0	0	282.952	2.80767	0	0	1.31048	0	0	0.639678	4.58839	0.204005	15.6496	0.401095	30.4037	0.214379	0	0	0	0
967	60	Canada	20.3333	40	N	pre	1.015	27.5956	1.31383	0	0.463705	0	0.762537	11.1495	8.10453	0	340.715	0	0	285.611	1.15411	0	0	20.9492	0	0	9.87691	0	9.44927	0	0	66.6653	3.34898	0	0	2.60705	0	0	1.19533	10.3458	0	1.10774	0.0360659	34.7315	0.391573	0	0	0.00515228	0
968	60	Canada	30.1333	40	N	pre	3.22255	41.7196	5.91162	4.34588	90.5176	0.975872	0.242884	3.92084	1.37056	0	99.1573	0	1.22309	68.2503	0.1865	0.550826	3.73434	300.252	0	0	15.1585	0.268907	15.0328	0	0.0346977	14.135	0.96286	0	0	20.3979	0	0	0	1.89102	6.41907	6.53617	1.13201	11.936	17.6308	0	0	0	0
969	60	Canada	28.0667	40	N	pre	1.00759	35.668	0.59318	0.625683	3.43313	0.873519	0.146264	16.8975	2.02738	0	417.656	0.231584	0.552551	209.661	0.178767	0.0365659	0.231584	36.8259	0	0	0.280339	0.609432	17.3444	0	0	55.0479	3.42094	0	0	2.068	0	0	0	3.70941	0.231584	12.5096	7.52039	19.8228	0.86133	0	0	0.589117	0.00406288
970	60	Canada	23.2667	40	N	pre	1.30231	198.069	1.53136	1.72769	10.7457	1.50519	1.57717	8.67118	0.700239	0	295.494	0	0	130.873	1.1976	0	1.29577	58.6172	0	0	5.62809	2.05491	2.36903	0	0	30.6338	8.91332	0	0	2.6308	0.621707	0.0850758	0.22905	1.4921	0	5.20271	2.57191	20.4247	1.63607	0	0	0.373024	0
971	60	Canada	20.7333	40	N	pre	0.225809	81.8506	0.918632	0.246337	4.92674	0.297657	1.20089	4.92161	2.61733	0	343.543	0.343845	0	190.732	0.112904	0.010264	0.810859	35.298	0	0	3.77204	0.0359241	130.913	0	0	30.4739	1.827	0	0	1.22655	0	0	0.123169	2.65839	0.395166	23.0787	0.0923764	38.562	1.37538	0	0	0.251469	0
972	60	Canada	27.8667	40	N	pre	0	110.273	0.014406	0	6.17539	0.566638	0.59545	11.1839	1.49823	0	324.41	0	0	171.312	1.1909	0	0.0192081	52.486	0	0	7.30386	0	88.4195	0	0	47.9385	0.854758	0	0	1.03243	0	0	0	2.78037	0.163268	25.0953	0	35.0019	1.96402	0	0	0.00480201	0
973	60	Canada	26.6667	40	N	pre	0.358706	48.5301	0.181368	0.221672	1.49931	9.61252	0.411101	30.0789	0.648895	0.0483649	152.938	0.112851	0	86.2466	0.834294	0.0725473	0.020152	15.7347	0	0.020152	2.16836	0.165247	45.0438	0	0	128.054	32.0216	0	0	0.350645	0	0.0040304	1.92653	1.22927	0.149125	9.21754	0.225703	93.5215	0.362736	0	0	1.10836	0
974	60	Canada	20.3667	40	N	pre	0.483059	69.3098	2.21351	0.0611467	3.49148	2.07899	0.642041	18.6314	2.26243	0.0305734	263.756	0.440257	0.140638	130.481	1.03338	1.49198	0.27516	43.726	0.232358	0	2.19517	0.476945	84.9084	0	0	94.8753	7.52105	0	0	2.28077	0	0	0.690958	4.18244	0.415798	15.8798	0.843825	55.026	0.036688	0	0	0.311848	0
975	60	Canada	33.8	40	N	pre	5.07787	35.4724	12.645	4.64579	102.204	0.260011	0.386193	2.20627	0.810624	0.0994161	54.8853	0.0573555	0.562083	47.6165	0.676794	0	3.88105	346.71	0	0	22.013	0	15.486	0	0	9.30305	2.0648	0	0	26.7965	0.0955924	0	0.122358	0.745621	7.93799	6.33204	0.577378	12.7941	20.388	0	0	0	0
976	60	Canada	25.8333	40	N	pre	0.371208	35.6962	0.416355	1.21395	3.05494	8.08632	0.94307	8.02613	1.22398	0.0100327	234.739	0	0.120392	98.014	0.285931	0.125408	0.34111	19.6189	0.130425	0	2.02158	0.386257	10.0979	0	0	27.6701	1.52496	0	0	1.63532	0	0	0.0902939	3.17534	0.381241	5.36245	0.762482	11.4824	1.30926	0	0	0.0702286	0
977	60	Canada	21.7667	40	N	pre	0.172228	80.4824	0.219199	0.683691	4.42573	1.39348	2.30159	16.8	1.57092	0.010438	321.397	0.00521902	0.187885	205.812	0.840262	0	0.464492	45.2802	0	0	2.59385	1.13253	25.1504	0	0	84.4698	1.98845	0	0	3.00093	0	0	0.0469711	3.97689	0.589749	13.0319	1.72228	17.9378	0.798509	0	0	0.255732	0
978	60	Canada	26.3	40	N	pre	0.062213	11.1729	0.0706966	0.062213	0.452458	21.3504	0.183811	1.88053	0.285614	0.0141393	57.8298	0.019795	0.00282786	28.3861	0.178155	0.0169672	0.0763523	4.66597	0.00282786	0.00565573	0.534466	0.0876637	1.51856	0	0.00848359	8.34219	0.282786	0	0	0.407212	0.00282786	0.0141393	0.0791801	3.06823	0.0254508	1.73065	0.0989752	2.36409	0.144221	0	0	0.0367622	0.00282786
948	60	Canada	20.2	40	N	pre	0.178356	79.2138	0.29726	0	2.98746	5.82035	1.58737	8.05871	1.25146	0.0980958	246.304	0.16052	0	134.198	0.621273	0.0564794	0.273479	27.1696	0.0772876	0	4.50646	0.190246	62.6208	0	0	31.7711	1.3674	0	0	0.781793	0.0356712	0	0.0802602	2.31565	0.460753	16.1769	0.769903	34.5178	0.205109	0	0	0.0029726	0
949	60	Canada	28.5333	40	N	pre	0	142.231	0	0	1.8154	0	0.00403423	5.29291	1.29095	0	303.838	0	0	206.665	0	0	0.322738	49.3426	0	0	6.78557	0.0726161	42.9766	0	0	47.6119	0.431662	0	0	0.593031	0.088753	0	0	4.46992	0	17.8515	0.00806845	27.0212	0.20978	0	0	0	0
950	60	Canada	27.9	40	N	pre	1.15113	95.3491	0	0	4.39262	0.549794	1.40312	5.16004	5.11995	0	294.483	1.45466	0	222.065	4.97105	0	1.50621	18.126	0	0.566975	1.94146	0	45.8791	0	0	39.7283	2.66306	0	0	0.206173	0	0	0.32644	2.72033	0	25.4909	0.2119	52.2418	0	0	0	0	0
951	60	Canada	21.8333	40	N	pre	6.99197	80.6697	0.0119114	0	4.39529	0.107202	1.2626	10.9108	5.95568	0	310.011	0	0.202493	238.168	1.11967	0.0655125	0	19.2488	0	0	9.29681	0.39903	25.1568	0.940997	0	61.004	9.91025	0	0	0.952908	0.410942	0.327562	0	7.98656	1.34598	23.5011	0.327562	19.1415	1.14945	0	0	0	0
952	60	Canada	36.7333	40	N	pre	13.7677	50.2442	12.7422	1.88594	55.7694	0.669621	1.03193	11.1086	1.99916	0	121.813	0.242616	2.03798	64.054	0.54993	0	6.30156	253.511	0	0	27.2701	0.200563	10.0734	0	0	18.7267	2.34853	0	0	23.7473	0.650212	0	0.0679326	1.31336	10.6687	4.18918	0.608158	17.4651	28.7905	0	0	0.100281	0
953	60	Canada	31.1667	40	N	pre	1.18367	42.9871	1.60487	1.78011	15.194	0.381233	1.24823	17.2969	1.29435	0	377.606	0.039968	0.249032	114.367	0.215212	0	1.12833	99.4251	0.00307446	0	7.67694	0.252106	24.362	0	0	95.3237	2.89614	0	0.0338191	5.80766	0	0	0	2.21361	0.242883	7.8737	1.4573	21.8102	1.78626	0	0	0.0245957	0
954	60	Canada	29.0667	40	N	pre	1.71346	66.6579	0.00321475	0.298972	3.70982	1.69417	2.65539	9.94966	3.36263	0.945137	524.133	2.51715	0	140.102	0.700816	0	0	25.9591	0	0	4.15667	0	25.3451	0	0.591514	44.2061	1.24089	0	0	0.922634	0	0	0	3.04758	0.00321475	9.35171	0.77797	13.7591	0.253965	0	0	0.0546508	0
955	60	Canada	26.4667	40	N	pre	0	48.4857	0	0.768909	6.75014	2.93147	0.99071	1.82246	1.09791	0	491.987	0	0	151.209	0.443602	0	0	23.607	0	0	8.83507	0	6.77601	0	0	50.334	6.09583	0	0	1.77071	0	0	0	0.473175	0.00369668	3.36398	0	12.9273	0	0	0	0.00369668	0
956	60	Canada	23.5	40	N	pre	0.277522	113.502	0.30482	0.245676	2.85257	0.750676	1.54685	4.88622	2.96631	0	307.44	0.0591441	0	197.419	0.514099	0	0.222928	32.4565	0.172883	0	4.80887	0.20473	117.997	0.127387	0	37.1289	2.94356	0	0	0.919009	0	0	0	2.91171	0.0181982	16.9653	0.514099	48.6665	0.468604	0	0	0.163784	0.0682432
957	60	Canada	31.1	40	N	pre	0.484986	115.501	0	0	0.997953	0	0.01399	3.98248	4.29026	0	356.101	1.19848	0	219.074	0.29379	0.107257	0	25.8628	0.522293	0	2.5182	0.965309	74.3288	0	0	36.8263	2.29902	0	0	0.92334	0	0	0.233167	3.4462	0.0233167	23.9695	0.00466333	38.7569	0.11192	1.12853	0	0	0
958	60	Canada	30.6	40	N	pre	0.399813	38.4265	0	0	0.63674	1.54743	0.832945	7.29289	2.32484	0	202.25	0	0	92.442	1.61036	0	0	7.83338	0	0	2.13234	1.44747	7.06337	0	0	85.1084	1.40305	0	0	0.0740395	0	0	0.222119	5.04579	0	1.42526	1.84358	31.2558	0	0	0	0	0
959	60	Canada	24.6667	40	N	pre	0	85.3462	0.339754	0.412932	1.10812	1.39038	3.74252	20.7041	1.7249	0	287.097	1.47924	0	181.815	4.01432	0	0.622011	26.9085	0	0	5.88558	0.580195	29.8147	0	0	105.841	0.752685	0	0	1.96012	0	0	0	1.98103	0.768366	19.2719	1.4531	61.6888	0	0	0	0.010454	0
960	60	Canada	37.7333	40	N	pre	4.55861	56.0342	2.62282	1.21851	38.0331	1.71542	1.02407	15.5987	3.98825	0	199.978	0.00432096	3.21047	110.945	0.63086	0	2.87776	163.898	0	0	22.0801	0	14.4061	0	0	19.8635	6.31292	0	0	17.2968	0	0	0.380245	7.10366	2.64875	22.2832	0.423454	27.0795	11.6018	0	0	0.00432096	0
961	60	Canada	31.8333	40	N	pre	0.114575	84.0614	0	0	1.60814	1.80456	1.27669	9.98032	0.0122759	0	330.836	0.58106	0	127.494	2.42654	0	0	38.5382	0	0	6.19115	0.875682	30.9721	0	0	59.174	0.646531	0	0	1.18667	0	0	0	5.33593	0	7.9998	2.78254	26.4137	0	0	0	0.00818394	0
962	60	Canada	27.8	40	N	pre	0.589723	110.481	0	0.672653	5.01265	1.86592	0.00460721	14.6049	0	1.04123	341.417	0	0	173.982	0.00460721	0	0	32.831	0	0	2.87951	0.714118	18.5901	0.239575	0	59.6496	1.9166	0	0	2.38193	0	0	1.00437	4.64407	0.64501	14.0612	0.230361	16.2174	0.718725	0	0	0.00460721	0
963	60	Canada	29.4	40	N	pre	0	77.0265	0	0	16.5834	2.38696	2.60914	6.58551	0	0	234.708	2.28442	0	101.477	0	0	0	41.5411	0	0	11.3082	0	13.1482	0	6.22661	106.268	0.290537	0	0	0.0170904	0	0	0	11.8892	0.581074	20.7364	0.00569681	17.8652	2.82562	0	0	0.0113936	0
998	0	Canada	17.4667	50	N	pre	0	26.1917	0.523834	0.523834	0	0.523834	1.04767	4.71451	3.66684	0	46.0974	6.80985	1.5715	73.8607	0	0	0	12.572	0	0	4.71451	0	7.85752	0	0	54.4788	0	0	0	5.23834	0	0	0	330.54	2.61917	6.28601	0	2.61917	6.28601	0	0	0	1.5715
999	0	Canada	20.7667	50	N	pre	0.00564838	38.9286	0.0225935	0.27677	1.42339	2.35537	2.23111	2.21416	1.14662	0	110.799	16.6119	0	78.3035	0	0	2.75076	6.73287	0	0	2.24805	0	14.505	0	0	33.1786	0	0	0	0.48576	0	0	0	193.474	0	13.8668	0	7.76087	2.29324	0	0	0	1.63238
1000	0	Canada	17.1	50	N	pre	0.677636	89.9768	0.413192	0.140485	1.40485	0.140485	0.917287	2.77665	4.49553	0	82.0187	4.76824	0	81.5394	0.0413192	0	1.15694	12.4371	0	0	1.23131	0	12.652	0	0	17.3293	0	0	0	0.661108	0	0	0	285.995	0.140485	15.4203	0.809857	3.37991	0.0661108	0	0	0.00826385	0.776802
1001	0	Canada	17.5667	50	N	pre	0.209126	25.6571	0.228731	0.0980277	1.24822	1.28743	1.60112	3.28719	4.44392	0	72.7954	1.74489	0	64.5937	0.0522814	0	1.7841	9.60671	0	0	4.52234	0.0392111	21.2916	0	0	14.4493	0.313689	0	0	0.869179	0	0	0	272.968	0.496674	26.1276	0.215661	3.84922	0.0522814	0.00653518	0	0	0.0196055
1002	0	Canada	15.1667	50	N	pre	0	11.8384	0.00664708	0	0.917297	0.731179	3.11748	2.1736	0.598237	0	37.1439	1.87448	0.00664708	36.4991	0.0398825	0	0	9.33915	0	0	0.305766	0	12.7159	0	0	13.7993	0	0	0	0.378884	0	0	0.152883	281.916	0.0132942	7.01267	0	1.45571	0.285824	0	0	0	0.212707
1003	0	Canada	27.8333	50	N	pre	0.0138134	16.9421	0.0621603	0	1.60926	0.483469	4.10948	1.49875	2.30684	0	68.9634	1.20177	0.0897871	61.4834	0.207201	0.124321	0.545629	7.44542	0	0.0345335	1.94769	0.0276268	26.7289	0	0	13.3506	0.442029	0	0	2.19633	0	0	0.117414	350.176	0.172667	14.7182	0	1.7543	0.518002	0	0	0	0.904777
1004	0	Canada	30.0333	50	N	pre	0	48.6053	1.19202	0	0.900097	0.00810899	1.24878	0	0	0	63.1609	0.0648719	0	43.3831	0	0	8.82258	12.9338	0	0	0.737918	0	9.19559	0	0	24.5216	0.0324359	0	0	0.0324359	0	0	0	342.11	2.31917	11.9851	0	6.60882	0	0	0	0	0
1005	0	Canada	27.1	50	N	pre	0.927716	28.9229	5.1765	0.00779593	1.13041	2.21405	0.233878	2.08151	1.48902	0	52.0379	5.05956	1.79306	62.3207	1.62155	0	0	11.5224	0	0	0.0155919	0	16.543	0	0	29.9364	0	0	0	2.2998	0	0	0	393.773	0.148123	5.71442	0	5.30903	0	0	0	0	1.30192
1006	0	Canada	13.2	50	N	pre	0	14.8599	0.10206	0.0544318	0.598749	0.0544318	1.42883	3.03457	4.93968	0	65.3249	2.82365	0	73.8639	0.503494	0	0.387826	7.81776	0	0	2.2317	0	19.6363	0	0	20.4051	0	0.0612357	0	0.680397	0	0	0	407.823	0.0612357	12.0158	0	2.46984	0.694005	0	0	0	1.00018
1007	0	Canada	19.0333	50	N	pre	0	22.3601	0	1.13281	0.077237	0.0643641	2.6518	2.34285	4.67927	0	99.9961	3.57221	0.0450549	70.0411	0.244584	0	0.527786	5.23924	0	0	1.48038	0	10.3304	0	0.0643641	13.7096	0	0	0	0.868916	0	0	0	309.765	0.0257457	23.995	0	3.32763	1.22936	0	0	0	0.817425
1008	0	Canada	18.4333	50	N	pre	0.091638	16.8213	0.10882	0	0.601375	0.0515464	6.13402	3.35624	4.68499	0	102.784	1.19702	0	57.8809	0	0.0801833	0.206186	6.21993	0	0	1.74112	0.0229095	14.4559	0	0	13.6598	0	0.091638	0	0.45819	0	0	0.0801833	362.228	0.194731	20.6987	0.406644	2.86369	0.635739	0	0	0.0515464	0.687285
1009	0	Canada	11.4333	50	N	pre	0.357005	35.8915	4.46004	1.6744	11.7409	0.0301694	0.502823	2.3331	4.93773	0	100.409	1.34757	0.0603388	68.8667	0	0	3.4192	40.2963	0	0	16.4524	0	35.2278	0	0	15.668	0	0.261468	0	1.58892	0.00502823	0	0	272.384	1.56881	17.0357	0.155875	1.07101	4.0779	0	0	0	0.814574
1010	0	Canada	19.4667	50	N	pre	0.0998823	18.7065	0.970285	0.0142689	0.527949	0.499411	1.5125	2.51133	2.26875	0	42.4357	1.60525	0	49.4203	0.456605	0.06421	0.263975	12.3212	0	0	0.713445	0.799058	9.13923	0	0	24.1501	0.0142689	0	0	0.77052	0	0	0.342454	297.835	0.114151	6.84194	0.0428067	1.95484	0.435201	0.0285378	0	0	0.963151
1011	0	Canada	30.9	50	N	pre	0.209139	11.3321	0	0.209139	1.67862	1.23282	2.20147	1.36491	3.34073	0	92.335	0.676951	0	49.9788	2.80137	0	0.572381	16.511	0.324716	0	5.5587	1.44746	24.1611	0	0	21.6019	0.550367	0.192628	0	0.610907	0	0	0	300.792	0.0110073	13.5225	0.16511	6.84656	1.46398	0	0	0	3.10957
1012	0	Canada	30.8333	50	N	pre	2.93489	17.6176	0.0248719	0	6.60764	0	3.23335	1.51719	2.96805	0	70.1388	0.746157	0	34.0911	0	0	1.47573	12.9334	0	0	0.489148	0	19.6654	0	0	16.0424	0.862226	0	0	1.34308	0	0.870517	0	231.964	0	8.70517	0	1.63326	0	0.207266	0	0	0
1013	0	Canada	31.1333	50	N	pre	0	15.8209	0.590541	0	0.877376	0.84363	3.0202	2.34529	1.52978	0	68.0303	0.809885	0	45.4604	2.33967	0	0.28121	22.733	0	0	2.72211	1.21483	24.4315	0	0	18.6836	0.258713	0.0506178	0	1.99097	0	0	0.38807	379.977	0.624286	13.8974	0.0731146	15.5959	1.42855	0	0	0	0.286834
983	0	Canada	10.1333	50	N	pre	0.0355069	17.8277	0.40026	0.0193674	0.497097	0.422855	1.22337	4.68691	4.21886	0	45.9007	1.19755	0	67.434	0.290511	0	1.01033	6.97226	0	0	2.21111	0.0225953	14.1414	0	0	24.3287	0.222725	0.132344	0	0.632668	0	0	0	333.92	0.0516464	14.6514	0.0774696	1.89478	0.267916	0	0	0.0032279	0.203358
984	0	Canada	15.7667	50	N	pre	0.200347	23.9278	0.305074	0.0409801	0.751301	0.336947	1.72572	5.28187	5.43669	0	54.5035	3.37858	0.0182134	80.585	0.154814	0.0546401	0.159367	10.4909	0	0	2.51344	0.100173	17.1889	0	0	26.5824	0	0.0182134	0	0.619254	0	0	0	322.65	0.141154	19.8389	0.0774068	1.00629	0.733088	0	0	0	0.309627
985	0	Canada	16.4	50	N	pre	0	30.2648	0.0897582	0	0.49367	0.469191	1.29741	7.28673	3.64745	0	62.5859	1.04446	0	69.5585	0.216236	0	0.665027	8.98398	0	0	0.946541	0.0530389	15.2099	0	0	28.1188	0.0775184	0	0	1.0159	0.00407992	0	0	290.482	0.318234	14.957	0.00815984	1.99916	0.114238	0	0	0	0.832303
986	0	Canada	10.5333	50	N	pre	0.320443	13.7009	0.644793	0.00390784	0.261825	0.125051	1.31694	5.42408	3.93519	0	64.409	1.92266	0	71.9941	0.492388	0.0859724	0.171945	7.62028	0	0	2.58699	0	16.1198	0	0	23.4822	0.148498	0.171945	0	0.504111	0	0	0	349.451	0.113327	21.9191	0.128959	1.93829	0.23447	0	0	0	0.52365
987	0	Canada	11.3667	50	N	pre	0	18.7943	0.564856	0	0.97566	0	2.77293	3.90264	2.92698	0	14.1214	1.18106	0	23.8266	0.308103	0	0.872959	17.4592	0	0	0.564856	0	7.13772	0	0	23.4672	0.0513505	0	0	1.89997	0	0	0	208.175	0.616206	2.05402	0	5.85396	0.102701	0	0	0	0
988	0	Canada	17	50	N	pre	0	25.0328	0.0265741	0.00885802	0.00885802	0.0620062	0.974383	0.00885802	8.98204	0	32.5178	1.84247	0	24.8113	1.78046	0	5.27938	4.0304	0	0	4.59731	0	41.5441	0	0	16.4405	0	0	0	0.0442901	0	0	0	275.582	1.47043	9.54895	0	4.65932	0.797222	0	0	0	0
989	0	Canada	15.6667	50	N	pre	0	15.6311	0.130306	0	0.730849	0.0056655	1.71665	1.30873	6.66829	0	53.5843	0.130306	0	86.4952	0.832828	0	0.322933	12.2091	0	0	3.06503	0	41.4998	0	0	11.3027	0.0056655	0	0	1.12743	0	0	0	365.249	1.08211	29.5399	0.011331	3.16701	0.640201	0.764842	0	0	0
990	0	Canada	19.9333	50	N	pre	0	16.6914	0.00814611	1.89804	0.325844	0	0.969387	0.513205	6.41913	0	93.9654	0.77388	0	72.2234	0	0	0.58652	9.44949	0	0	0.464328	0.928656	35.0934	0	0	13.4166	0.692419	0	0	2.1017	0	0	0	366.168	0.00814611	32.7148	0	1.40928	0.407305	0	0	0	0.0488767
991	0	Canada	13.0333	50	N	pre	0.107236	24.5315	0.551499	0	1.0264	0.117449	2.08855	4.25369	2.70132	0	54.1388	3.73283	0.00510647	77.5673	0.199152	0	0.965123	6.36777	0	0	5.49967	0	17.3875	0	0	24.5366	0.0306388	0	0	0.663841	0	0	0	305.806	0.0255323	15.3041	0	1.64939	0.735332	0	0	0	0.43405
992	0	Canada	17.7	50	N	pre	0	59.453	0.0426308	3.23142	4.18635	0	6.2241	10.3337	1.73081	0	171.87	3.04384	0.00852617	78.9011	0	0	0	16.1827	0	0	0.051157	0	17.743	0	0	24.4872	0	0	0	0.460413	0	0	0	234.973	0.0255785	31.3081	0	7.1364	0.0170523	0	0	0	0
993	0	Canada	21.8667	50	N	pre	0.601436	51.4648	0.139869	0.258758	1.32875	0	8.44808	9.14743	7.95155	0	56.4301	6.39201	0	65.7454	0.0139869	0	0.125882	11.2874	0	0	1.02804	0.111895	11.749	0	0	18.3998	0	0.0279738	0	1.37072	0	0	0	343.875	0.0209803	15.1618	0	11.0916	0.160849	0	0	0	0.160849
994	0	Canada	17.7667	50	N	pre	0.573104	19.8215	0.35572	0	0.230559	0	2.71401	0.718026	3.64283	0	59.3459	2.09479	0.0065874	52.5082	0.388657	0	0.889299	7.2659	0	0	1.11327	0	19.8347	0	0	18.728	0	0	0	0.270083	0	0	0	221.034	0.032937	11.6004	0	3.18171	0.0131748	0	0	0	1.13303
995	0	Canada	27.6667	50	N	pre	0.00614021	15.0681	1.58417	0	1.59645	0.00614021	3.14379	2.4131	7.49105	0	82.2849	0.687703	0	76.3228	0.319291	0.0675423	0.558759	24.1678	0	0	5.78407	0.104383	42.4902	0	0	24.3705	0	0.0982433	0	2.62801	0	0	0.362272	302.098	0.423674	45.3454	0	6.56388	2.08153	0	0	0.00614021	2.59731
996	0	Canada	27.5667	50	N	pre	0	32.3742	12.3559	6.96868	19.2633	3.32619	0	7.75431	0	0	157.392	0	0	54.2088	0.010203	0	2.39771	66.8809	0	0	11.5805	0.367309	41.761	0	0	25.8545	0	0	0	1.22436	0	0	0	179.155	0.010203	47.5054	0	6.3769	16.08	0	0	0	0
997	0	Canada	27.0667	50	N	pre	0	24.1062	0	0	0.967283	0.559507	0.132764	0.436226	0.967283	0	24.6468	1.16643	0	29.4832	0.550024	0	0.398293	14.4808	0	0	0.720721	0.606923	542.105	0	0	9.34092	0	0	0	1.00522	1.17591	0	0	141.11	2.32338	10.0142	0	5.69938	0.0379327	0	0	0	0.18018
979	0	Canada	17.4667	50	N	pre	0.064172	22.7026	0.29947	0.178256	1.51874	0.206777	1.17649	4.5063	10.4957	0	71.2238	2.80218	0	99.8731	0.156865	0	1.2264	19.3372	0	0	3.66494	0.121214	77.4842	0	0	34.382	0.121214	0.0855627	0	1.73265	0	0	0	287.327	0.370772	44.5425	0.114084	4.14979	1.51161	0	0	0	0.606069
1028	1	Canada	21.0667	39	N	pre	0.120341	253.66	1.57646	0.138392	2.53919	0	0	1.26959	4.90388	0	190.698	0	0	181.823	0.246698	0.866452	0.595686	43.7318	2.25639	0	20.5722	0	63.1307	0	0	6.02906	5.31304	0.198562	0	3.90505	0.0120341	0	0.673907	14.6154	0.0902554	33.7495	0.788231	1.3779	0.22263	0	0	0	0.451277
1029	1	Canada	20.8	39	N	pre	0	191.292	19.5864	26.4347	0	2.91056	0	0	3.42419	0	126.335	0	0.0513628	164.173	0	0	2.10588	65.0596	0	0	7.63594	0	19.7062	0	0	14.8267	0.993015	0	0	0.18833	0	0	0	14.5699	0	50.9177	0	13.2002	6.72853	0	0	0	0
1030	1	Canada	34.0333	39	N	pre	0	175.93	0.0138206	0	0.0276413	0.262592	0	0.0345516	2.75031	0	231.807	0	0	202.535	0	0	0.0276413	19.8326	0	0	9.9716	0	70.9898	0	0	4.04254	0.407709	0	0	0.22113	0	0	0	10.0269	0.0483723	28.3876	1.33369	0.0276413	0.0621929	0	0	0	0
1031	1	Canada	18.3667	39	N	pre	5.90322	279.775	7.22203	0	0.219801	0	0	6.34283	0	0	209.031	0	0	216.598	0	0	0.690803	19.1855	0	0	7.31623	0	44.7452	0	0	63.8051	0	0	0	0.157001	0	0	0	0.314001	0.125601	23.5815	0	0	0.910604	0	0	0	0
1032	1	Canada	20.7667	39	N	pre	0.0704126	168.533	0	0	14.6458	0	0	1.72511	0	0	143.642	0	0	123.152	2.92212	0	0	37.5651	0	0	4.78806	0	19.1874	0	0	353.964	0.0352063	0	0	1.02098	0.0704126	0	0	17.8848	5.35136	18.3073	0	0.598507	4.04873	0	0	0	0
1033	1	Canada	32.3667	39	N	pre	0	278.467	2.73285	0.03201	1.00431	0	0	1.47246	0	0	161.134	0	0.00400125	92.3648	0.232072	0	1.06833	45.2781	0	0	5.99387	0	14.9487	0	0	190.852	1.42444	0	0	1.40444	0	0	0.0840262	9.04682	0.0240075	10.8194	1.82457	43.1775	0.856267	0	0	0	0
1034	1	Canada	31.8333	39	N	pre	0.642611	122.706	0.00813431	5.8079	9.75304	0	0	5.8079	0	0	209.548	0	0	88.0295	2.09865	0	0	68.3364	0	0	12.7058	0	69.7599	0	2.84701	72.8184	0.00813431	0	0	3.65231	0	0	0	17.8467	0.0162686	9.33819	0	20.1975	0.0488059	0	0	0	0
1035	1	Canada	30.8333	39	N	pre	9.90912	300.119	0.0500967	0.0100193	18.6861	0	0	0	0	0	220.616	5.67094	0.0801547	148.076	0	0	0.240464	54.3649	0	0	12.2336	0	91.8673	0	0	20.73	0	0	0	0.090174	0	0	0	2.074	0.0100193	39.7968	13.8267	16.7323	0.0200387	0	0	0	0
1036	1	Canada	27.6667	39	N	pre	0.050858	248.718	1.24239	0.217963	1.46762	0.276087	0	1.48215	4.00325	0	158.655	0	0.00726543	215.58	0.450457	0.0581235	0.247025	35.4699	1.34411	0	26.3081	0	43.8178	0	0.0435926	3.28398	11.5811	0	0	3.24038	0	0	0.356006	17.5751	0	26.8313	1.62746	1.3877	0.196167	0	0	0	0.893649
1037	1	Canada	28.825	39	N	pre	7.10716	102.557	4.12814	0	1.54504	0	0	0.00482824	0.183473	0	456.408	0	0.00482824	66.171	0	0	2.05683	35.7724	0	0	20.6552	0	31.0504	0	2.37549	30.7124	0	0	0	0.0627671	0	0	0	10.3759	0.00482824	5.76008	0	0.700094	0.00965647	0	0	3.64049	0
1038	1	Canada	34.4	39	N	pre	0.00534951	126.334	0.010699	0	0.010699	0	0	0.256776	17.2147	0	309.33	0	0	147.78	0	0	0	32.5785	0	0	24.2119	2.32704	27.2665	0	0	0.347718	0	0	0	4.10307	0	0	0	34.4348	0	18.3167	3.50928	7.23789	0.010699	0	0	0	0
1039	1	Canada	16.2	39	N	pre	7.71513	159.05	0.296736	0	1.78042	0.593472	0	0	0.296736	0	76.5579	0	0	136.202	0	0	0	27.5964	0	0	2.37389	0	35.6083	0	0	410.979	1.78042	0	0	5.93472	0	0	0	10.3858	0.296736	14.8368	0.890208	0.593472	0.296736	0	0	0	0
1040	1	Canada	14.6333	39	N	pre	0	1.15792	0.0295388	0	0.0206771	0	0	0.00295388	0.0295388	0	2.79732	0	0	1.27608	0	0	0	0.313111	0	0	0.0827086	0	0.667576	0	0	898.732	0	0	0.00295388	0.0649853	0	0	0	0.124063	0.00295388	0.168371	0	0.0354465	0.00295388	0	0	0	0
1041	1	Canada	24.7333	39	N	pre	0	94.0157	127.535	0	0.043554	0	0	0	0	0	237.378	0	0	39.9652	0	0	45.4268	172.465	0	0	0.0261324	0	50.9843	0	0	40.7578	0	0	0	0.0174216	0	0	0	0.0087108	0.0174216	83.9721	0	0.0087108	0.0087108	0	0	0	0
1042	1	Canada	21.9333	39	N	pre	0	71.8242	0.00471442	0	0.0848596	0	0	3.87997	0	0	168.72	0	0	147.519	0	0	0	79.042	0	0	0.00471442	0	132.042	0	0	224.232	0	0	0	10.7677	0	0	0	4.63428	0	0	0	3.18695	0.00471442	0	0	0	0
1014	1	Canada	27.3667	39	N	pre	0.137846	199.22	1.74428	0	1.10277	0	0	0.434746	4.56483	0	270.03	0	0	241.146	0.0901302	0	1.04445	35.8877	0.970225	0	9.17738	0	71.2241	0	0	4.33155	2.55546	0	0	4.87763	0	0	2.31688	17.6973	0.0212071	38.2947	0.858888	0.408237	0.0159053	0	0	0	0.00530178
1015	1	Canada	24.2667	39	N	pre	0.0137206	236.359	0.283558	1.05191	4.86165	1.40864	0	0.123485	2.74411	0	228.397	0	0.0137206	267.345	0.1555	0.00914704	1.72879	24.0155	0	0	13.7206	0	89.0236	0	0	3.66339	2.89046	0	0	1.7791	0	0	0	12.7601	0.00914704	23.3249	0.251544	1.56872	0.0503087	0	0	0	0.00457352
1016	1	Canada	28.1333	39	N	pre	0	237.765	1.14047	0.877288	0.222696	0.404902	0	0.269935	8.31399	0	279.855	0	0	207.134	3.63062	1.26194	0	38.135	5.75636	0	9.47471	0	51.8275	0	0	25.772	3.77234	0	0	2.92204	0	0.128219	0	17.5255	0	25.3874	0.168709	0	5.95881	0	0	0	0.141716
1017	1	Canada	13.5	39	N	pre	0	201.178	5.5206	0	1.87232	0	0	0	12.7001	0	235.803	0.00688354	0	265.664	1.18397	0.337294	0.647053	46.0784	1.44554	0	11.6951	0	65.0633	0	0	9.46487	0.33041	0	0	1.97558	0	0	3.57256	18.0211	0	35.6361	3.13201	5.76153	0	0	0	0	0
1018	1	Canada	28.7667	39	N	pre	0	205.22	0.0124075	4.10688	4.48531	0	0	0	0.260557	0	292.662	0	0	216.951	0.434262	0	0	35.6963	0	0	9.26219	0	36.3229	0	0	1.61297	0	0	0	5.93078	0	0	0.874728	12.0973	0.0186112	16.6633	11.6258	27.8114	3.22595	0	0	0	0
1019	1	Canada	27.725	39	N	pre	0	172.939	3.11773	0.00731861	2.13703	0	0	0	4.85224	0	290.212	0	0	312.702	0	0.966056	0	21.4142	0	0	3.16896	0	46.9928	0	0	4.80101	1.15634	0	0	5.45968	0	0	0	9.77034	0.0146372	24.2905	3.00795	31.7554	0.739179	0	0	0	0
1020	1	Canada	25.3333	39	N	pre	0	196.048	0.0139506	0	0.0069753	0	0	0	0	0	360.874	0	0	202.193	0.0069753	0	0	51.3312	0	0	16.9291	0	47.0763	0	0	2.32975	0	8.35641	0	0.0279012	0	0	0	32.1422	0.0279012	13.2182	0	10.7559	0	0	0	0	0
1021	1	Canada	28.5	39	N	pre	0.0077688	198.951	0.380671	0	0.0077688	0.0155376	0	0.287446	7.24052	0	350.396	0	0	190.017	0	0	0.0310752	28.2784	0	0	19.5774	0	53.729	0	0	14.4888	3.35612	0	0	2.45494	0	0	0.0854568	31.083	0.038844	20.3387	0	2.39279	0.0077688	0	0	0	0
1022	1	Canada	23.9	39	N	pre	1.0021	179.158	2.50874	11.4926	0.665728	0	0	0	3.658	0	227.034	0	0	155.416	0	0	0.350383	30.9739	0	0	28.9556	0	45.6199	0	0	1.59775	0	0	0	1.51365	1.54169	0	0	23.9522	0.0280306	46.0403	11.9971	9.96489	6.24382	0	0	0	0
1023	1	Canada	30.8333	39	N	pre	0.282628	179.869	0.667316	6.45334	16.6829	1.13836	0	0.447494	6.96364	0	218.471	0	2.86553	149.691	4.49849	0	0	185.184	0	0.447494	7.33262	0	24.8948	0	1.18547	24.8634	0	0	0	4.69476	0	0	0	16.4474	0.0235523	23.1598	0	0	0.0314031	0	0	0	0
1024	1	Canada	19.9333	39	N	pre	0	179.058	2.54597	0.840475	1.66255	0	0	0.104293	6.14099	0	256.235	0	0	226.198	0.110427	0	5.12874	32.9135	0.509193	0	19.1408	0	83.8205	0	0.276069	3.43552	0.460114	0.0674834	0	2.48462	0	0	0	21.7787	0.0306743	33.8092	0.883419	3.80361	0.0490789	0	0	0	0.466249
1025	1	Canada	14.2	39	N	pre	0	184.487	0.185694	0	0.538513	0.699448	0	0	2.77303	0	522.97	0	0	140.013	2.185	0	0.389958	21.9738	0	0	0.0680878	0	21.6705	0	0	7.2854	0	0	0	1.59697	0	0	0	38.7234	0	7.82391	0	1.25034	0	0	0	0	0
1026	1	Canada	30.7333	39	N	pre	1.68975	237.358	0.0085774	0.0042887	0.300209	0	0	0.368828	1.23086	0	556.244	0	0	86.4987	0.0385983	0	0	16.1555	0	0	1.79268	0	25.5692	0	0	6.40731	0	0	0	0.776254	0	0	0	5.33514	0	10.5073	1.35952	13.8696	0.801987	0	0	0	0
1027	1	Canada	29.0333	39	N	pre	0.11915	92.3714	0.0595752	0	0.11915	0	0	0.0297876	3.81281	0	550.445	0	0	115.963	0	0	0.11915	21.4173	0	0	0.506389	0	7.80435	0	1.48938	58.3539	1.54896	0	0	0.178726	1.40002	0	0	6.79158	0	36.1622	4.61708	12.4512	0.0595752	0	0	0	0
980	2	Canada	15.8667	58	N	post	0	269.465	3.09833	3.21356	1.19068	14.2626	0	0.691364	8.4372	0	122.026	0	0	67.1647	0.0704167	0	2.0933	53.7343	0	0	14.0577	0.00640152	3.00231	0.012803	0	6.11985	1.19068	0	0	3.8217	0	0.352083	0	27.1104	0.00640152	20.4336	1.30591	5.17242	0.0896212	0	0	0	0
981	3	Canada	15.6667	52	Y	post	0	53.769	0	0.178088	0.15754	7.13723	0.0342477	13.1717	0.849344	0.198637	379.301	1.13018	0	199.452	0.438371	0.315079	0.0616459	4.95222	0.219186	0	2.31515	0.534265	14.4115	0	0	17.6513	1.16442	0	0	0.486318	0	0	0.15754	90.4826	0	10.0688	1.89048	27.3434	0.136991	0	0	1.5206	0.178088
1051	4	Canada	23.2667	61	Y	post	0	17.4519	0.0448059	0.571275	0.974528	0.324843	0	0.112015	14.3827	0	46.6429	0.291238	0.0112015	299.359	1.62421	14.9876	0	7.80742	3.0132	0	21.3724	0.336044	0.257634	0	0	10.1149	0.0784103	0	0	1.85944	0	0	0	24.5872	0	123.541	0	9.1292	0.638484	1.05294	0	0.0560073	0.515268
1052	4	Canada	27.2	61	Y	post	0	41.4152	1.80372	0.00780829	0.0312332	2.58454	0	0.00780829	12.3839	0	107.645	0	0	184.744	0	1.58508	0	5.53608	1.53043	0	9.84625	0	0.00780829	0	0	2.55331	0	0	0	0.101508	0	0	0	14.1018	0.796446	119.685	0	9.04981	2.19413	0	0	0	0
1053	4	Canada	27.7333	61	Y	post	0	31.4625	0.317345	0.770695	3.35479	0	0	0	9.38435	0	90.7607	0.045335	0.0906701	162.526	0	8.97634	2.85611	8.65899	0.0906701	0	3.44546	0	0	0	0	5.25886	0	0	0	7.93363	0	0	0	32.5959	0.408015	83.3711	0	9.20301	0.952036	0	0	0	0
1054	4	Canada	20.1	61	Y	post	0	15.3583	0.0478665	0	2.44803	0	0	0	14.0659	0	62.9308	0	0.0273523	55.9218	0	0.765864	0	12.0008	0	0	1.08042	0	0.00683807	0	0	5.2448	0	0	0	0.109409	0	0	0	36.0298	0.00683807	49.5487	0	0	0.00683807	0	0	0	0
1055	4	Canada	20.7667	61	Y	post	0	11.1508	0.0137579	0.660379	4.35438	0	0	0	9.89193	0	249.713	0	0.0206369	171.857	0.192611	4.67769	3.12304	14.9136	1.67846	0	26.539	0	0.00687895	0	0	8.15156	0.00687895	0	0	2.18063	0	0	0.419616	31.2717	0.0275158	133.101	0	3.41884	0.72229	0	0	0	0
1056	4	Canada	27.1333	61	Y	post	0	33.2138	0	0	2.32836	0.0377572	0	1.0572	7.29973	0	338.984	0	0	144.333	0	8.65899	0.729973	3.66245	0.113272	0	6.51941	0	0	0	0	24.6051	0.0125857	0	0	2.80662	0.440501	0	0	18.0857	0.0377572	109.244	0.0125857	0.339815	0	0	0	0	0
1057	4	Canada	27.7667	61	Y	post	0	17.7546	0.0132894	1.08973	0.292367	0.504997	0	0.611312	5.10313	0	308.619	0	0	132.216	1.15618	5.36891	0.0531576	19.3095	1.98012	0	15.4556	0	0.491707	0	0.172762	4.03997	0.903679	0	0	2.09972	0	0	0	51.2439	1.48841	104.667	0	1.06315	0.146183	0.305656	0	0	0
1058	4	Canada	26.1333	61	Y	post	0	17.8892	0	0	0.0407498	1.53103	0	0	14.7514	0	64.2042	0.488998	0.0058214	246.664	0.814996	9.38992	0.355105	7.13121	2.91652	0	28.6587	0.669461	0.186285	0	0	5.73408	0	0	0	1.13517	0	0.0058214	0	27.6458	0.058214	205.286	0	3.27163	0.0116428	0	0	0	0
1059	4	Canada	25.9667	61	Y	post	0	172.714	0.123642	0	0.123642	0	0	0	0	0	51.064	0	0.0412139	133.313	0	9.10827	0	11.6635	0	0	0.123642	0	0.0274759	0	0	0	26.2395	0	0	0.164856	0	0	0	0	0.0274759	2.32172	0	0	0.109904	0	0	0	0
1060	4	Canada	23.1	61	Y	post	0.301323	26.151	0.929612	0	0.621879	0	0	0	16.2073	0	53.1802	0.0256445	0	237.282	0	24.8239	0.461601	6.89195	6.09056	0	25.9137	1.3271	0	0	0	9.21919	0	0	0	2.75678	0	0	0	12.6555	0.0256445	201.001	0	6.54575	0.0192334	0	0	0	0
1061	4	Canada	16.6667	61	Y	post	0	9.45496	0.0120985	0	0.175428	0.961829	0	0	9.29163	0	141.843	0	0	228.522	0	9.75138	0.205674	5.32938	2.27451	0	38.086	0	0	0	0	4.7789	0	0	0	3.54486	0	0	1.16145	37.5658	0	107.059	0	6.54528	0	0	0	0	0.822697
1062	4	Canada	22.7	61	Y	post	0.00527872	7.15266	1.05046	0	1.60473	0	0	0.158361	8.3087	0	83.0131	0.290329	0.00527872	53.8482	0.226985	3.46812	0	5.63767	4.06989	0	22.2128	0	1.83171	0	0	11.5393	0	0	0	3.44172	0	0	0	62.7375	0	45.8826	0.00527872	2.08509	3.71622	1.06102	0	0	0
1063	4	Canada	26.1	61	Y	post	2.90236	7.29942	6.56743	0.624495	75.0929	0	0	0	10.7137	0	249.742	0.0102376	0.573306	85.5711	0	6.43946	13.0376	54.3822	0.982811	0	61.3233	0	0	0	0	5.989	0	0	0	2.87677	2.22668	0	0	20.8028	1.17733	120.507	0	1.26435	1.87348	0.409505	0	0	0
1064	4	Canada	35.5333	61	Y	post	0	36.9911	0	0	0.0945257	0	0	0	3.37142	0	661.579	0	0	53.136	0	1.04608	0	3.86295	0	0	1.65735	0	0	0	0	3.16346	0	0	0	0.472629	0	0	0	6.43405	0	76.8053	0	8.48211	0.0126034	0	0	0	0
1065	4	Canada	26.1	61	Y	post	0	50.2733	0	0.0233612	0.327057	2.35948	0	0.0116806	41.5246	0	184.063	0	0	66.2641	6.985	1.95066	1.84554	22.3917	0	0	27.8232	0	7.18357	0	0	19.4015	0	0	0	2.52301	0	0	0	59.4543	0	172.488	0	0.724198	0.864365	0	0	0	0
1043	4	Canada	28.8333	61	Y	post	0.485692	15.4308	2.02372	0	0.536285	0	0.101186	0.0505929	20.6723	0	41.9416	0	0	287.297	0.455337	5.51463	1.73028	15.7445	3.754	0	37.6917	0.192253	0.121423	0	0	14.2065	1.83146	0	0	2.50941	0	0	0.0910673	28.5142	0	143.522	0	8.97519	0	0.283321	0	0	0
1044	4	Canada	35.8333	61	Y	post	0	55.6519	9.94857	0	0.00750835	3.7767	3.28115	0	0	0	60.7351	0	0	136.149	0	8.76976	0	19.8145	0	0	4.91797	0	0.50306	0	0	31.6177	0	0	0	0.0375418	0	0	0	92.7282	0	108.826	0	39.8243	0	0	0	0	0
1045	4	Canada	48.4333	61	Y	post	0	148.897	0	0	2.20178	0	0	0	0	0	79.3562	0	0	118.367	5.6951	12.3927	0	10.892	0	0	41.6492	0	14.7421	0	0.00615021	23.5676	0.00615021	0	0	0	6.94359	0	0	27.1101	0	52.9964	0	27.35	0	0	0	0	0
1046	4	Canada	30.4	61	Y	post	0	8.5137	0.0105892	0	0	0	0	0.211784	9.31848	0	33.4618	0	0	87.2972	0	191.929	1.59897	3.72739	11.987	0	78.4553	1.16481	12.0823	0	0	16.5085	0	0	0	0	0	0	0	18.4146	0	69.9733	0	1.21776	1.22835	1.77898	0	0	0
1047	4	Canada	25.2667	61	Y	post	0	6.9154	0	0.007591	2.34562	0.189775	0	0.007591	26.1662	0	62.1703	0	0	162.736	1.15383	1.19179	3.2869	4.65328	0.690781	0	71.1201	0	0.030364	0	0	4.14468	0	0	0	2.39876	0	0	0	51.0191	0	164.034	0.015182	0.698372	2.07993	0.387141	0	0	0
1048	4	Canada	25.9	61	Y	post	1.25274	12.8165	110.014	1.40417	45.8143	0	0	0	6.50459	0	79.3078	0.0619485	0	54.1223	0.268443	0.227144	2.56054	173.057	0.28221	0	113.634	0	2.63625	0	0	3.88211	0.103247	0	0	23.2031	0	0	0	10.0838	0	69.2928	0	1.44546	2.45729	0	0	0	0
1049	4	Canada	38.8667	61	Y	post	0	3.49088	0	0	3.28175	0	0	0	0	0	28.6831	0.016087	0	23.294	0	272.964	0.933046	24.1627	6.86915	0	6.38654	0	0.048261	0	0	10.1348	0.016087	0	0	0.016087	0	0	0	7.86654	0	6.94958	0	0.016087	0	0	0	0	0
1050	4	Canada	35.2333	61	Y	post	0	30.9079	9.91414	2.24248	31.9259	0	0	0	8.64536	0	150.674	0	0	83.6358	0	0.177038	0.206545	98.2562	0	0	59.1012	0	0.0295064	0	0	29.3293	0	0	0	15.6384	0	0	0	18.707	0	75.5658	0	0	0	0	0	0	0
982	4	Canada	23.3333	61	Y	post	0	27.8421	0	0	0	1.15702	0	2.58953	31.0009	0	70.4132	0	0	131.295	0.128558	19.9449	2.18549	14.472	2.86501	0	11.9008	0	0.165289	0	0	14.9495	0	0	0	1.74472	0	0	0	21.8365	0	127.273	0	8.39302	0	0.826446	0	0	0
1069	4	Canada	13.2333	61	Y	post	0.365487	23.2295	0.35143	1.6728	0.492001	1.41275	0.0843431	0.189772	16.236	0	57.7961	0.0984003	0	274.136	0.0773145	5.39093	0.281144	9.96654	2.70601	0	35.0235	0.0140572	1.71498	0	0	10.824	0.337372	0	0	1.61658	0	0	0	21.381	0	156.646	0	2.48109	1.04726	0.393601	0	0	0
1070	4	Canada	23.9333	61	Y	post	0	17.3371	0	0	1.99049	0	0	0	12.796	0	67.4698	0	0	274.748	2.6626	7.10027	0.0775514	3.20546	0.749664	0	35.8891	1.05125	0.585944	0	0	20.9217	0	0	0	2.7143	0	0	0	25.2128	0	128.959	0	5.05808	0.318823	0.577327	0	0	0
1071	4	Canada	23.8667	61	Y	post	0.00913142	9.31405	0.593542	0.182628	0.301337	0.328731	0	0.529622	10.0263	0	21.7145	0	0	64.6322	0.940536	144.039	0.885748	2.76682	17.5506	0	65.0614	0	0.693988	0	0	4.16393	0	0	0	0.310468	0	0	0	19.1486	0	87.3786	0	2.3833	0.502228	13.341	0	0	0
1072	4	Canada	39.8333	61	Y	post	0	4.46016	0	0	0.362614	0.353549	0	0	32.0551	0	44.0758	0	0	112.601	0	5.36669	2.20288	5.58426	1.18756	0	49.6872	0	0.154111	0	0	4.04315	0.00906536	0	0	1.01532	0	0	0	27.7309	0	258.97	0	2.41139	0.525791	0	0	0	0
1073	4	Canada	35.3333	61	Y	post	0	17.2556	0.255313	0.0264117	2.08652	0.0616273	0	0.0528234	7.72102	0	136.531	0.123255	0	93.9905	0.413783	1.03886	8.24926	24.1403	0.325744	0	180.445	0	0.713116	0	0	6.79661	0	0	0	1.3558	0	0	0	14.2535	0.237705	132.904	0	4.2875	0	0	0	0	0
1074	4	Canada	31.6333	61	Y	post	0	16.365	2.51383	0	2.82805	0	0	0	3.70789	0	117.748	0.666164	0	100.075	0.0125691	3.26797	5.76923	30.7567	4.05983	0	153.544	0	0.0377074	0	0	11.7898	0	0	0	4.47461	0	0	0	12.2549	0	160.055	0	0.816993	0	0	0	0	0
1086	5	Canada	18.4	54	Y	post	0	45.6663	0.388262	0.0719004	3.0294	0.0527269	0.129421	10.809	0.742971	0.067107	91.0115	0	0.0191734	22.0015	0.920325	0	0.666277	23.8613	0	0	2.11866	0.762144	12.41	0	0	152.851	0.196528	0	0	2.47817	0	0	0.565616	3.04858	0	1.69206	0	84.8137	0.00479336	0	0	0.618343	0
1087	5	Canada	16.1667	54	Y	post	0	85.4875	0.0645893	0.742777	0.753542	0	0	2.09556	1.79056	0	315.935	0	0	20.8588	0.0322946	0	0	22.7139	0	0	0	0.649481	13.6858	0	0.218886	155.617	0	0	0	0.00358829	0	0	0	1.89821	0	0.3373	0	78.5047	0	0	0	0.00358829	0
1088	5	Canada	13	54	Y	post	0.339328	202.409	0.169664	0	7.29555	2.03597	0	1.8663	5.93824	0	127.927	0	0	66.8476	1.52698	0.169664	0.339328	54.2925	0.169664	0	16.7967	0.84832	31.3879	0	0	83.814	0.84832	0	0	6.27757	0	0	0	18.1541	0	33.5935	0	79.7421	0	0	0	0	0
1089	5	Canada	16.0333	54	Y	post	0	55.0961	2.51051	0.0158893	1.98616	0.0158893	0	8.46104	3.61481	0.4449	133.279	0	0	146.92	1.27114	0.0635571	6.0856	62.0794	0	0.0158893	4.67939	6.00615	9.29523	0	0	37.2365	0	0	0	2.09739	0	0.166837	0.484623	23.4208	0	17.4703	0	16.1515	0.00794464	0	0	1.49359	0
1090	5	Canada	21.0333	54	Y	post	0.0309494	66.795	0.160937	0.699457	2.85354	0	0	4.76621	1.4051	0	236.132	0.216646	0	67.5006	2.14789	0	1.62794	33.0663	0.755165	0	10.17	0.148557	9.92857	0	0.160937	357.577	0	0	0	1.23179	0	0	0.414722	8.94438	0.885153	10.8447	0.755165	20.798	0	0	0	0	0
1091	5	Canada	27.2667	54	Y	post	0.313983	119.261	2.69502	0.156991	0.4012	0	0	22.9818	7.00356	0	284.285	0	0.218044	66.7562	0	0	0	25.4675	0	0	12.8297	0	11.4691	0	0	70.8293	0	0	0	0.244209	0	0	0	21.3072	0	33.413	0	42.4836	0.00872174	0	0	1.4042	0
1092	5	Canada	15.5	54	Y	post	0.0826237	75.0068	0.810745	0	1.78157	0.382135	0	6.46531	1.52854	0	63.9249	0.0826237	0.216887	18.0636	0.392463	0	0	26.548	0	0	2.14822	1.20837	5.08136	0	0	119.36	0.330495	0	0	0.71263	0	0.0309839	0.232379	1.30649	0	2.41674	0	253.841	0.0568038	0	0	0.361479	0
1093	5	Canada	31.4333	54	Y	post	0.163548	143.286	0.327096	0	2.30785	1.36896	0	11.0849	6.08157	0	156.291	0	0	42.044	0.212007	0	0	19.9347	0	0	4.00996	0	18.2447	0	0.54516	86.8622	0	0	0	2.28362	0	0	0.623906	5.40315	0	2.48351	0	70.78	0	0	0	0.121147	0
1094	5	Canada	23.7333	54	Y	post	0	204.689	3.95058	0	5.3173	0	0	0.516771	0	0	164.687	0	0	37.7787	0.90435	0	0	79.3448	0	0	2.46146	3.563	36.0516	0	0	75.9382	0	0	0	0	0	0	0	8.07795	0.00679962	27.6949	0	69.2406	0	0	0	0	0
1095	5	Canada	15.6667	54	Y	post	0	27.5177	0.826712	0.00656121	1.04323	0.301815	0	17.8596	0.826712	0	63.4272	0	0	141.729	1.6075	0	0	11.259	0.00656121	0	1.59437	0	8.50988	0	0	62.5873	0.0524896	0	0	1.06292	0	0	1.06948	22.6821	0	5.58359	0.00656121	12.7615	0	0	0	2.53919	0
1096	5	Canada	30.6667	54	Y	post	0	112.397	1.77277	0	1.12102	0	0	0.634374	12.001	0	246.346	0	0	77.1156	2.5375	0	0.0608304	12.3225	0	0	10.263	0	9.19408	0	0	63.4374	0	0	0	0	0	0	0	11.0364	0	43.4329	0	73.9959	0.00869006	0	0	3.86708	0
1097	5	Canada	29.4667	54	Y	post	0.884149	148.827	16.7021	0.00690741	16.5225	0	0	0	0.0207222	0	101.774	0	0	109.13	0	0	0	125.618	0	0	0.131241	0	45.7133	0	0	36.5471	0.00690741	0	0	0.00690741	0	0	0	11.6114	22.7461	0.00690741	0	4.0961	0	0	0	0	0
1098	5	Canada	32	54	Y	post	0	161.144	0	0	5.34439	0	0	3.49523	14.1733	0	180.053	0	0	83.5649	0	0	0	25.2042	0	0	4.75651	0	47.704	0	0	44.8608	0	0	0	0	0	0	0	5.14131	0	0	0	100.827	0	0	0	0	0
1075	5	Canada	21.9	54	Y	post	0	61.6447	0.752425	0	3.97324	3.33449	0	7.7516	4.04361	0	66.1376	0.443877	0	59.106	0.411398	0	0	44.458	0	0	3.51312	0.00541313	3.68093	0	0	100.37	0.768664	0	0	3.1342	0	0	0.0487182	3.99489	0	8.87753	0	125.049	1.59146	0	0	0.313962	0
1076	5	Canada	23.7	54	Y	post	0	146.389	0	0	3.12777	0	0	1.63031	0.742695	0	106.815	0	0	36.8812	0	0	0	17.6073	0	0	12.5715	0.0422672	1.90806	0	0	158.273	0	0	0	0.247565	0	0	0	2.90436	0	0	0	40.3471	0	0	0	0	0
1077	5	Canada	17.7	54	Y	post	0	146.78	2.28204	0.381275	2.14747	0.0504629	0	5.97144	2.24279	0	112.964	0	0	93.8329	0.0224279	0	0.493415	22.1252	0	0	10.457	0.196244	13.1259	0	0	126.746	0	0	0	1.07654	0	0.813013	2.02973	8.6684	0	5.15282	0	105.731	0	0	0	0.00560698	0.18503
1078	5	Canada	16.8333	54	Y	post	0	107.72	0.0824353	0	1.72365	0.119906	0	18.0608	1.50632	0	167.179	0	0	95.2952	1.90351	0	0.1274	24.7006	0	0	4.12176	0.666976	4.46649	0	0	95.5725	0	0	0	2.18079	0	1.32646	1.56627	11.6459	0	5.06602	0.00749412	24.221	0.00749412	0	0	2.89273	0
1079	5	Canada	25.1667	54	Y	post	0	77.9295	0.0224613	0	3.43658	0	0	17.969	11.444	0	293.895	0	0	110.914	3.12212	0	0.0673839	25.6845	0	0	2.68413	0.696301	1.90921	0	0	74.8074	0.729993	0	0	1.30276	0	0	0	31.8164	0	6.06455	2.41459	28.2226	0.0112307	0	0	0	0
1080	5	Canada	23.1	54	Y	post	0	195.627	6.0061	0	0.330801	0.1654	0	8.87993	2.08818	0	213.387	0.144725	0	117.899	2.10885	0	2.30527	25.0788	0	0	13.5111	0.578901	6.15082	0	0	38.8277	0	0	0	0.403163	0	0	0	15.651	0	11.2679	0.0103375	29.2759	0	0	0	0	0
1081	5	Canada	24.8	54	Y	post	0	432.437	2.00599	0.00815441	0.269096	0.546346	0	4.85188	9.26341	0	149.421	0	0	80.8836	1.29655	0.00815441	0.0815441	13.5119	0	0	9.45096	1.21501	6.86601	0	0	33.9387	0	0	0	1.81028	0	0	1.60642	15.5994	0	18.8448	0	36.3687	0	0	0	0.146779	0
1082	5	Canada	18.0667	54	Y	post	0	50.0472	0	0	0.944287	0.629525	0	2.5181	1.57381	0	25.181	0	0	12.2757	0	0	0	20.4596	0	0	1.25905	1.57381	0.314762	0	0	361.032	0.314762	0	0	1.25905	0	0	0.944287	3.14762	0	0.944287	0	61.0639	0	0	0	0.314762	0
1083	5	Canada	25.8333	54	Y	post	13.1967	93.9591	5.75146	0	0.335036	15.0115	30.8606	3.5458	2.04744	0	106.579	0	0	42.4659	0	0	1.20055	53.9316	0	0	2.86642	0.362956	2.46624	0	0	51.6794	0	0	0	3.51788	0	0	0	117.412	0	5.72354	0	32.5916	0	0	0	0	0
1084	5	Canada	24.3	54	Y	post	0	228.604	3.9705	0	0.0238111	14.3462	0	5.70275	6.96474	0	208.365	0	0	73.0822	0	0	0	30.3829	0	0	12.0305	0	15.9475	0	0	49.4794	0	0	0	5.74442	0	0	0	9.00654	5.96468	3.45856	0	82.8864	0	0	0	0.00595277	0
1085	5	Canada	15.5333	54	Y	post	0.0580225	84.562	0.377146	0.214683	0.731083	1.32871	0	30.0556	0.98058	0	198.994	0	0	105.409	1.35773	0	0.655654	21.3291	0	0	0.522202	0	9.43445	0	0	137.995	0.023209	0	0	4.20663	0	0	0	7.41527	0	3.40592	0.00580225	24.1838	0	0	0	5.78484	0
1066	5	Canada	14.3333	54	Y	post	0	73.2398	0.246238	0	1.19372	0.0802951	0	37.5085	0.669125	0.058883	79.4653	0	0	20.6037	0.315827	0	0.010706	13.5324	0	0	2.08232	0.101707	11.418	0.016059	0	181.906	0	0	0	1.56308	0	0.037471	0	0.824363	0	1.9592	0.0802951	14.6619	0.144531	0	0	3.96122	0
1115	6	Canada	12.1	58	N	post	0.00428986	294.812	1.89183	0	13.646	0.943769	0.060058	0.995247	3.16591	0	156.79	0.0815073	0	257.451	0	0	0	63.5199	0	0	27.9484	0	17.0307	0	0	1.80603	0	0	0	16.0484	0	0	0.60058	12.3419	0	52.1818	1.85322	2.71977	0	0	0	0	2.69403
1116	6	Canada	14.9	58	N	post	0	294.944	1.39216	2.83262	8.83164	0	0	0.614833	5.71356	0	164.872	0.303025	0	292.077	0	0	0.0834417	49.6829	0	0	18.7305	0	18.1683	0	0	7.06619	0.223975	0	0.3162	13.6756	0	0	0	16.0559	0.0527	59.7223	0.0527	0.988125	0	0	0	0	0
1117	6	Canada	15.7	58	N	post	0	306.567	3.53172	0.00494638	5.24811	0	0	0.425389	1.32068	0	186.79	0	0	252.547	0	0	0	36.8406	0	0	24.7566	0	15.4278	0	0	0.28689	0	0	0	12.2027	0	1.27617	0	18.6528	0.00989276	67.3648	0	4.06593	0	0	0	0	0
1118	6	Canada	11.8667	58	N	post	0	313.319	0.117055	0	8.62482	0	0	0	4.92695	0	171.517	0	0	251.008	0.138338	0	0	50.8657	0	0	16.7548	0	20.2239	0	0	0.351165	0	0	0	12.594	0	0	0	20.8145	0	74.266	0	1.01093	0	0	0	0	0
1119	6	Canada	6.1333	58	N	post	0.881489	302.659	2.39765	0.919954	10.5394	0	0	0.163476	6.93011	0	128.201	0.00641083	0	239.464	0	0	0	81.0105	0	0	28.2686	0	11.4882	0	0	1.68925	0	0	1.89761	27.682	0	0	0.339774	8.80528	0	55.2261	0	1.8367	0.27246	0	0	0	0
1120	6	Canada	17.4667	58	N	post	0	363.266	0.588244	1.21637	7.28824	0.0149554	0.304092	2.75677	3.55938	0	139.848	0.583259	0	193.986	0.234301	0	0	56.1225	0	0	25.2596	0	9.33713	0	0	5.64316	0.0249256	0	0	9.88549	0	0	0	24.6464	0	61.7906	2.21838	1.62016	0	0	0	0	0
1121	6	Canada	16.7	58	N	post	0.356241	395.49	0.304612	0	9.26227	0	0	1.60567	6.15936	0	125.702	0	0	200.956	0	0	0	42.5734	0	0	15.9689	0	7.2539	0	0	1.62632	0	0	0	16.955	0	0	0	26.8007	0.717645	58.4597	1.24943	3.24747	0	0	0	0	0
1122	6	Canada	12.6333	58	N	post	0.577723	279.216	1.82732	1.71177	9.88548	0.928636	0	0.928636	5.77295	0	152.459	0.158339	0.0171177	266.643	0.158339	0.0770297	0.278163	54.644	0.14978	0	27.3456	0.102706	23.2073	0	0	2.27238	0.128383	0	0.102706	14.0365	0	0	0.500693	13.9852	0.0984269	59.8649	1.07414	5.04973	0.00427943	0	0	0	0
1123	6	Canada	11.6	58	N	post	7.78795	274.596	0	0	2.50602	0	0	0	8.63614	0	123.001	1.25944	0	280.79	0	0	0	51.5084	0	0	8.81606	1.16948	0	0	0	7.76867	0	0	0.661847	9.00241	0	0	0	29.3719	0	87.8265	1.13735	10.6088	0	0	0	0	0
1124	6	Canada	11.8667	58	N	post	0	340.661	6.5348	0	15.9765	0.117176	0	0.00450676	4.28593	0	170.594	0	0	231.958	0	0	0	42.1247	0	0	16.0846	0.437156	0	0	0	8.26089	0	0	0	10.9875	0	0	0	7.78317	1.1357	62.7882	0	0.51377	2.668	0	0	0	0
1125	6	Canada	7	58	N	post	0	217.048	7.34417	0.0120495	30.5877	0.855514	0	4.70533	2.9943	0	146.221	0	0	229.874	0	0	0	97.5588	0	0	41.6852	0	10.3565	0	0.680797	3.15094	0	0	2.03034	28.6597	0	0	0	16.556	4.56676	52.9515	3.95826	3.71125	3.56665	0	0	0	0
1126	6	Canada	12.5667	58	N	post	0	389.024	0.12896	0.00537334	4.51361	0.0483601	0	0.628681	6.93698	0	150.867	0	0	186.654	0.00537334	0	0	42.7772	0	0	21.0957	0	21.8802	0	0	6.53935	0.0268667	0	0.29016	16.609	0	0	0	16.4532	0	49.9828	0.0698534	6.87787	0	0	0	0	0
1127	6	Canada	11.7	58	N	post	0	240.779	0.0109333	0.0164	0.0382666	0	0	0	0	0	149.387	0	0	141.767	0	0	0	13.6831	0	0	0.0382666	0	0.00546666	0	0	42.0824	0	0	0	47.6638	0	0	0	210.21	0	4.7724	0	0	0.0109333	0	0	0	0
1128	6	Canada	10.4333	58	N	post	0	304.628	3.55025	0	11.013	0	0	0.424374	4.49215	0	117.344	0	0	177.978	0	0	5.20634	50.7075	0.972954	0	59.433	0	5.41335	0	0	0.445075	0	0	0	6.56226	0	0	0	15.8881	1.10751	82.9495	4.62671	0.289816	0.0103506	0	0	0	0
1099	6	Canada	14.1	58	N	post	0	286.285	3.69939	1.17586	14.7136	0.836085	0	1.3782	5.35629	0	157.932	0.740642	0.87808	271.399	0	0.00763548	0	60.0416	0	0	24.8764	0.687193	23.1775	0	0.267242	2.28301	0.0839903	0	1.75616	15.061	0	0	0.595568	11.1134	0.145074	47.424	0.263424	2.31737	0	0	0	0	0
1100	6	Canada	13.2	58	N	post	3.33693	400.286	0	1.4032	16.3079	0	0	0	2.44888	0	182.301	0	0	162.606	0	0	5.23222	66.4234	0	0	0.019222	0	37.7712	0	1.77611	36.8255	0	0	0	14.651	0	0	0	7.59652	0	28.4908	0	0.676613	0	0	0	0	0
1101	6	Canada	21.1667	58	N	post	0	302.415	0	0.00659474	2.54557	3.79857	0	0	8.32916	0	139.505	0	0	263.776	0	0	0	44.0133	0	0	0.0197842	0	0	0	0	16.0186	2.44005	0	0	0.791369	0	0	0	35.7831	4.10852	51.2082	0	0	0	0	0	0	0
1102	6	Canada	14.8	58	N	post	4.37232	316.686	3.41304	0	5.40229	0	0	0.686647	3.30196	2.81727	151.406	0.858308	0	294.445	0	0	0	60.5966	0	0	19.5543	0	4.42281	0	0	5.45278	0.479643	0	0	9.26973	0.848211	0	0	24.482	0.126222	29.2532	0.732087	4.01385	0	0	0	0	0
1103	6	Canada	11.8333	58	N	post	0	268.969	6.81193	0.595579	26.145	1.00969	0	2.08918	11.8139	0	94.5342	0.335013	0.530437	180.223	0.209383	0	0.400154	93.4547	0	0	46.5668	0.544396	9.31988	0	0	2.22877	0	0	0.856144	29.886	0	0	0	23.7161	0.302442	85.4423	0.116324	3.60604	0.679332	0	0	0.0697944	0
1104	6	Canada	19.3667	58	N	post	0	371.05	2.04773	0	10.6763	1.85863	0	3.91716	4.31698	0	145.605	0.642955	0	190.028	0.25394	0	1.14003	63.9335	0.178298	0	14.4746	0.0648358	5.36516	0	0	3.10671	0.394418	0	0	9.74698	0	0	0.432239	10.1738	0.118866	35.2923	0.767223	9.99011	0.00540298	0	0	0	0
1105	6	Canada	19.8333	58	N	post	0	279.063	0.00625688	0	6.76369	0	0	0.519321	0	0	118.462	0	0	241.916	7.10156	0	0.00625688	80.8139	0	0	4.05446	0	0.757083	0	0.00625688	13.1144	0	0	0	14.1343	0	12.2823	0	15.3732	4.91791	63.9078	0	10.5741	0	0	0	0	0
1106	6	Canada	18.8	58	N	post	0	327.538	11.143	0	8.73867	0	0	6.70427	0.0924727	0	137.137	0	0	209.774	11.9752	0	0	45.6815	0	0	22.9795	0	6.6118	0	0	17.6623	0.462364	0	0	7.53653	0	0	0	24.1816	0	33.1052	0	10.0333	4.02256	0	0	0	0
1107	6	Canada	15.7333	58	N	post	0	289.009	2.1294	0.408074	8.12809	0.166939	0	0.00370976	3.16814	0	174.129	0.16323	0	274.545	0.0296781	0	0	54.7413	0	0	21.231	0.200327	28.8174	0	0	8.34326	0.0741953	0	0	8.16519	0	0	0	14.2715	0.422913	52.1444	0	1.85859	0.00370976	0	0	0	0
1108	6	Canada	11.5667	58	N	post	0	259.832	1.09815	0	6.6895	0	0	0	7.68702	0	221.279	0	0	252.495	0	0	1.04565	89.8161	0	0	18.2441	0	9.27518	0	0	6.76388	0.052501	0	0	8.12891	0	0	0.0787515	6.91263	0.730639	42.2633	0	1.21627	4.27446	0	0	0	0
1109	6	Canada	17.8333	58	N	post	0	323.891	1.40053	0.00496643	5.14025	0.27812	0	0.0248321	7.02749	0	199.65	0.427113	0	241.651	0	0	0	40.1287	0	0	4.33072	0	20.3971	0	0	4.8224	0	0	0	9.21769	0.20859	0	1.3608	25.2791	0	37.7846	0	2.44845	0	0	0	0	0
1110	6	Canada	12.0667	58	N	post	0	344.578	1.39356	0.187277	8.22916	0.526027	0	1.33848	2.54751	0	159.615	0.501241	0	229.125	0.380062	0	0	51.4873	0	0	24.1394	0.0495733	12.4622	0	0	6.30957	0	0	0.0991465	11.6084	0	0	0.173506	17.7748	0	41.7985	0.801434	2.80915	0	0	0	0	0
1111	6	Canada	8.0333	58	N	post	1.61258	321.998	5.78168	0.825954	12.7096	1.87104	0	1.15746	9.98449	0	146.289	0	0.438261	190.739	1.5901	0	0	56.856	0	0	31.1446	1.64067	6.2087	0	1.11251	3.478	0	0	2.20254	18.2047	0	0	0	23.1773	1.26422	55.1816	0.00561873	7.08522	0	0	0	0	0
1112	6	Canada	19.4667	58	N	post	0.255042	328.733	3.6131	0	5.47916	0.144524	0.0297549	5.56418	9.6151	0	198.844	0.450575	0.310302	195.766	0.165778	0.263544	0.0552592	45.8864	0.0212535	0	25.6488	0	8.55667	0	0	7.35372	1.12644	0	0	5.59818	0	0	0	19.0092	0.102017	52.0031	0.0212535	4.25071	0	0	0	0	0
1113	6	Canada	19.5333	58	N	post	0	316.478	1.62786	3.50787	5.98506	0.83605	0	0.995298	4.73319	0	178.194	0.353884	0.048659	213.1	0.871438	0	0	35.1893	1.07935	0	17.6411	0	8.27645	0	0.579484	6.43626	0.809509	0	0.468896	17.6411	0	0	0	28.8017	0.729885	60.1868	0	5.17112	0	0	0	0	1.54824
1114	6	Canada	23.2667	58	N	post	0	322.983	3.65297	0	23.1355	0	0	1.52207	2.43531	0	145.205	0	0	188.737	1.82648	0	0	44.4444	0	0	24.0487	0.608828	3.34855	0	0	20.0913	1.21766	0	0	11.2633	0	0	0	26.1796	0	15.5251	0.608828	3.95738	5.47945	0	0	0	0
1067	6	Canada	11.6	58	N	post	0	454.115	4.34444	0.655338	14.57	2.02251	0.0112989	1.82478	1.60445	0	88.0921	0.299421	0.446308	201.906	0	0	0.0508452	63.5056	0	0	16.9484	0	7.55333	0	0	1.93212	0	0	0.932161	17.7732	0.220329	0	0.0677935	10.4459	0.31072	42.2354	0.158185	2.29933	0	0	0	0	0
1129	7	Canada	11.0667	32	N	pre	1.09832	723.989	1.38418	0.183554	0.634917	0.487472	0.141427	3.12343	1.11637	0	75.7296	0	0	78.3535	0.0150454	0	0.586771	11.579	0	0	4.08032	0.00601817	26.4769	0	0	2.59985	0.98698	0.00902725	0	1.18558	0	0	0	2.89173	0.797407	14.8528	0	3.43036	0.439326	0	0	0	0
1130	7	Canada	16.1667	32	N	pre	0	642.47	0.131398	0	1.12368	0.339823	0	1.04212	1.00135	0	76.5644	0	0	115.825	0	0	3.37558	10.5073	0	0	4.96142	0	21.7487	0	0.0543717	7.73891	0.00453098	0	0	4.02804	0	0	0.0679646	5.49607	0.711363	43.0896	0	0.543717	0.00453098	0	0	0	0
1131	7	Canada	25.7667	32	N	pre	0.895773	717.081	2.09742	1.61312	1.60948	0.338646	0.00364136	0.385984	0.557127	0	89.2132	0	0	79.3998	0.0327722	0	0.5899	11.6305	0	0	2.90216	0	14.8276	0	0	8.56811	1.30725	0	0	1.08877	0	0	0	3.56853	0.0364136	15.443	0	1.75877	0.906698	1.28176	0	0	0
1132	7	Canada	25.1667	32	N	pre	2.17885	751.273	6.70571	0.475239	4.69198	0.257757	0.857847	0.0563843	0.217482	0	56.5051	0	0	54.9385	0	0	0.612173	20.0325	0	0	12.8516	0	10.3868	0	0	4.38187	0	0	0	3.76567	1.4821	0	0.471212	3.01253	0.370526	8.38918	0	2.63395	2.02581	0.0120824	0	0	0
1133	7	Canada	32.6	32	N	pre	1.35881	828.071	1.11265	0.613763	2.45833	0.114875	0	0.262572	0.318369	0	41.1976	0.301958	0	34.2821	0.239597	0.0131286	0.292112	22.7552	0.341344	0	7.53254	0	3.50534	0.321651	0	1.76908	0.0459502	0	0	3.44954	0.0623609	0	0	2.17607	0.0623609	4.65738	0	6.31815	1.00434	0.0557966	0	0	0
1134	7	Canada	22.9	32	N	pre	0	692.926	0	0	0.0102603	0	0	0	0	0	54.0613	0.707957	0	91.1572	0	0	0.600225	0.00513013	0	0	0.00513013	0	0.251376	0	0	13.2255	0.102603	0	0	1.86737	0	0	0	0.0205205	0	19.8485	0.0923423	0.0307808	28.5953	0	0	0	0
1135	7	Canada	27.7	32	N	pre	3.87732	697.592	5.79663	8.12612	12.0344	0	0	0.975134	0.0154783	0	28.3331	2.98732	0	46.9612	0	0	0	70.0239	0	0	3.84636	0	3.61419	0.348262	0	12.282	1.58653	0	0	5.63411	0	0	0	3.4981	1.37757	4.66671	0	5.86628	0	0	0	0	0
1136	7	Canada	8.0333	32	N	pre	1.12914	752.444	0.875874	1.1608	1.87838	0.226883	0.15829	0.765071	0.258541	0	72.4707	0	0.0105527	71.0144	0	0	0.495977	14.4466	0	0	5.54544	0	12.1989	0	0	2.53265	0.0422108	0	0	1.91004	0	0	0	1.57235	0.0633162	11.2017	0.00527635	2.13692	0.311305	0.0105527	0	0	0
1137	7	Canada	9	32	N	pre	0	943.425	0	0	0.0327497	0.233342	0	0.0614057	0.147374	0	11.6139	0	0	9.52607	0	0	0	2.61179	0	0	1.05208	0	1.66205	0	0	1.34683	0.270185	0	0	0	0	0	0	0.184217	0.0122811	1.93223	0	1.71527	0.00409371	0	0	0	0
1138	7	Canada	13.2667	32	N	pre	3.27472	798.824	2.37835	4.50174	3.36236	0.023903	0.0199192	0.183257	0.740995	0	40.6432	0	0	27.1937	0	0.0597576	1.6015	23.1103	0	0	12.8479	0.250982	6.50561	0	0	14.6446	0.107564	0	0	4.37027	0.00398384	0	0	0.960106	1.54175	6.76058	0	4.51768	1.60549	0	0	0	0
1139	7	Canada	9.3333	32	N	pre	2.22981	734.314	1.4825	1.16742	0.585728	0.432227	0	0.840217	0.157541	0	54.909	0	0	30.365	0.0888691	0.89677	0.73519	62.5396	0.0565531	0	2.6176	0.0484741	37.4381	0	0	2.53681	0.218133	0	0	1.03411	0	0.0605926	0	1.8097	0.484741	4.11222	0	4.35863	0.476662	0.0121185	0	0	0
1140	7	Canada	14.7333	32	N	pre	0	680.715	0	6.03499	0	0	0	0	8.05596	0	172.413	7.19621	0	0.00558279	0	0	0	1.36778	0	0	0	0	0	0	0	1.0719	0	0	0	42.6972	0	0	0	8.32394	0	0.00558279	0	33.145	0	0	0	0	0
1141	7	Canada	18.2667	32	N	pre	1.41438	699.892	3.11012	0.121667	0	0.494274	0	19.7329	0.281356	0	70.0881	0	0	32.0594	3.90857	0	0	16.3947	0.737609	0	0	0.220522	4.18992	0	0	8.69922	0.547504	0	0	0	0	0	1.70334	0.92011	0	16.965	19.6721	12.0983	0	0	0	0	0
1068	7	Canada	17.2667	32	N	pre	0.297303	365.333	0.356763	0.0445954	0.245275	0.141219	0.0668931	1.93247	1.18178	0	48.6462	0.28987	0	398.14	0.0817582	0	3.45614	7.09067	0	0.118921	13.9881	0	40.8122	0.126354	0	1.33043	2.91357	0	0	1.5757	0	0	0	1.41962	0.0297303	49.0327	0	4.48927	0.193247	0	0	0	0
92	7	Canada	13.0333	32	N	pre	0.738007	811.314	0.184502	0.197681	0.738007	0	0	0.533737	0.632578	0	43.1141	0	0	64.5625	0	0	0.0922509	9.48867	0	0	1.41012	0	10.1278	0	0	6.73432	0.0131787	0	0	0.500791	0	0.0724829	0	3.11017	0.250395	6.41144	0.191091	3.19584	0.566684	0	0	0	0
93	7	Canada	17.9333	32	N	pre	0.100632	751.763	0.29752	0	1.24258	0	0.00875059	0.245017	2.45892	0	88.5779	0	0	76.3752	0	0	0.0875059	6.79483	0	0	2.51579	0	15.1123	0	0	2.41954	0	0	0	0.673795	0	0	0	3.3471	0.0306271	11.6864	0	3.05396	0.122508	0	0	0	0
94	7	Canada	17.2667	32	N	pre	0.826207	747.545	0.0430724	0.137049	1.05332	0	0	0	0.156627	0	115.086	0.00391567	0.587351	53.7974	0.035241	0	0	10.4274	0	0	1.99699	0	10.1964	0	0	3.81778	0	0	0	0.426808	0	0	0	1.51537	0	13.5052	0	5.48194	1.57802	0	0	0	0
95	7	Canada	16.3333	32	N	pre	0.837779	750.755	1.4539	1.88594	3.5089	0.285521	0.120219	0.20287	0.533474	0	60.6582	0	0	72.0978	0.169059	0.0901645	1.37501	16.966	0.0112706	0	8.47547	0	14.5465	0.0450823	0	2.54715	0	0	0	2.35179	0	0	0	2.55091	0.443309	8.62574	0	2.74626	2.20903	0	0	0	0
96	7	Canada	15.2	32	N	pre	0.508447	797.916	0.549271	0.025979	1.38802	0.794216	0	0.456489	0.964936	0	52.2921	0.0705145	0	58.0817	0.0593807	0	0.668032	12.8225	0.089071	0	1.31009	0	10.6143	0	0	2.32327	0.089071	0	0	0.645765	0	0	0	2.52368	0	7.1665	0	2.32327	0.341439	0	0	0	0
97	7	Canada	25.1	32	N	pre	0.639824	854.937	0.255929	0.152573	0.895753	0.413424	0.383894	0.0196869	0.625058	0	37.6708	0	0	23.5849	0.132886	0.28546	0.590606	11.5365	0	0	4.55259	0	1.97361	0	0	0.664432	0.565998	0	0	0.693963	0	0	0	0.959735	0.34452	3.01701	0.00984344	5.08906	0.132886	0	0	0	0
98	7	Canada	20.6667	32	N	pre	0.0311119	752.54	0	0	1.58226	1.90672	0	0.00444456	0	0	96.2292	0.222228	0	52.4236	0	0.635573	2.32006	9.50692	0	0	6.6224	0	3.20453	0	0.160004	1.53782	0.395566	0	0	0.466679	0	0	0	2.4934	0	6.16016	0	1.05781	0	0.36001	0	0	0
99	7	Canada	25	32	N	pre	0.220547	825.216	0.395688	0.544881	1.21301	0	0	0.720022	0	0	54.0211	1.6541	0	39.6661	0	0	0.227034	11.8187	0	0	1.82276	0	0.467041	0	0	2.18601	0	0	0	0.201087	0	0	0	1.33626	0	13.2523	0	8.98406	0	0	0	0	0
100	7	Canada	13.4667	32	N	pre	1.26109	805.353	0.480609	0.53401	0.944787	0.336837	0.0657243	0.299867	0.640812	0	82.6484	0.00821554	0	43.0741	0.0123233	0.0451855	0.386131	10.3064	0	0	3.44231	0.0369699	8.32235	0.0287544	0	0.973542	0.168419	0	0	0.953003	0.0123233	0	0	1.28984	0.291652	6.99143	0	1.40075	0.911925	0.0164311	0	0	0
101	7	Canada	14.4333	32	N	pre	1.67029	740.881	0.829265	0.602835	1.15568	0.114686	0.108804	0.396989	0.955714	0	97.8504	0.0970417	0	67.8086	0.13527	0.0382285	0.255837	10.16	0	0	4.26689	0	19.6701	0.0764571	0	1.34388	0.261719	0	0	0.576369	0	0.0323472	0	1.69088	0.120567	10.9216	0	1.55855	0.62636	0.199965	0	0	0
102	7	Canada	17.7667	32	N	pre	1.29088	692.684	0.585399	0	2.18024	0.240164	0	0.300205	2.2778	0	110.089	0.0187628	0	88.5979	0	0	0.761769	11.3965	0	0	3.2347	0	10.7135	0.0712986	0	3.20468	0.0525358	0	0	0.566636	0	0	0	2.77314	0.330225	15.9596	0	1.05447	0	0	0	0	0
103	7	Canada	14.5667	32	N	pre	4.3512	709.924	2.51307	3.46803	4.41941	0.0574416	0.35542	0.179505	1.19191	0	106.396	0.0933425	0.0107703	50.2578	0.0610316	0.118473	1.7771	25.96	0.075392	0	19.6342	0.0466713	11.9945	0.0143604	0	1.09139	0.0394911	0	0	3.50034	0.0718019	0	0.0215406	1.56169	0.147194	7.88744	0	1.28166	1.19191	0	0.0430812	0.00718019	0
104	7	Canada	12.8333	32	N	pre	2.75021	755.773	0.814565	0.592029	3.01473	0.239331	0.13856	0.0881745	0.201542	0	76.1576	0	0	61.0252	0.0377891	0.00419879	0.503854	16.6188	0	0	3.93846	0.00839757	15.4641	0	0	3.38422	0.0125964	0	0	0.608824	0	0	0	1.87266	0.0629818	10.0813	0	3.18688	0.247728	0	0.0839757	0	0
105	7	Canada	24.7667	32	N	pre	3.46291	752.727	2.654	1.78346	8.03519	0.231118	0	0.223414	0.442976	0	45.1026	0.0423716	0.0770392	22.118	1.02847	0.0500755	1.90672	49.0547	0	0	10.5467	0.00385196	2.53844	0	0	1.23263	0.17719	0	0	2.50763	0	0	0.188746	0.951434	1.66405	3.19713	0	12.673	4.07538	0	0	0	0
106	7	Canada	19.5	32	N	pre	0	826.169	0.868432	0.144739	1.44739	0.289477	0.144739	1.59213	1.30265	0	34.5926	0.144739	0	29.5267	0.289477	0	0.434216	28.9477	0	0	4.34216	0	1.44739	0.289477	0	4.4869	0	0	0	0.578955	0	0	0.289477	2.02634	0.144739	2.75004	0	7.81589	1.44739	0	0	0	0
121	8	Canada	17.1333	55	N	post	0.190914	9.48783	3.09512	0.65952	1.24962	0.0347116	0	0.491747	1.3364	0.202484	40.4332	0.491747	0	109.833	10.668	0.0289263	0.700017	21.3823	0.0173558	0.0173558	14.9433	0.682661	0.150417	0	0	566.366	0.277693	0	0	1.89178	0	0	0.0289263	3.65629	1.49838	16.2566	0	44.6507	1.04135	0	0	0	0
122	8	Canada	21.6667	55	N	post	0	9.81459	4.7995	0.975299	2.07893	0.066731	0	0.759707	0.29259	0	17.4117	0.256658	0	52.7945	8.5313	0.0102663	0.800772	29.9776	0	0	15.9744	0.970166	0.066731	0	0	588.691	0.513315	0	0	3.15176	0	0	0.107796	3.41868	1.02663	6.94516	0.0256658	75.021	2.08919	0	0.0153995	0	0
123	8	Canada	18.9667	55	N	post	0.0875063	4.89488	1.03914	0.44847	0.497692	0.634421	0	0.432062	0.393778	0.377371	13.4267	1.55324	0	53.8164	4.37531	0	0.339087	15.1167	0.00546914	0	6.40984	0.776618	0.0328149	0	0.0109383	573.708	0.120321	0	0	1.56964	0	0	0.0546914	2.88771	0.514099	6.47547	0.0601606	159.562	0.350025	0	0	0.00546914	0
124	8	Canada	14.4667	55	N	post	0.0796753	20.3072	2.23091	0.662301	0.961084	0	0	0.438214	0.268904	0.0946144	13.5996	0.388417	0	24.9832	16.6123	0	0.0796753	14.6603	0	0	2.93305	0.328661	0.0796753	0	0	574.235	0.0796753	0	0	0.976023	0	0	0.0298782	1.52379	0.791774	4.7108	0.119513	45.3851	0.468093	0	0	0	0
125	8	Canada	14.7	55	N	post	0.712956	23.3199	3.0041	2.22193	6.09819	2.85182	0	0.443002	0.0207657	0.816784	29.0235	0.103829	0	37.3713	15.4428	0.0899847	0.588362	43.5526	0	0	25.2096	0.43608	0.117672	0	0	574.781	0.0207657	0	0	3.59939	0.0069219	0	0.519143	2.53342	1.75124	3.75859	0.159204	47.9411	3.191	0	0	0	0
126	8	Canada	17.5333	55	N	post	0.191804	15.6295	7.89508	1.32708	5.12688	0.51839	0	0.191804	0.0829424	0.181436	40.0664	0.357689	0.0777585	70.4077	13.3071	0.0466551	1.09899	96.3376	0	0	15.1992	0.549493	0.0311034	0	0	424.618	0.0103678	0	0	5.76968	0	0.0051839	0.051839	3.97605	3.09997	10.2278	0	59.7548	5.79041	0	0	0	0
127	8	Canada	20.9667	55	N	post	0.387904	24.8338	5.72356	0.767891	3.37239	0.50665	0	0.0554148	0.229576	0.364155	52.0583	0.253325	0	57.3781	15.9357	0	0.680811	60.8851	0.0474984	0	5.77897	1.06871	0.0079164	0	0	434.864	0.0316656	0	0	6.9031	0	0	0.0237492	6.17479	7.17226	6.99018	0.70456	61.0513	2.91324	0	0	0	0
128	8	Canada	20.3667	55	N	post	0.0143149	9.54801	4.17994	0.271982	2.30469	0.0787317	0	0.479548	1.57463	0.286297	84.701	0.808789	0	197.309	5.14619	0	0.52965	27.37	0	0	11.595	0.551122	0.329242	0	0.0143149	399.291	0.665641	0	0	3.27094	0	0	0.143149	5.57564	0.601224	26.8117	0	82.7542	1.8323	0	0.0357871	0	0
129	8	Canada	29.0667	55	N	post	0.652109	25.0587	0.443181	0.386201	3.76704	0	0	0.145617	1.32321	0	126.022	0.60146	0	135.335	6.27418	0	1.2599	46.515	0	0	8.09122	0.126623	1.2599	0	0.246915	330.41	1.04464	0	0	5.10291	0	0	0	16.2964	1.89935	19.3607	0	61.6275	2.07029	0	0.0379869	0	0
130	8	Canada	23.7333	55	N	post	0	7.10965	2.428	1.03965	0.749064	0.213096	0	0.968617	1.29795	0.484308	66.2146	0.962159	0	123.705	8.52383	0.142064	1.58207	20.0116	0	0	12.9278	0.309957	0.439106	0	0	460.603	0.0904042	0	0	2.6863	0	0	0	5.64381	0.0839468	18.9591	0.0452021	84.8444	0.387447	0	0	0	0
131	8	Canada	17.3	55	N	post	0.1775	14.4603	1.24842	0.0295833	1.30167	0.591667	0.01775	0.272167	0.218917	0	21.7852	0.236667	0	30.8732	16.3833	0	0.254417	10.5849	0	0	2.27792	1.14192	0.201167	0	0	656.023	0	0	0	1.76908	0	0	0	4.25409	0.26625	4.78067	0	69.444	0.455584	0	0	0	0
132	8	Canada	19.6333	55	N	post	0.547729	45.0492	3.70453	0.948219	4.35827	0.359263	0	0.329815	0.0235582	0.653741	55.5091	0.12957	0.100123	55.2146	20.0657	0.182576	0.294478	55.5915	0.0117791	0	9.91213	0.376932	0.0883434	0	0.0117791	519.229	0	0	0	7.63287	0	0	0.0412269	5.81299	3.18036	5.88367	0.512392	38.3175	4.50551	0	0	0	0
133	8	Canada	26.3	55	N	post	0.188666	24.5706	12.9173	1.99986	5.04997	0.100622	0	0.0691776	0.144644	0.528265	78.8247	0.27671	0.33331	54.0906	28.7087	0.0188666	1.85522	74.9885	0.00628887	0	37.0478	0.553421	0.0817554	0	0	325.619	0	0	0	10.3766	0	0	0.0754665	5.72287	1.68542	7.21334	0.0754665	53.1598	6.41465	0	0	0	0
134	8	Canada	31.5	55	N	post	0.729977	50.075	4.06604	2.0262	0.470733	0.00682221	0	0.00682221	0	0	128.005	0	0.0409333	69.8731	32.0985	0	0.095511	49.1882	0	0	13.6922	0.2456	0	0	0.0409333	353.609	0	0	0	9.68754	0	0	0	10.4107	0.70951	30.1269	0	34.7455	7.41575	0	0	0	0
135	8	Canada	26.4333	55	N	post	0.919209	25.9377	1.40546	0.472927	1.57864	0.0199828	0	0.113236	0.219811	0.0732703	171.179	0.952514	0	101.033	39.9923	0	0.679416	51.0694	0	0.579502	34.5636	0.126558	0.812634	0	0	375.877	0	0	0	6.40782	0	0	0	5.49527	2.11818	7.22712	0	20.7222	2.17147	0	0	0	0
107	8	Canada	15.4333	55	N	post	0.0863773	17.9377	1.44922	0.287924	0.921358	0.719811	0	0.940553	0.278327	0.23034	17.2179	0.0863773	0.0287924	30.424	11.1139	0.0287924	0.163157	14.1467	0	0	3.00401	1.72755	0.0287924	0	0	722.258	0.019195	0	0.0575849	1.80433	0	0	0.0287924	2.39937	0.383899	3.18636	0.105572	41.8546	1.05572	0	0	0	0.0479874
108	8	Canada	17.8	55	N	post	0.228106	22.6686	3.8778	1.29767	3.39117	0.46128	0	1.06449	0.947906	0.268658	41.6926	0.187554	0.0861732	79.837	23.3631	0	0.679248	38.5904	0	0	15.3591	1.18615	0.0709662	0	0	492.217	0.00506901	0	0	2.63589	0	0	0	5.92061	0.613351	20.5346	0	39.5028	2.25064	0	0	0	0
109	8	Canada	20.3	55	N	post	0.0635388	6.90455	1.01662	0.105898	2.26622	0.190616	0	0.232976	0.105898	0.0211796	11.8923	0.0211796	0	16.8484	12.9725	0	0.111193	12.353	0.0105898	0	1.85851	0.121783	0.142962	0	0.116488	745.294	0.0476541	0	0	1.31314	0	0	0.137667	1.02721	0.360053	2.01206	0.0741286	44.0589	0.497721	0	0	0	0
110	8	Canada	15.8667	55	N	post	1.06102	44.6106	4.61137	2.02002	4.46174	0.870582	0	0.0816171	0.0680143	0.265256	39.3735	0.122426	0.0408086	27.9539	26.6684	0.04761	0.99981	64.7428	0.0272057	0	13.6641	1.76837	0.9522	0	0	500.612	0	0	0	6.23011	0	0	0.0816171	4.06725	2.82939	3.70678	0.0680143	49.46	6.90345	0	0	0.0272057	0
111	8	Canada	16.7667	55	N	post	0.0764913	28.4901	6.03693	1.01204	9.48492	0.488367	0	0.117679	0	0.0294197	28.1488	0.00588394	0.0647234	28.5489	38.0809	0	0.717841	78.4036	0	0	7.00778	1.18267	0	0	0	419.572	0	0	0	8.72001	0	0	0	5.30732	2.92432	3.61274	0	73.92	6.5606	0	0.217706	0	0
112	8	Canada	16.7	55	N	post	2.57103	34.0227	6.37435	1.39474	4.9516	0.347284	0	0.212852	0.145635	0	43.6066	0.772988	0	62.3432	24.2483	0	0	106.992	0	0	11.2475	0.0504123	1.36113	0	0	369.645	0	0	0	8.60929	0	0	0.229656	6.67122	1.46756	21.5877	0	78.0102	5.45013	0	0	0	0
113	8	Canada	15.1	55	N	post	0.0543301	21.3419	5.89235	0.943368	2.44979	0.138295	0	0.360554	0.484032	0.128417	50.1171	0.0592692	0.0395128	77.8699	15.6076	0.0642083	0.400067	31.9313	0	0	14.0666	0.943368	0.098782	0	0	569.977	0.0740865	0	0	2.79059	0	0.0296346	0.133356	3.27462	1.17057	8.84593	0.0148173	48.5662	2.34113	0	0	0	0
114	8	Canada	17.1333	55	N	post	0	26.5509	11.1045	1.43485	4.1361	0	0	0.4866	0.0436692	1.55961	83.3396	0.230823	0.0374308	128.369	18.9899	0	0.193392	52.01	0	0	35.6341	0.530269	10.3434	0	0	334.987	0.286969	0	0	4.11738	0	0	0	3.28767	2.99446	9.83181	0	42.0722	0.704946	0	0	1.34751	0
115	8	Canada	17.7333	55	N	post	0	14.8498	0	2.5746	0	1.20148	0	0	1.6217	0	106.02	0	0.520839	119.651	12.8553	0	0.0887795	23.5029	0	0	3.34403	0	0	0	0	522.816	0.00591863	0	0	1.61579	0	0	0	2.9534	3.38546	14.7907	0	33.6829	0	0	0	0	0
116	8	Canada	12.5667	55	N	post	0.00931637	44.9142	2.32443	0.489109	1.89122	0.0139745	0	0.15372	0.726676	0	28.1028	0.321415	0.0372655	35.8494	16.5039	0.0279491	0.316756	34.4845	0.05124	0	4.51844	0.442527	0.149062	0	0	597.99	0.0139745	0	0	3.72189	0	0	0	3.2747	1.15989	4.42062	0.10248	40.9547	1.63502	0	0	0	0
117	8	Canada	11.5333	55	N	post	0.47208	45.2338	6.52942	1.22005	8.16637	0.0490473	0	0.13488	0.20232	0.0429163	48.9921	0.0306545	0.00613091	45.8101	20.1216	0.00613091	0.643745	73.2827	0	0	12.0534	1.61856	0.257498	0	0	500.38	0.0183927	0	0	11.0418	0	0	0.459818	3.01028	5.19288	5.51782	0.0245236	44.9886	7.70042	0	0	0	0
118	8	Canada	15.8333	55	N	post	0.34352	52.0757	8.3466	3.75086	12.8031	0	0	0	0	0	29.733	0	0	43.9148	10.4913	0	2.21895	121.546	0	0	9.05685	0	0.0835589	0	0	371.531	0	0	0	10.7512	0	0	0	2.50212	11.4754	3.39342	0	88.6513	11.0762	0	0	0	0
119	8	Canada	18.6	55	N	post	0.21787	34.9039	5.44674	6.2065	22.7367	0	0.0223456	4.44119	0.312839	0	39.116	0	0.687128	56.3668	65.0258	0	0.893825	187.938	0	0	10.0667	0.474844	0	0	0	275.577	0.0837961	0	0	17.195	0	0	0	4.62554	9.14494	13.3571	0	62.3778	15.1559	0	0	0	0
120	8	Canada	13.6333	55	N	post	0	15.8767	8.68704	0.00582632	0.384537	0.00582632	0	0.0291316	0	0	79.8205	0	0	103.33	4.11921	0	0.017479	88.327	0.00582632	0	2.27226	6.82262	0	0	0	409.101	0	0	0	9.00166	0	0	0	0	2.34218	18.1898	0	69.339	0	0	0	0	0
88	8	Canada	18.2333	55	N	post	0.178998	14.8147	1.24246	0.284291	1.31616	0.15794	0	4.39072	0.273762	0.515936	22.996	0.0737052	0.0105293	35.1889	3.16932	0	0.45276	16.4363	0.0526465	0	6.19123	1.06346	0.178998	0	0	542.67	0.0842345	0	0	2.29539	0	0	0.136881	6.9704	0.842345	5.26465	0.0631759	42.4752	1.81104	0.0315879	0	0	0
89	9	Canada	13.2667	44	N	pre	1.52486	32.533	2.64722	1.99703	2.84073	93.1172	0.216732	0.147068	1.52486	0.340578	73.5959	0.0387021	0.0774042	13.7238	1.42424	0.0541829	1.819	23.0123	0	0	4.443	0.317357	9.45105	0	0	98.3265	0.479906	0	0	4.08694	0	0.00774042	0.123847	116.904	0.286395	6.7032	0.18577	29.6535	2.75559	0	0	0	0
152	10	Canada	15.4667	57	N	post	8.13794	63.0354	10.0715	0.905575	12.0295	0.673063	0.208038	3.01043	0.966763	1.50521	105.5	29.676	0.159088	417.531	1.73773	0.171325	4.25865	75.1995	0.073425	0	45.3032	0	1.0769	0.122375	0	29.9941	1.18704	0	0.0122375	8.46835	0.0367125	0	0.04895	39.6618	0.611875	3.61006	0	5.27436	7.64844	0	0	0	0
153	10	Canada	17.5667	57	N	post	7.77673	33.3751	15.4767	5.72169	33.1705	0.579844	0	0.545735	1.3217	0.153488	95.9385	14.3767	0.937982	277.737	1.79922	0.0682169	3.62402	194.981	0	0	58.1549	0	2.77984	0.417828	0.400774	16.8155	0.0255813	0	0	16.4147	0.511627	0	0.0937982	26.2891	3.22325	6.28448	0	2.15736	20.9596	0	0	0	0.162015
154	10	Canada	15.8333	57	N	post	5.93454	42.6642	10.7825	1.62394	11.284	0.82391	0	2.35232	1.27766	2.6986	115.622	35.1057	0.668681	383.656	1.79111	0.107467	8.77643	63.4769	0	0	32.634	0.0238815	1.37318	0.358222	0.573155	32.3355	0.764206	0	0.0119407	8.09581	0	0	0.0358222	50.5809	0.0597036	9.94662	0	6.47187	7.82118	0	0	0	0.0238815
155	10	Canada	16.7333	57	N	post	0	35.5964	7.30924	0.199014	11.38	0	0	8.69329	0	0	168.863	2.56909	0	467.864	0.00904609	0.00904609	32.982	35.8044	0.0180922	0	20.1728	0	0.0271383	0.62418	0	8.34049	0	0	0	0	0	0	0	67.511	3.50988	20.9055	0	0.00904609	2.61432	0	0	0	0
156	10	Canada	17.7333	57	N	post	4.3508	42.3335	4.51421	1.10302	6.14832	0.500444	0	7.0675	1.71581	1.67496	119.851	13.0218	0.0102131	461.338	2.47158	1.86901	12.7256	50.1976	0.919183	0	33.6523	0	0.183837	0.888544	0	15.0542	1.28686	0	0	3.48268	0.0204263	0	0.0102131	30.5271	0.694494	18.1692	0	5.88277	6.9143	0	0	0	0
157	10	Canada	13.0333	57	N	post	1.03127	31.2429	8.39082	5.00012	30.0007	0.257819	0	1.36722	3.19539	0	96.0335	8.10957	2.10942	357.969	0.484386	0.0312507	20.477	46.9777	0	0	62.2515	0.00781268	4.66417	4.88293	0	15.6879	0.023438	0	0	3.3282	0	0	0	38.4697	0	25.5943	0	2.12505	5.55482	0.578139	0	0	0
158	10	Canada	17.4333	57	N	post	2.454	27.9298	4.30643	0.525175	3.72397	0.229167	0	9.816	4.01998	0	124.104	14.0842	0.267362	535.698	0.821183	1.375	14.1797	34.4992	2.0816	0	26.0391	0.105035	0.114584	0.98351	0.0286459	5.23265	1.19358	0	0	5.67189	0	0	0	13.8742	0	34.7284	0	1.09809	1.26997	0.0668405	0	0	0
159	10	Canada	19.4333	57	N	post	5.87647	50.9016	3.8204	1.38924	7.23792	0.861326	0.0694618	5.94593	1.11139	2.33392	97.6355	33.2305	0.222278	444.611	2.68123	0.0972465	14.8926	45.3447	0.0833542	0	32.7999	0.0694618	0.76408	0.138924	0	27.2985	1.50038	0	0	6.84893	0	0	0	52.0964	0.263955	8.44656	0	4.84843	5.01514	0.0555694	0	0	0
160	10	Canada	17.4	57	N	post	35.6491	51.2223	23.6801	1.28145	18.3496	0	0	0.605128	3.82654	3.92443	66.5551	49.7895	0	238.198	0	0	4.2003	86.5599	0	0	66.6085	2.4828	0	3.89773	0	71.7254	0	0	0	14.8256	0	0	0	27.0172	0.240271	12.2538	0	4.34268	12.236	0	0	0	0
161	10	Canada	18.9667	57	N	post	2.97564	47.7307	2.89221	11.782	21.4042	0	0	4.35685	6.03471	0.843561	113.325	42.8826	0	307.789	3.93971	0	11.4576	82.4929	0.296637	0	17.8816	0	6.33134	0	0	26.4934	0.98261	0	0	12.2919	3.65234	0	0	68.4397	0	7.23979	0	1.9096	8.64882	0	0	0	0
162	10	Canada	17.2333	57	N	post	1.40172	145.835	0.208255	0	6.23163	0	0	0.464569	7.11271	0.80098	91.1115	50.3496	0	256.826	1.48181	0	1.24953	30.0688	0	0	19.3517	0.296363	0	0.0720882	0.0240294	14.6179	3.7566	0	0	2.57916	0	0	0	25.6554	0	70.23	0	5.4707	2.89955	0	0	0	0
163	10	Canada	19.3667	57	N	post	15.2697	54.4779	14.6341	0	4.10461	0	0	0.0153157	0.229735	0	82.7507	7.91056	0	469.633	0	0	0	195.826	0	0	10.1466	0	0.00765785	0	0	16.7401	0.597312	0.597312	0	2.37393	0	0	0	11.1881	0	6.55512	0	8.54616	6.11862	0	0	0	0
164	10	Canada	21.6	57	N	post	13.9128	72.2166	6.1659	1.4229	9.14345	0	0.00878333	10.865	0.535783	0	139.831	5.72673	0	371.034	0.202017	6.45575	4.47072	68.5627	0	0	38.9892	0	0	0	0	20.351	0.0439167	0	0	2.45055	0	0	0.5797	37.6981	0	11.8838	0.02635	8.2212	3.54847	0	0	0	0
165	10	Canada	14.6667	57	N	post	0	124.369	8.54568	0	2.45792	0.010371	0	0.0207419	1.31711	0	101.2	6.89669	0	336.331	0	0	28.9869	46.4723	7.83008	0	47.7168	0	0	0	0	48.3287	0	0	0	0.010371	0	0	0	0.871161	2.18827	22.9821	0	1.41045	4.44915	0	0	0	0
136	10	Canada	17.0667	57	N	post	4.27914	67.8789	4.02742	0.335619	2.16954	3.35619	0.0599319	5.82538	0.898979	0.347605	134.595	7.27573	0.13185	472.659	1.82193	0.179796	7.10793	18.6508	0.143837	0	20.9402	0.683224	0.275687	0.167809	0	57.247	1.2346	0	0.0599319	3.10447	0.0479455	0.0958911	0.143837	24.5481	0.419523	5.17812	0.0119864	37.6972	2.94865	0.0239728	0	0	0
137	10	Canada	17.5	57	N	post	3.49323	66.1457	3.56847	0.0752389	1.75199	1.52627	0.0107484	4.11664	0.806131	0.548169	135.613	8.82445	0.20422	543.773	2.17118	0.128981	10.0498	14.0052	0.128981	0	20.508	0.515924	0.526672	0.300956	0	36.4264	1.58002	0.0107484	0	2.0422	0	0	0.0322452	19.5729	0.247213	7.4164	0.0644905	19.1214	2.98806	0	0	0	0
138	10	Canada	16.8333	57	N	post	34.5453	61.3613	4.54069	0.619697	32.2919	1.22813	0	3.88719	1.01405	0	129.505	8.40535	0.247879	411.795	1.43094	0.146474	11.4926	38.4212	0	0	23.9541	0.304215	0.40562	0.0225345	0	26.3202	0.923912	0	0	2.87314	0	0.0563361	0	15.8305	0.698568	8.21381	0	16.7994	2.41119	0	0	0	0.0338017
139	10	Canada	8.1	57	N	post	4.93135	80.269	6.50042	1.58027	5.50294	2.05099	0	4.47184	2.19669	1.19922	136.755	6.47801	0.224152	408.439	2.30877	0.313813	9.40319	40.4483	0.325021	0	22.7851	1.12076	4.4158	0.0224152	0	31.9193	1.42337	0	0	1.87167	0	0.156907	0.212945	13.2474	2.00616	17.9994	0.089661	21.4402	8.48417	0	0	0	0
140	10	Canada	13.6	57	N	post	4.07375	34.0618	2.34737	0	2.27285	0.850768	0	4.01786	0.906658	0	128.851	5.471	0	591.222	0.0310499	0.01242	3.2975	38.9242	0	0	11.9542	0.745198	0.962548	0.329129	0	4.49603	0.434699	0	0	2.63303	0	0	0	47.4443	1.51524	10.4017	0.260819	3.46517	5.60141	0	0	0	0
141	10	Canada	14.6	57	N	post	4.76889	40.0144	16.0593	1.55888	18.9372	23.291	0	2.11233	1.90018	0	118.272	5.34079	0.341294	347.16	0.129138	0.415087	11.2904	101.466	0.313621	0	35.4669	0	0.867071	0.71026	0	12.4249	0.719484	0	0.00922416	10.4602	0.156811	0	0.239828	50.3547	1.6788	19.9242	0	7.75752	18.7619	0.0645691	0	0	0
142	10	Canada	16.9667	57	N	post	4.5684	130.703	7.03966	1.32784	3.6621	1.21719	0.189691	1.86003	2.45545	0.163345	100.916	5.91205	0.0474228	409.717	0.516382	0.437344	5.36932	39.714	0.706073	0	31.5151	0.205499	0.474228	0	0	14.9013	0.0632304	0	0	3.23529	0.0158076	0	0	54.4361	2.66622	23.4427	0.695535	11.5659	5.06897	0.721881	0.0632304	0	0
143	10	Canada	16.7667	57	N	post	1.95774	92.9384	14.5305	1.24941	11.648	0.92476	0	13.3992	4.57461	0	116.844	5.2731	0.403353	357.134	1.64292	0.18692	9.98544	69.9965	0	0	46.6414	0.541083	0.216433	0.531245	0	9.56241	1.51503	0	0.00983787	9.90674	0	0	0	40.6698	1.32811	19.9414	0	9.03117	12.1891	0	0	0.482056	0
144	10	Canada	22.3	57	N	post	7.48813	76.4958	4.67344	0.414237	2.83593	4.06802	0.106215	5.9905	1.14712	0	139.088	9.46372	0.318644	434.726	1.35955	0.244294	6.26666	28.1681	0	0	23.8027	0.669152	1.01966	0.138079	0	47	1.63571	0.0212429	0	3.35638	0	0	0.127458	26.2138	0.934689	6.33039	0.116836	34.5729	3.85559	0.0106215	0.0106215	0	0
145	10	Canada	14	57	N	post	2.9222	234.977	0	0	5.46574	0	0	3.70419	4.17339	0	155.453	22.0605	0	264.01	10.3059	0	0	53.2169	0	0	22.3075	0	0	0	0	62.5103	0.00823154	0	0	0	0	0	0	9.75437	0	16.6936	0	17.064	2.1402	0	0	0	0
146	10	Canada	18.3667	57	N	post	7.62094	288.602	9.27767	1.98807	4.97018	1.32538	0	3.31345	0	0	129.556	5.96421	0.331345	390.325	1.65673	0	0.994036	49.7018	0.331345	0.331345	16.2359	0	0	0	0	13.9165	0.662691	0	0	4.30749	0	0	0	8.61498	0	0.331345	0	4.63883	3.6448	0	0	0	0
147	10	Canada	10.4667	57	N	post	12.1896	171.242	10.3484	0.393214	10.7042	1.12971	0.29335	4.35656	1.55413	0	115.736	7.35872	0.936224	345.03	0.998639	0	5.79211	49.882	0	0	47.2668	0.237177	0.9175	0	0	26.8821	1.3232	0	0.0187245	6.89061	0.074898	0	0	14.7237	1.15468	5.99808	0.299592	13.1259	12.8637	0	0	0	0
148	10	Canada	19.1	57	N	post	0.181578	75.9685	7.96439	0	5.98581	0	0	9.55476	0.0250452	0	211.213	1.0519	0	432.212	0	0	0.457076	48.0931	0	0	22.309	0	0.00626131	0	0	11.9466	0	0	0	3.25588	0	0	0	26.0784	0	32.9032	0	3.03674	15.3465	0	0	0.00626131	0
149	10	Canada	18.8	57	N	post	10.6454	50.2118	10.2507	0	9.16673	2.75212	0	2.76791	1.30502	0	238.688	3.37833	0	433.278	0.00526219	0.263109	9.08254	54.1584	0	0	24.3692	0.0105244	1.09454	0.410451	0	6.35672	0	0	0	3.67827	0	0	0	15.9655	0.221012	10.5665	0	4.73597	11.44	0	0	0.278896	0
150	10	Canada	17.3333	57	N	post	23.9883	170.985	3.98464	0	11.3743	1.53751	0	0	0.00804978	0	178.142	0	0	280.97	0	0	0.0563485	28.1018	0	0	30.3396	0.00804978	7.06771	1.65825	4.41128	4.82182	0.144896	0	0	4.99891	0	0	0	54.5292	0.0885476	8.66961	0	7.36555	0.128796	0	0	0	1.05452
151	10	Canada	19.4333	57	N	post	2.79105	69.4947	7.72164	6.47491	8.22837	1.5202	0	9.12922	7.19077	0	223.195	6.2497	0	446.319	2.46127	0.627383	14.4057	40.1525	0.225214	0	28.7309	0	0.00804337	0	0	11.8961	8.0112	0	0	0.281518	0	0	0	7.44012	0	8.83162	0	1.21455	0.217171	0	0	0	0
90	10	Canada	15.2	57	N	post	20.3272	51.9137	10.1258	0.314857	24.71	1.78839	0	3.72791	0.856412	0.17632	127.014	11.8512	0.100754	365.008	1.95212	0.151132	7.36767	90.8931	0	0	19.7731	0.755658	1.25943	0.100754	0	49.8986	1.00754	0	0	2.95966	0	0	0	23.2617	0.415612	6.48606	0.0503772	25.3523	3.36268	0	0	0	0.0377829
166	11	Canada	17.7667	63	Y	post	0.323673	87.5753	2.81596	0.830762	5.51324	3.97039	1.45653	10.2281	3.70067	0	89.0749	0.73366	0	65.6949	0	11.102	2.23335	86.8092	0	0	14.8027	0.528667	61.4872	0	0	110.901	2.51386	0.507088	0	3.60356	0	0	0	63.0948	0	19.8951	0	31.1158	0.949442	0	0	5.43771	0
167	11	Canada	24.2333	63	Y	post	0	84.8197	0	2.01929	2.66989	0	4.68436	5.2434	2.93977	0	89.9812	0	0	33.4411	0.785546	5.69641	0	75.5233	0	0	0.491569	1.58073	51.9231	0	12.8627	199.056	5.41689	0	0	1.31085	0	0	0	137.499	0	3.20002	0	23.2483	0	0	0	0.293977	0
168	11	Canada	16.4	63	Y	post	0.321013	66.6288	1.02276	0.925712	4.97197	2.19483	1.68718	4.69575	5.46468	0	87.965	0.71668	0	58.3348	0.403132	1.49308	0.851057	46.3677	0.00746542	0	7.28625	1.37364	46.4722	0	0	375.257	0.686818	1.14967	0	2.35907	0	0	0	55.5502	0	29.5332	0	16.3717	0.933177	0	0	1.93354	0.0746542
169	11	Canada	8	63	Y	post	1.18533	76.4781	1.16757	0.0665915	5.01212	1.15425	4.56374	5.63808	5.28736	0.337397	92.8152	1.62483	0.031076	72.2695	0.00887887	0.918963	0.0843492	71.5947	0.0488338	0	9.32281	0	258.029	0	0	45.2423	1.91783	1.13206	0	5.47382	0	0	0	58.9912	0.15538	35.9461	0	10.9388	0.452822	0	0	0.190896	0.492777
170	11	Canada	22.9	63	Y	post	0	72.5614	0.900339	0.603524	10.8436	63.6273	3.2056	6.79707	7.52921	0	113.69	0.72225	0	85.4135	0.00989384	0.900339	0.72225	27.8808	0	0	9.1518	0.930021	92.5767	0	0	48.8063	1.16747	0.890446	0	18.3926	0	0.00989384	0	77.8645	0	22.3799	0.118726	37.6164	0.326497	0	0	0.613418	0.0197877
171	11	Canada	18.6	63	Y	post	7.65626	79.299	0	1.75241	16.662	47.2683	2.0804	0	0.00937119	0	127.101	0	0	17.8521	0	3.42986	0	57.1924	0	0	8.0686	0	81.2295	0	0	44.3257	0	0.243651	0	6.29744	0	0	0	74.5104	7.48758	5.5946	0	4.74182	0	0	0	0	0
172	11	Canada	19.2333	63	Y	post	0	147.326	0	0.00869233	0.00869233	11.3783	7.82309	7.80571	0.425924	0	142.641	8.90094	0	81.6209	0	2.26	0	22.2089	0	0	5.7804	0	188.232	0	0	51.5716	0.982233	0	0	2.70331	0	0	0	53.1536	0	34.8562	0	26.7898	0	0	0	0	0
91	11	Canada	11.2667	63	Y	post	0.0202223	96.3391	0	1.59756	1.01786	7.44181	0.417928	2.60194	4.28713	0	64.2665	0.808892	0	73.1711	0.00674077	0	1.32119	13.1175	0	0	1.44252	0.155038	86.2212	0	0	180.68	0.741485	0.141556	0	1.86045	0	0	0.923486	91.8632	0	38.7864	0.00674077	19.6696	0.00674077	0	0	0	0.0808892
191	11	Canada	7	63	Y	post	0	56.2575	0.0084458	0	0.793906	0.84458	1.402	4.66208	11.8241	0	86.7553	0.0084458	0	60.4128	0.0168916	7.93061	0.0084458	37.2544	0	0	12.7616	0.489857	80.9023	0	3.6148	118.224	1.22464	0.0253374	0	0.996605	0	0.456073	0	176.137	0	70.3451	0	27.1955	0.777014	0	0	0.489857	0.26182
192	11	Canada	10.4	63	Y	post	0	101.117	5.36897	0	8.93009	3.90905	3.22002	1.95794	13.0643	0	49.3713	0.00682207	0	49.1258	0	3.60205	0.0750428	32.514	0	0	8.47984	2.03298	32.323	0	0	170.879	0	0.170552	0	4.65948	0.0136441	0	0	224.01	0	22.4651	0	44.8142	0	0	0	0.914158	0.238773
193	11	Canada	18.6667	63	Y	post	0	35.8424	0.538868	0.0230943	1.06234	0.808302	0.554264	4.85751	10.9852	0	71.1151	0.292528	0	71.1151	0.12317	4.41102	0.315623	46.6044	0	0	6.21238	0	77.4122	0	0	194.885	0.85449	0.954566	0	3.36407	0	0	0	154.755	0	41.6237	0	26.2737	0.515773	0	0	1.50113	0.138566
194	11	Canada	8.0333	63	Y	post	0	66.652	0.982077	0.529805	3.95415	0.607337	0.943311	1.70571	13.0513	0	97.6391	0.387662	0	112.525	1.16299	0.335974	0.878701	44.6328	0	0	18.5173	0.956233	83.9547	0	0	172.174	0.620259	2.11922	0	1.78325	0	0	0	139.481	0	47.5791	0.323052	18.5432	0.180909	0	0	0.387662	0.0129221
195	11	Canada	4.6	63	Y	post	0	81.3664	0.280114	0.280114	3.38804	0.560228	5.99577	6.556	10.6043	0	86.0883	3.36804	0	86.6953	0.693615	5.21545	0.500203	42.9708	0	0	17.0002	0.246767	90.4101	0	0	91.1571	0.673607	0.96706	0	3.91493	0	0	0	96.4192	0.0600244	57.0899	0	18.4208	0.340138	0	0	0.260106	0.700285
196	11	Canada	11.7333	63	Y	post	0.341997	60.6043	1.00241	0.011793	3.12515	35.6267	5.81395	5.21251	6.96967	0	103.802	2.09916	0	86.1126	0.129723	1.10854	0.306618	29.8835	0	0	14.0455	0	57.1843	0	0	78.1405	0.825511	0.35379	0	3.91528	0	0	0.023586	82.268	0	40.7448	0	11.0736	0.424548	0	0	0.660409	0.0707581
197	11	Canada	18.4667	63	Y	post	0.0434598	71.6979	1.14082	0.912657	4.08522	48.197	3.96571	7.05136	7.67066	0	119.449	0.836602	0	77.0869	1.12996	1.02131	1.43417	31.5301	0	0	7.31212	1.07563	79.7379	0	0	85.931	0.0325949	0.315084	0	5.39988	0.630168	0	0	92.6346	0.434598	25.348	0	11.2235	0.010865	0	0	0.564978	0
198	11	Canada	19.8333	63	Y	post	0	49.6716	1.25764	2.45292	3.05575	28.2189	4.35497	2.58803	8.38773	0	125.369	4.25103	0	73.8993	2.73355	0.519686	0.0103937	31.2019	0	0	8.63718	0.717166	55.1283	0	0	83.1705	0.114331	0.135118	0	4.33418	0	0	2.01638	88.7831	0.228662	40.5875	0	67.7462	0.0207874	0	0	0.426142	0.457323
175	11	Canada	17.7333	63	Y	post	2.74378	77.1494	1.79441	1.63792	1.71095	1.5336	0	3.23412	6.72905	0	100.529	0.260816	0	64.2859	0	4.38171	0.792881	32.8733	0	0	7.94967	0	74.2491	0	0	202.842	0.365142	0.0208653	0	1.58576	0.469469	0	0	124.19	0	30.9119	0.166922	17.7877	0.0521632	0	0	3.0046	1.07456
176	11	Canada	20	63	Y	post	0	54.8606	0	0	0.0134875	0.0674377	1.38247	1.48363	42.8499	0	122.211	1.25434	0	87.5476	0	0	0	44.5291	0	0	20.3864	0.343932	28.9578	0	1.42294	105.344	0.182082	0	0	0.0202313	5.75918	0	0	86.8935	0	216.428	0	5.1927	0.00674377	0	0	0	2.24568
177	11	Canada	23.8	63	Y	post	0.521286	131.017	1.21633	0.173762	4.34405	2.78019	4.51781	0.347524	4.17029	0	120.243	0.521286	0	58.7315	0	2.08514	0	49.8697	0	0	10.252	0	55.9513	0	0	226.412	0.521286	0.695048	0	1.04257	0	0	0	101.825	0	53.1712	0	19.4613	0.347524	0	0	0	0
178	11	Canada	15.3	63	Y	post	0.272192	73.9478	0.381069	0.0068048	3.65418	1.44262	1.22486	3.95359	8.14535	0	120.608	0.816577	0	64.53	0	3.30033	0	50.0493	0	0	9.82614	0.108877	58.8071	0	0	248.988	2.27961	2.72873	0	5.50509	0	0	0	85.1689	0	44.4218	0	22.2177	0.850601	0	0	3.18465	2.59263
179	11	Canada	15.6	63	Y	post	0	65.2336	0.071521	0.00650191	1.64498	1.33289	3.69959	3.407	7.88031	0	67.6003	0.27308	0	58.8683	0.318594	1.0143	0.598176	21.1637	0	0	5.55913	0.0975286	94.1671	0	0	70.1621	0.760723	0.513651	0	1.93757	0	0	0.370609	42.7045	0	68.3806	0	7.06107	0	0	0	0	0.0585172
180	11	Canada	19.4333	63	Y	post	0.0479197	35.5444	0.551076	0.407317	6.3853	107.592	0.838595	7.59527	3.95337	0.0479197	59.2886	0.874534	0	36.7424	0.131779	1.07819	0.167719	26.4277	0	0	11.0095	1.76105	54.4607	0	0.0119799	90.8797	0.131779	0.371378	0	8.19427	0	0	0.251578	51.9449	0	20.5216	0.0838595	29.1711	0.431277	0	0	1.40165	0.275538
181	11	Canada	16.7	63	Y	post	0	73.2355	0.0129004	1.54805	16.319	68.0754	2.23177	9.21088	0	0	109.628	0.903028	0	48.1185	0	0.915928	0	47.6799	0	0	13.6357	2.65748	82.5625	0	0.528916	49.4988	0	0	0	35.3471	0	0	0	76.2155	0	10.359	0	2.02536	0.180606	0	0	0	0
182	11	Canada	16.6333	63	Y	post	0	113.924	1.00431	0.527012	5.81702	49.6286	3.58965	2.70466	3.07258	0	155.886	2.40636	0	60.0495	1.0938	1.27278	0.208816	40.2021	0	0	15.9794	0.447463	42.0615	0	0	86.3902	0.517068	1.23301	0	5.8369	0	0	0.387801	57.7923	0	18.5846	0	14.1199	0.407688	0	0	1.06397	3.23168
183	11	Canada	12.2333	63	Y	post	0	45.0522	0.255066	0	2.80572	0.963582	2.61679	2.90964	7.47249	0	47.3761	1.30367	0	62.5856	0.00944689	6.28218	0.0188938	48.1791	0	0	7.48193	0	52.2507	0	0	189.788	0.217278	0.170044	0	2.4373	0	0	0	212.46	0	42.5771	0.708516	24.7319	0	0	0	1.32256	0.330641
184	11	Canada	13.7333	63	Y	post	0.0475751	63.332	4.84314	0.00951502	0.00951502	0.599446	0.466236	2.16942	7.11723	0	96.5489	0	0	41.7614	0	2.88305	0	32.5604	0	0	12.9595	0	53.0938	0	0.15224	205.505	0	0	0	4.90024	0	0	0	91.1824	0	86.149	0	11.2468	0	0	0	0	0
185	11	Canada	10.6333	63	Y	post	0	190.693	0	0	1.43624	1.31135	1.04596	1.12402	8.38329	0	83.1928	0.249781	0	53.7498	0.70251	0	3.49694	74.9344	0	0	5.44836	0	48.52	0	0	150.041	0	0	0	7.74322	0	0	0	140.315	0	12.8169	0	20.6694	0.405895	0	0	0.312227	0
186	11	Canada	11.6	63	Y	post	0	61.1259	1.45809	0.00711263	4.30314	0.867741	1.09534	6.41559	6.84235	0	72.1007	1.69281	0.256055	56.5383	0	5.13532	0	44.9874	0	0	21.9922	1.11668	55.0304	0	0	286.49	1.11668	0.156478	0	1.69281	0	0	0	111.547	0.611686	32.9884	0	44.1908	0	1.04556	0	1.49365	0.938867
187	11	Canada	8.3667	63	Y	post	0	128.052	0.474512	0	4.89219	1.40411	2.32261	3.26609	11.935	0	93.7592	2.30874	0	61.6367	0	0.649333	0	57.7656	0	0	8.48017	0	65.0165	0	0	91.1091	0.402364	2.71665	0	3.11624	0	0	0	95.6878	0	52.1103	0.0693731	20.9507	1.44019	0	0	0.857452	1.17934
188	11	Canada	9.4667	63	Y	post	0	59.2793	0.00913676	0.00913676	4.96126	60.7046	0.968496	12.9833	0.484248	0.191872	134.155	0.328923	0	59.0783	0	1.95527	2.72275	45.428	0	0	7.64747	0.730941	53.9069	0	0	63.3908	2.04663	0.6213	0	9.71237	0	0	0	75.6524	0	16.8116	0	17.2959	0	0	0	1.069	0.137051
189	11	Canada	18.1	63	Y	post	0	128.958	0	0.00898537	2.50692	26.9471	0	13.0288	0	0	141.376	9.83898	0	26.2013	0	1.27592	0	0.224634	0	0	0	0	1.11419	0	0	122.803	0	0	0	0	0	0	0	59.8965	0	14.3407	0	50.8123	0.0179707	0	0	0	0
190	11	Canada	20.7333	63	Y	post	0	108.908	0.108595	10.1401	3.81441	32.7279	15.7192	1.0588	0.692295	0	194.929	6.82793	0	109.993	0.0135744	6.88223	0	68.1843	0	0	17.959	0	50.524	0	0	46.5874	2.15833	0	0	0	0	4.54743	0	66.2839	0	26.1986	0	22.4249	0	0	0	0.217191	0.447956
212	12	Canada	17.4333	63	N	post	0.151228	82.2203	3.51804	0	0.63675	0.12735	0	6.66996	6.20831	0	349.146	0.700425	0	130.422	0.0397969	15.2024	0.0318375	37.1942	7.41018	0	5.99341	0	18.8717	0	0	6.01729	1.17003	0	0	2.65843	0.00795937	0	0.0716344	1.94209	0.0397969	33.9627	0	4.75175	0.119391	0	0	2.92905	0
213	12	Canada	20.9	63	N	post	0	106.582	0	0.0123045	0	0	0	0	1.26736	0	252.827	8.60701	0	102.583	0	6.76133	0	29.9984	12.0338	0	0.024609	0	34.6926	0	0	43.0658	0	0	0	3.80825	0	0	0	52.5403	0	31.0197	0	0	0.0123045	0	0	0	0
214	12	Canada	30.5667	63	N	post	0	63.7946	11.1839	1.38972	2.97796	0	0	11.7133	5.88975	0	205.744	1.19119	0	85.3683	0	32.162	0	43.6106	7.80888	0	12.4413	0	2.18384	0	0	129.045	0	0	0	0.794123	0	0	0	13.5001	0	34.1473	0	19.9854	0.066177	0	0	7.61035	0
215	12	Canada	24.9	63	N	post	0	118.973	3.13939	0.00771349	0.354821	0.0231405	0	6.41762	1.71239	0	288.346	0.0462809	0	84.1079	0.215978	17.7102	0	48.4716	4.63581	0	1.90523	0.200551	14.8099	0	0	38.2898	0.239118	0	0	1.27273	0	0	0	1.03361	0	16.6534	0	16.8385	1.2573	0	0	3.57135	0.131129
216	12	Canada	18.2667	63	N	post	0	20.5909	0.932131	0	0.377891	0	0	1.15047	1.77189	0	63.3177	0	0	24.7393	0	104.206	0	14.595	15.4683	0	2.72081	0	6.07984	0	0	5.1897	0	0	0	1.51156	0	0	0	0	0	6.47453	0	0.655011	0.218337	0	0	0.688601	0
217	12	Canada	30.5667	63	N	post	0.965745	125.638	3.88966	0.117383	0.709636	0.565575	0	7.16039	5.61306	0	424.074	1.17383	0	140.892	0.149397	5.28225	0.0213424	37.6961	3.36677	0	7.60858	0.357486	20.9903	0	0	7.52855	0.778999	0	0.096041	1.49931	0	0	0.117383	2.80653	0	43.1651	0	11.3648	0.0160068	0	0	5.05282	0
218	12	Canada	13.8667	63	N	post	0	161.964	4.76772	0	0.00693991	1.45044	0	0	7.18281	0	244.937	0	0	99.9764	0	5.14942	0	44.9082	0	0	27.4335	0	5.19106	0	0	44.8249	0	0	0	0	0	0	0	0	0	64.9437	0	68.4137	0	0	0	0	0
219	12	Canada	16.4333	63	N	post	0.104199	245.547	3.42017	0.165492	1.91235	0.563898	0	8.76494	5.71866	0	362.881	0	0	115.097	0.110328	2.40883	0.00612933	45.9209	2.30463	0.140975	10.4199	0.196139	14.6736	0	0	7.86393	0.288078	0	0	4.44376	0	0.055164	0.0245173	4.48667	0	27.4349	0	7.92522	0	0	0	5.77996	0
220	12	Canada	18.7333	63	N	post	0.930975	65.1749	1.82205	0.152946	0.512036	0.166246	0	5.05386	3.58425	0	284.366	0.412289	0	95.5446	0.0265993	22.237	0.00664982	17.4624	10.7062	0	3.10547	0.113047	14.5166	0.0132996	0	5.6989	0.764729	0	0	2.23434	0	0	0.146296	0.704881	0	29.2925	0.00664982	6.25083	0.531986	0.166246	0	5.25336	0.0664982
221	12	Canada	23.9333	63	N	post	0.407879	96.2679	0.356894	1.30861	0.0934722	0.501351	0.0849748	2.98261	3.32251	0	252.791	0.764773	0	122.313	0.0339899	12.9247	0	17.4793	4.67361	0.118965	5.13248	0	13.8934	0	0.152955	36.0208	0.441869	0	0	1.10467	0	0	0	88.2548	0.0509849	43.1247	0	8.7439	0.110467	0	0	1.86944	0
222	12	Canada	27.1	63	N	post	0.436635	85.7789	2.4875	0.0264627	2.6595	1.0982	0.132314	4.43251	6.97293	0	291.844	0.410172	0	81.7301	0	18.1534	0	38.1989	15.097	0	5.12054	0	15.8379	0	0	46.892	0.132314	0	0	1.57453	0	0	0	1.58776	0	36.1745	0	8.4813	0.158776	0	0	2.84474	0
223	12	Canada	25.1	63	N	post	0.281294	67.7597	1.22162	0.0482218	0.570625	0.18485	0	11.6054	3.59253	0	227.438	0.128592	0	74.575	0.160739	11.0669	0	28.909	4.68555	0	4.92666	0.168776	17.4483	0	0	175.801	0.0803697	0	0	2.29857	0	0	0	1.22966	0	22.616	0.594736	13.6066	0	0	0	5.28029	0
224	12	Canada	23.6333	63	N	post	4.08502	29.0815	4.45163	5.51403	4.3394	0.0299269	0	0.441422	0.65091	0	37.6855	0.0149635	0.0299269	10.6241	0.0374086	50.0153	0.0448904	88.1871	11.2824	0	27.4505	0.0299269	2.04999	0.0149635	0.0224452	0.86788	0.082299	0	0	4.36933	0	0	0	0.0897807	0	1.9228	0.0299269	0.47883	0.0374086	0	0	0.246897	0
225	12	Canada	32.5667	63	N	post	0.975515	111.855	3.63797	0.280258	0.495842	0.296427	0.00538959	5.02309	5.43809	0	415.925	0.759932	0	128.806	0.619802	9.60424	0.231752	33.8197	4.94764	0	9.30243	0.512011	20.0816	0	0	5.9016	1.10487	0	0	1.44441	0	0	0.0862334	1.94025	0	38.0074	0.204804	6.09562	0.107792	0	0	5.68601	0
226	12	Canada	35.5667	63	N	post	1.31434	96.3356	1.8049	0.620146	0.879312	0	0	3.85972	6.78459	0	477.605	1.05517	0	147.539	0	2.32324	0	38.4306	2.10109	0	6.3403	0.166607	45.4743	0	0	4.60945	0.0370237	0	0	1.41616	0	0	0	8.30256	0.0277678	45.7798	0.518331	3.82269	0.00925592	0	0	2.351	0
227	12	Canada	26.3667	63	N	post	2.46773	137.632	2.70527	0.3695	0.725804	0.521259	0	9.62021	7.99704	0	391.829	0.930349	0	138.899	0.40909	5.9318	0	56.1311	3.25292	0	7.85188	0.3695	19.181	0	0	7.7991	0.191348	0	0	2.68548	0	0.620233	0.237536	2.82404	0	50.8195	0	12.0681	0.00659822	0	0	2.80424	0
199	12	Canada	17.3333	63	N	post	1.44276	145.013	6.88318	3.2913	1.44276	0.345662	0.0150288	6.50746	2.79535	0	129.758	0.766468	0.210403	51.3834	0	24.1512	0.270518	97.7171	7.67971	0	5.87625	0	13.2103	0.0751439	0.105201	4.61384	0.991899	0	0	3.32136	0	0	0.135259	1.53294	0	12.9698	0	3.80228	0.0150288	0	0	6.58261	0.195374
200	12	Canada	22.4333	63	N	post	0	182.459	0	0	0.652291	0	0	9.82273	0.0479626	0	197.021	0	0	47.4446	0	28.4322	0	36.1542	13.0266	0	25.3242	0.00959251	28.8063	0	0	8.44141	0	0	0	3.85619	0	0	0	1.46765	0	0.00959251	0	0.00959251	0.00959251	0	0	11.7412	0
201	12	Canada	26.9667	63	N	post	0.108909	111.087	0.580847	0	2.06927	1.56103	0	6.57083	3.7392	0	133.341	0.0726058	0	62.7314	0	31.5109	0	41.0949	7.04276	0	1.96036	0.0363029	21.6728	0	0	55.5798	0.435635	0	0	3.88441	0	0	0	0.435635	0	7.76882	0	0.943876	0	0	0	1.01648	0
202	12	Canada	23.2	63	N	post	0.838775	118.273	1.2302	0.223673	0.646167	0.0621315	0.0994104	5.55455	2.45419	0	178.603	0.198821	0	55.2287	0.33551	19.4782	0.0372789	28.9781	8.36911	0	4.17524	0.198821	9.85405	0	0	195.776	0.428707	0	0	1.63406	0	0	0.0372789	0.882267	0	31.4758	0.248526	12.1094	0.167755	0	0	4.23115	0
203	12	Canada	18.9	63	N	post	0.464652	48.6416	0.827661	2.04899	0.229099	0.264593	0.217806	2.76694	1.83441	0	83.1388	0.193605	0.0177471	32.3127	0.0484012	37.2915	0	29.2908	27.821	0	2.33455	0.0500146	5.28864	0	0	4.44162	0.450131	0	0	0.461425	0	0	0	1.231	0	9.28013	0.0193605	4.2222	0	0	0	1.08741	0
204	12	Canada	25.2	63	N	post	0	228.724	0.773442	0.0257814	0.214845	2.26876	0	7.15863	3.60939	0	237.223	0.979693	0	86.5138	0.704691	9.77115	1.61563	49.7667	1.40938	4.74378	9.61646	4.18518	9.43599	0	0	21.2525	0.0085938	0	0	4.59768	0	0	0	4.1508	0	14.3602	0	75.0153	0.412502	0	0	4.40862	1.03985
205	12	Canada	21.4	63	N	post	0.012438	230.948	0	10.5971	5.43539	4.87568	0	9.1419	0.435329	0	224.468	0	0	81.3319	0	6.44287	0	20.4978	1.56718	0	0	0	3.9304	0	0	74.1925	9.86331	0	0	11.2315	0	0	0	9.31604	0	15.1494	0	11.1444	0	0	0	6.52993	0
206	12	Canada	24.5333	63	N	post	0	121.336	6.02313	0.00890996	0.00890996	1.22957	0	3.00266	5.1054	0	132.117	0.00890996	0	65.1318	0	74.1219	1.78199	29.1445	11.5651	0	8.59811	0	3.87583	0	0	3.17194	0.00890996	0	0	0.944455	0	0	0	0.989005	1.22066	31.5591	0	7.18142	0.0267299	0	0	1.85327	0
207	12	Canada	14.3	63	N	post	4.35325	298.348	5.90222	9.95449	2.11423	0.513875	0	10.5565	3.4136	0	139.671	0.168845	0.0807517	64.8877	0	5.7554	0.198209	206.277	2.8777	0	6.01233	0	4.70562	0	0	6.10043	0.00734107	0	0	7.98708	0	0	0	1.0718	0	7.86962	0	2.29775	0.198209	0	0	8.55234	0
208	12	Canada	27.95	63	N	post	0.329322	296.783	8.30272	1.07663	2.53325	0	0	5.30082	4.76884	0	287.112	0.126662	0	47.1184	0	7.58075	0	179.259	1.64661	0	11.1526	0	3.47688	0	0	8.62571	0.0949968	0	0	4.43319	0	0	0	2.67258	0.595313	7.06143	0	0.329322	0.00633312	0	0	4.40152	0
209	12	Canada	25.4	63	N	post	0	119.979	1.83108	1.9764	1.42417	0.43597	0.43597	15.5205	5.02819	0	300.732	1.88921	0	103.092	0	17.991	0.9882	46.0385	7.9056	0	11.0155	0.377841	17.4098	0	0	24.1528	0.232518	0	0	4.8538	0	0	0	2.15079	0	17.09	0	10.1145	0	0	0	3.72028	0
210	12	Canada	23.2	63	N	post	0.897897	139.134	2.79663	0.966526	2.92817	0.25164	0.102944	7.99529	6.8	0	274.076	1.01228	0	87.5593	0	18.8215	0.0571909	49.3557	10.6718	0	8.09251	0.0343145	14.8468	0	0	26.0047	0.280235	0	0	2.20757	0	0	0	1.54987	0	21.3379	0	13.926	0.0343145	0	0	1.68141	0
211	12	Canada	21.9333	63	N	post	0.340306	100.413	1.56541	1.61834	0.975543	0	0.340306	1.89059	1.75447	0	142.422	0.990668	0.0907482	41.2753	0.310056	38.447	0	19.9344	11.2679	0	4.3786	0.552052	9.27144	0	0	8.93114	0.166372	0	0	0.778922	0	0	0	1.08142	0	9.84618	0	7.47917	0.226871	0	0	0.778922	0
173	12	Canada	20.0667	63	N	post	0.729416	79.8292	1.94312	0.0896823	0.896823	0.179365	0	10.6543	6.06851	0	357.061	0.472327	0	97.5624	0.131534	11.2043	0.119576	42.7605	4.92057	0	7.21046	0.131534	25.0214	0	0	11.6946	1.00444	0	0.00597882	1.97899	0	0.0418518	0	3.18073	0	53.5045	0.0239153	9.63786	0.179365	0.0657671	0	6.11036	0.161428
243	13	Canada	22.3667	53	Y	post	0	73.7377	3.26399	5.27914	6.98209	0	0	5.19399	27.3607	0	176.766	0	0	123.662	0	0.34059	0	127.04	0	0	40.8424	0	5.76164	0	0	98.4304	1.56104	0	0	7.46459	0	0	0	29.5462	0.170295	111.941	0.908239	7.09562	4.56958	2.58281	0	0	0
244	13	Canada	19.0333	53	Y	post	0.825666	99.4928	8.19769	9.14131	11.3824	0	1.71031	0	5.72069	0	115.239	0	0	123.26	6.4284	0	0.884643	151.51	4.18731	0	6.07455	2.18212	2.477	0	0	129.807	0	0	0	10.1439	0	0	0	31.9061	0.884643	29.9599	3.36164	13.0927	0	0	0	0.76669	0
245	13	Canada	11.4	53	Y	post	0.542486	60.9302	1.84445	3.39054	6.22954	1.16634	0.940308	9.34884	20.1805	0	349.117	0	0	128.226	0.171787	0.171787	2.92038	86.8881	0.69619	0	18.4626	0.00904143	2.78476	0	0.135621	39.4297	0.913184	0	0.343574	3.77028	0.0180829	0	0	10.1445	0.433989	101.065	1.60937	4.62017	0.0452071	0	0	0	0.0180829
246	13	Canada	21.0333	53	Y	post	0	116.459	10.8515	1.40701	45.9915	0.140701	0	0	9.339	0	141.375	0	0	191.839	0	0	6.37843	108.943	0	0	0	1.09629	0	0	0	129.532	0.0175876	0	0	1.2194	0	0	0	4.0979	0	13.8473	0	4.16825	30.2799	0	0	0	0
247	13	Canada	18.8	53	Y	post	0	76.3776	1.46567	2.99055	7.78729	0.370118	0.103633	16.8922	24.1317	0	239.437	0	0	84.1056	4.11571	0	1.79137	94.6466	0	0.962307	36.5233	0	0.207266	0	0	77.177	0	0	0.947502	4.58946	0	0	0	10.7778	0	71.8029	1.31762	8.74959	0	0	0	0	0
248	13	Canada	13.9	53	Y	post	0.489857	38.175	3.96953	5.92895	8.78364	0.692556	1.89186	2.75333	49.5262	0	126.248	0	0	229.472	0.895255	0.253374	3.44589	91.9579	0	0	57.0261	0	35.219	0	0	35.1683	0.354724	0	0.287157	4.2229	0	0	0	8.49648	0	146.383	1.2162	1.87497	2.16213	0.439182	0	0	0
249	13	Canada	12.4	53	Y	post	1.06537	55.2897	6.44093	2.96478	10.0449	0.53573	1.43673	2.01507	26.1107	0	161.577	0	0	233.097	0.50529	0.036527	3.83534	144.623	1.68633	0	29.5991	0.0182635	7.22017	0	0	26.2751	0.073054	0	0	9.37527	0	0	0	6.31309	1.66807	96.7174	0	5.21727	1.38803	0	0	0	0
250	13	Canada	19.2667	53	Y	post	0	68.9842	0.131951	2.60604	12.3177	3.91896	2.32894	4.22904	17.7277	0	152.351	0	0.573988	134.973	0.00659757	0.00659757	3.246	94.3518	0	0	16.0981	0.336476	3.35156	0	0	108.477	0.0197927	0	0	7.03301	0	0	0	31.035	1.00283	92.8608	1.45146	10.9322	6.86147	0	0	0	0
251	13	Canada	22.9333	53	Y	post	0	29.7165	2.60301	0	0	5.88311	0	0	0.0451389	0	281.689	0	0	106.535	0	0	0	79.1135	0	0	4.92766	0	35.9607	0	0	47.5538	0	0	0	32.6129	0	0	0	49.2992	0	66.3617	0	26.7298	0	0	0	0	0
252	13	Canada	20	53	Y	post	0	76.663	0.773228	1.77327	10.7943	0.298981	1.29902	3.1857	8.01064	0	150.769	0	0	145.15	6.70131	0.0103097	0	107.541	0	0	10.0417	0	5.70127	0	0	122.881	0.175265	0	2.77331	10.1138	0	0	12.6706	10.7736	3.03105	103.159	0	11.5778	2.83517	0	0	0	0
228	13	Canada	25	53	Y	post	0	49.4319	129.793	5.68092	3.11662	0.986271	1.06517	9.27095	12.7821	0	144.39	0	0	78.7439	0.197254	0.157803	7.92962	79.1384	0.710115	0	57.9927	0.276156	2.20925	0	0	46.0786	1.49913	0.512861	0.118353	2.64321	0	0	0.118353	12.1903	0.394508	79.0595	0	8.79754	0.47341	0	0	0.394508	0
229	13	Canada	23.5667	53	Y	post	0	92.8715	12.2342	5.83166	5.24713	1.29139	0.910772	4.44511	25.2705	0	248.41	0	0.0135936	139.946	1.9167	0	6.13072	73.7725	0.33984	0	32.815	0.217498	0.163123	0	0	25.2161	0.530151	0	0	3.67027	0	0	0	12.0575	0	114.458	0.299059	0.951552	3.35762	0.0407808	0	0.0135936	0
230	13	Canada	16.1333	53	Y	post	0	74.3007	10.4081	3.11382	3.11382	0.280136	1.26061	7.21889	16.5388	0.334009	336.95	0	0	100.957	0.269362	0.323234	7.97311	95.117	1.40068	0	37.7322	0.0538723	2.24109	0	0.226264	39.7362	0.646468	0	0.215489	2.52123	0	0	0.355557	17.5301	0.452528	70.2495	1.31449	2.49968	0.581821	0.269362	0	0	0
231	13	Canada	17.2667	53	Y	post	0.378681	66.2937	0.476406	3.65244	13.0462	0.940596	4.14106	5.82681	18.2989	0	191.906	0	0.268742	182.732	1.05054	0.0122155	3.73795	152.535	1.0261	0	29.7937	0	5.69244	0	0	31.7848	1.88119	0	0.903949	8.0256	0	0.0732932	0	9.74799	0.21988	84.7269	0.451975	8.79518	1.82011	0.342035	0	0	0.35425
232	13	Canada	29.3	53	Y	post	1.86775	47.3898	7.76102	8.99072	11.5777	0.25522	1.70534	4.36195	7.4942	0	134.78	0	0	113.155	1.63573	0	1.02088	176.172	0	0	18.0626	0	11.5429	0	0	75.6032	0.452436	0	1.85615	13.2715	0.49884	0	0	28.8167	2.85383	46.5429	1.36891	5.68445	2.4942	0	0	0	0.0348028
233	13	Canada	27.1	53	Y	post	0.00869875	112.24	2.55743	2.079	14.5356	0	0.721997	0.234866	16.5537	0	287.111	0	0	183.665	0	0.41754	0.06959	138.702	0	0	19.7636	0.217469	5.40193	0	0	19.3112	0	0	0	8.15073	0	0	0	16.0231	0.895972	44.6942	0	1.86153	1.83544	0	0	0	0
234	13	Canada	20.2333	53	Y	post	3.56553	64.1795	3.94084	2.81489	18.968	4.07798	1.20535	1.061	6.71964	0	101.589	0	0	105.501	0	0.736202	0.916643	324.975	0	0	17.6111	3.62327	3.01698	0	0	25.0742	1.1837	0	0.375318	24.4607	0.0577413	0	0	26.4166	10.4584	50.5597	0.33923	8.84885	3.47891	0	0	0	0
235	13	Canada	13.1667	53	Y	post	0	67.9236	4.49462	5.80582	9.04598	1.91006	0.548432	4.43158	20.6135	0	201.016	0	0	110.764	0.151292	0.0504306	18.1361	139.762	0.0441267	0	43.7422	1.34271	3.87054	0	0	31.475	1.49401	0	0.138684	9.38008	0	0	0.308887	11.7503	1.29859	105.022	0.706028	14.3286	2.02353	0	0	0.0126076	0
236	13	Canada	18.1667	53	Y	post	0.0285299	54.9628	22.2105	7.54615	4.22242	0.855896	0.0570597	7.04687	14.7499	0	166.771	0	0	271.019	0	0	3.59476	86.959	0.342358	0	18.6443	0	1.14119	0	0	40.0844	1.98283	0	0.0142649	3.23814	0	0.0855896	0	8.68734	0.299563	88.2286	0.741776	6.98981	0.0570597	0	0	0	0
237	13	Canada	14.9	53	Y	post	0.473883	60.55	1.5898	7.91843	6.26748	1.97196	1.55923	12.2751	18.5884	0	179.005	0	0	137.931	0.642035	0.458596	7.24582	120.198	0.657321	0	28.647	0.214012	1.84967	0	0.0305731	90.3282	3.33247	0	0	3.89807	0	0	0	13.2534	0.168152	113.105	1.0242	6.45092	0.749041	0.366877	0	0	0.198725
238	13	Canada	7.7	53	Y	post	0.482196	80.8605	1.01076	1.7155	5.88835	1.04785	2.03079	13.4737	12.2496	0	273.544	0	0	111.332	0.194733	0.825297	8.26224	115.115	5.72144	0	34.477	0.083457	2.36461	0	0.037092	70.6602	2.13279	0	0.176187	2.29043	0	0	0.287463	13.0657	0.204006	56.8064	1.09421	14.095	0.27819	0.751113	0	0.009273	0
239	13	Canada	11.4	53	Y	post	0.0512702	42.2851	2.43534	4.70404	8.49804	0.640878	0.243534	2.66605	19.6749	0	164.078	0	0	229.421	1.11513	0.820324	4.44769	146.979	0.999769	0	31.6465	0	7.98534	0	0	37.658	0.717783	0	0.0897229	8.11351	0	0	0	14.2659	1.93545	112.218	2.46097	5.83199	0.999769	0	0	0.0384527	0
240	13	Canada	19.2333	53	Y	post	2.12259	31.5407	4.29033	2.75485	19.8349	1.27355	0.352259	1.66194	7.43357	0	86.2493	0	0.108387	144.887	0.605163	0.162581	2.02323	173.311	0.0541937	0	18.6878	0.0903228	7.00905	0	0	30.2762	0.71355	0	0.668389	13.6929	0.307098	0	0	16.9175	3.57678	64.2466	0.776776	5.78969	2.99872	0.442582	0	0	0
241	13	Canada	18.5333	53	Y	post	1.23139	45.6405	13.6244	13.1407	39.6946	2.02299	1.32814	5.08387	17.4593	0	111.115	0	1.49525	167.908	0.114343	0	1.02029	181.225	0	0	28.6385	0	4.53854	0	0	37.3198	0.826788	0	3.07847	13.255	0	0	0	16.7117	6.6143	85.6605	1.68876	8.26788	8.90116	0	0	0	0
242	13	Canada	15.1333	53	Y	post	1.12418	28.9936	8.80976	24.6953	34.7247	0.315946	0.146952	0.683326	4.29834	0	52.212	0	0	68.531	1.30787	0	1.39604	415.367	0	0	23.0494	0.0661283	2.96843	0	0	19.3021	0	0	0.82293	15.5034	0.418813	0	0.0955187	10.3013	2.71126	31.9032	0.683326	1.86629	1.88833	0	0	0	0
174	13	Canada	19.7667	53	Y	post	0.842328	74.2239	2.25447	3.83177	8.46457	1.28827	0.140388	1.30478	19.836	0	96.8842	0	0	226.925	0.231227	1.79201	4.28596	166.996	0.594584	0	60.3751	0.239485	5.48339	0	0	21.3803	0.429422	0	0.206453	7.58095	0	0	0	12.3376	1.18091	61.8946	0.990974	14.9472	1.1231	0.346841	0	0	0
270	14	Canada	12.3	65	N	post	0	98.925	0.0587441	1.60567	13.8342	13.237	1.21404	2.61411	0.655975	0	131.763	0.029372	0.029372	81.4682	0	0	0	134.964	2.58474	0	5.31634	1.18467	23.7326	0	0	8.23396	1.38049	0	0	3.09385	0	0.0195814	0.107697	12.6887	0.0587441	10.0452	0	11.6705	0.489534	0	0	0	2.02667
271	14	Canada	13.6	65	N	post	0.0528104	125.293	5.78274	1.5139	17.8763	1.69873	1.37307	3.30065	5.45707	0	168.518	1.0122	0	67.078	0.246449	0	0	98.377	0.906578	0	13.9507	1.71634	22.4796	0	0	14.3732	0	0	0	8.56409	0	0	0	28.9401	0	8.22962	0	17.4802	3.18623	0	0	0	0.686535
272	14	Canada	9.7333	65	N	post	0.053475	31.8889	1.51512	1.46165	22.0852	2.19247	0	0.445625	0.17825	0	127.698	0.39215	0	100.105	0	0	0.017825	106.843	2.852	0	13.1192	0.2852	8.23515	0	0	5.29402	0.089125	0	0.1426	4.54537	0	0.053475	0.588225	13.4222	0.39215	2.94112	0.2139	370.51	2.10335	0	0	0	0.2852
273	14	Canada	11.0667	65	N	post	2.02758	69.1219	4.29477	0.95849	60.2374	2.1566	0.405515	8.31306	1.04144	0	149.709	0	0.248839	67.0851	1.64971	0.0829463	0	254.009	4.11045	0	30.2017	0.248839	17.4556	0	0	18.4601	1.23498	0	0	7.33614	0	0.479245	0.893976	9.76923	0.930841	6.85689	0	32.9942	7.17946	0	0	0	0.156676
274	14	Canada	10.8	65	N	post	2.54805	43.2338	0.0276962	10.94	28.1532	0	0	7.61646	7.45029	0	114.607	0	0.0138481	75.7215	1.26018	0	0	243.824	6.95175	0	8.4335	0.706254	49.3824	0	0	16.9085	5.85775	0	0	23.9572	0	0	0	8.55813	0.0276962	0.429292	0	7.11793	0.0276962	0	0	0.318507	0
275	14	Canada	18.3333	65	N	post	0.441128	82.981	1.18859	0.367607	14.1774	3.07564	0.318592	2.86733	1.49493	0	145.388	1.83803	0.845495	94.9773	1.51944	0.0245071	0	199.819	2.89184	0	8.08734	0.882256	44.1005	0	0	10.2807	3.56578	0	0	5.96748	0	0.0612678	0.147043	12.1065	0.20831	9.57002	0.0490142	11.9595	3.22268	0.269578	0	0	0.833241
276	14	Canada	13.6333	65	N	post	0	46.3799	0.00825852	9.09264	26.1135	3.36948	0	29.3012	1.33788	0	204.671	0.875404	0	108.616	0	0	0	88.0111	5.64883	0	44.7117	2.39497	42.424	0	0	17.6072	21.1253	0	0	0.512029	0	0.512029	0	15.4847	0	37.4359	0	6.1526	4.56696	0	0	0	0
277	14	Canada	11.5	65	N	post	0.45905	77.8675	0.0810088	0	10.8642	4.23946	0	5.86864	5.40959	0	191.811	0.558061	0	88.0926	1.8002	0.432047	0	156.221	2.09723	0	2.63729	1.17013	50.5045	0	0	26.1749	0.126014	0	0	4.6175	0	0.576063	1.03511	11.8183	0	9.95509	0.153017	8.2719	2.05222	0	0	0	0
278	14	Canada	16.5333	65	N	post	0.358535	71.9499	0.127222	3.64318	20.0548	11.9704	2.49818	6.22231	3.19212	0.659242	106.693	0	0.18505	64.6519	1.12187	0	0	174.086	9.53009	0	18.1002	2.34783	26.9826	0	0	16.296	1.41101	0	0	2.98394	0	2.74106	0.0115656	16.1341	0.751767	13.3121	0.381666	6.25701	3.72414	0	0	0	0.254444
279	14	Canada	11.6667	65	N	post	2.08317	82.3692	1.85249	3.55817	72.3239	1.57287	0	1.85948	0	0	175.804	0.622156	0.0699051	154.56	0	0.111848	0.433412	264.549	0.00699051	0.188744	39.9648	0	9.6539	0	0	14.1558	0.0559241	0	0	11.6462	0	0	0.00699051	5.22191	0.419431	6.20758	0	18.7765	5.95592	0	0	0.00699051	0
280	14	Canada	14.8	65	N	post	9.86918	76.2234	7.71898	2.18644	8.5404	0	0	0	0	0	102.847	0	0.0120798	82.8914	0	0	0	240.327	8.33504	0	2.00524	0	22.5409	0	0	58.4299	0.241595	0	0	2.60923	0	0	0	20.1491	3.50313	5.89493	0	9.89334	11.0168	0	0	0	0
281	14	Canada	19.0333	65	N	post	0.764425	42.0434	2.29327	0.543918	33.2966	2.51378	0.0588019	13.5097	2.04337	0	111.562	0	0	97.1996	0.470415	0.0147005	0	216.171	6.55641	0	18.8166	2.73429	52.5983	0	0	26.1963	7.27674	0	0	13.5391	0	3.2047	1.16134	5.99779	2.88129	7.89416	1.48475	11.8339	9.54061	0.220507	0	0	1.02903
282	14	Canada	17.8333	65	N	post	0.132849	64.2769	0.852449	0.841378	9.81977	1.73811	0.321052	5.2254	1.80453	0.221415	134.454	0.498184	0.121778	98.6184	2.44664	0.298911	0.166061	148.038	4.93756	0	8.5577	5.20326	32.4816	0	0	18.7096	2.98911	0	0.188203	7.07422	0	1.09601	0.686387	10.4065	0.476043	11.0929	0.0553538	9.89726	2.56842	0.154991	0	0	0.343194
283	14	Canada	12.4333	65	N	post	0	48.5757	0.0159631	0	48.0329	1.10943	0	0.622561	0	0	132.278	2.93721	0	97.5505	0	0	1.71603	314.138	0.742284	0	10.9826	0	12.555	0	4.6293	34.3047	0	0	0	8.94731	0	0	0	10.9587	1.91557	5.32369	0	24.1522	8.02944	0	0	0	0
284	14	Canada	14.6	65	N	post	0	129.158	0	8.37716	15.9706	2.29893	0.243826	6.32206	0.191578	0	145.965	2.38601	0	125.553	1.16688	0	1.20171	133.617	0.0174161	0	11.9475	0.156745	23.8427	0	0	58.1873	3.9883	0	0.505068	3.2394	0	5.36417	0.853391	8.35975	0.0174161	10.4845	0	13.393	6.25239	0	0	0	0
257	14	Canada	15.1667	65	N	post	1.23622	80.3244	1.26638	0.105531	10.1159	10.8547	0	1.74881	1.85434	0	100.602	0.422125	0	80.9425	0.768871	0.0150759	0	138.065	14.1412	0	10.2516	2.69859	33.363	0	0	9.9501	0.889479	0	0	4.80921	0	0.693492	0	20.3525	0.814099	12.2718	0	14.3221	4.568	0	0	0.829175	0
258	14	Canada	17	65	N	post	0.5953	74.5465	6.5483	4.52428	11.4298	9.48015	1.29478	2.0389	1.99426	1.62219	104.713	0.0446475	0	65.7955	0.11906	0	0	158.156	11.1619	0	10.2689	3.69086	25.1068	0	0	18.5287	1.97937	0	0	10.1796	0	0	1.45849	25.2407	0.0148825	8.63185	0	7.9919	3.45274	0	0	0	5.52141
259	14	Canada	15.4667	65	N	post	0	71.1068	4.70035	0.125902	13.1358	12.7581	0.545577	5.90342	2.81182	0	104.275	1.18908	0	70.0017	0.0559566	0	1.31498	190.154	12.9539	0	16.689	1.10514	30.1186	0	0	25.5022	1.10514	0	0	6.67282	0	0.503609	0	22.7603	0.0699457	6.43501	0.0279783	13.7513	2.14034	0	0	0	0.867327
260	14	Canada	12.9333	65	N	post	4.69659	71.0023	3.44018	2.58761	14.015	14.1646	1.49573	6.41668	2.93163	0	110.475	0	0.882481	81.248	0	0	2.09402	146.163	16.0791	0	12.594	1.73505	32.5919	0	0.702993	24.171	3.84403	0	0	2.31838	0	0.598292	0.493591	16.2586	1.58547	11.547	0	10.2009	4.57693	0	0	0	0.55342
261	14	Canada	19.5333	65	N	post	0	66.7958	0.720088	0	11.1664	27.2518	0	11.7141	0.0101421	0	89.362	0	0	105.417	3.64101	0	0.618668	126.249	1.927	0	26.0855	4.45238	90.0313	0	0	19.3613	5.39559	0	0.0101421	7.566	0	1.0852	0.902646	7.52543	0	13.3267	0	11.1157	6.01426	0.567957	0	0	0.0507105
262	14	Canada	26.6333	65	N	post	0.406732	75.817	1.13225	1.00034	23.8983	3.71555	0.0659565	5.24354	1.8248	0	100.122	0.109928	0.285812	102.683	1.37409	0.208862	0.505667	221.68	2.4294	0	22.3703	3.15492	142.796	0	0	15.8955	3.7925	0	0.0109928	4.97972	0	0.989348	2.08862	2.64925	0.670558	7.37614	0.131913	11.1796	6.10098	0.274819	0	0	1.23119
263	14	Canada	22.5	65	N	post	0.116936	93.5318	0.684909	4.44355	25.9931	3.15726	1.50346	3.54148	1.45334	0	118.64	0.267281	0	136.263	3.54148	0	0	171.678	1.72062	0	5.16187	2.92339	32.3243	0	0	18.6262	1.53687	0	0.334102	10.3739	0	2.48906	2.75634	7.01614	0.517858	12.6625	0	14.6504	4.41014	0.367512	0	0	0.751729
264	14	Canada	13	65	N	post	0.0139891	71.4286	0.0839349	9.38672	8.00179	14.9684	0.363718	4.08483	0.237815	0	92.4403	0	0.0139891	111.563	0	0	0	142.158	11.6809	0	0.16787	4.35062	7.51217	0	0	19.7247	0	0	0	3.24548	0	0	1.09115	9.62453	0.0699457	6.53293	0	15.2761	6.21118	0	0	0	0
265	14	Canada	17.8667	65	N	post	0	116.159	0.0547453	0	14.4309	0.0218981	0	0	0	0	120.199	0	0	54.7891	0	0	0	199.273	1.45623	0	18.6791	0.131389	11.0805	0	0	49.3365	0	0	0	7.27018	0	0	0	18.4163	2.49639	0	0	32.5516	4.65335	0	0	0	0
266	14	Canada	12.6333	65	N	post	0.686017	82.1087	0.0152448	15.1076	13.8576	2.60687	0	2.24099	2.69834	0	131.776	0	0	70.6141	1.21959	0.853711	0	112.857	4.52772	0	3.78072	6.44856	36.6943	0	0	54.9271	4.20757	0	0	3.33862	0	1.03665	0	78.3432	0.91469	3.5368	0	22.1507	6.72297	0	0	0	0
267	14	Canada	18.4667	65	N	post	0	54.6459	0.0608698	0	21.6392	4.21524	0	16.024	0	0	90.0265	0	0.0152175	86.0852	0.867395	0	0	142.435	0	0	30.648	8.23264	47.5089	0	0	47.448	0.410871	0	0	15.9175	0	2.03914	0	16.5718	0.0152175	8.90221	0	18.1544	2.03914	0	0	0	0.760873
268	14	Canada	26.5667	65	N	post	0	39.885	0	0	17.3338	1.18452	0	7.34224	0.00904216	0	100.82	0.0813795	0	33.4379	0	0	0.198928	47.0554	0	0	7.15235	10.0368	5.65135	0	0	592.994	0.00904216	0	0	1.62759	0	0	0	0.922301	0	0.298391	0	12.008	0.949427	0	0	0	1.79939
269	14	Canada	26.2	65	N	post	0	103.868	0	10.126	46.5667	0	3.30291	0.0217297	0	0	179.031	0	0	67.7966	2.62929	0	0	208.149	3.1508	0	19.8827	13.5376	18.2312	0	0	63.4941	1.71664	0	0	1.23859	0	0	3.04216	0	0.0434594	28.7266	0	11.1691	0	0	0	0	0
253	14	Canada	10.6333	65	N	post	0	83.9616	0.0948957	1.37072	6.30529	4.69206	1.38126	6.73759	2.11934	0	100.052	0.295231	0.0738077	68.0929	0.695902	0	0	92.7552	5.52504	0	11.3031	2.15097	64.7399	0	0	5.4934	1.76084	0	0	3.91181	0	0.959501	1.28636	17.2077	0	11.8514	0	4.00671	3.56386	0.179247	0	0	1.47615
254	15	Canada	15.4667	55	Y	pre	0	85.5755	1.02274	0.009834	4.23845	1.75045	0.255684	1.18008	1.72095	0	146.438	0.255684	0.118008	54.1067	0	0	2.37983	33.6126	0.04917	0	25.4701	19.6483	161.73	0	0	148.238	0.167178	0	0.29502	5.00551	0	0	0	10.6699	0.39336	25.6176	1.0424	75.7021	1.71112	0	0	0	0
301	16	Canada	14.0667	57	N	post	0.0103072	126.706	1.21624	0	7.73036	0.669965	0	3.25706	4.25685	0	96.7739	2.1645	0	112.905	0	0.0412286	1.26778	50.4432	0.412286	0	11.3069	0	7.21501	0	0	377.211	4.78252	0	0	4.49392	0	0	0	29.6228	0.505051	18.7899	0.0309215	24.1703	0.247372	0	0	0	0
302	16	Canada	15	57	N	post	1.32921	160.612	9.95319	11.6576	39.8764	0.0635987	0	2.18779	0.49607	0	140.286	4.39467	1.61541	105.93	0	0.248035	7.92439	119.629	2.25775	0	27.9898	0	1.70444	0	2.24503	104.505	1.01122	0	0	20.0908	0	0	1.48185	20.7459	6.56974	14.1698	0	13.4638	13.6801	0	0	0	0
303	16	Canada	11.7	57	N	post	1.33086	98.5483	1.89664	3.65184	6.82791	0.610783	0	0.578637	0.855097	0	232.663	4.75768	0.0064293	105.955	0	0	0.27003	44.2979	0	0	15.8546	0	19.6801	0	0	228.079	3.69042	0	0	6.365	0	0	0	21.7246	0.154303	14.3952	2.37884	31.1821	0.102869	0	0	0	0
304	16	Canada	15.4	57	N	post	0.702607	100.727	0.717245	0.253719	11.4369	0	0	1.73212	0.970964	0	88.3284	1.89314	0.161014	121.361	0	0.395216	1.13198	72.349	0.326907	0	16.1258	0.0585506	78.0479	0.0829467	0	95.2862	6.27955	0	0	4.33762	0.12686	0	0	9.19244	0.600143	10.9246	0.131739	8.29954	0.878259	3.99608	0	0	0
305	16	Canada	14.1333	57	N	post	1.87857	135.075	0.58114	0	10.5822	0	0	5.77761	0.939284	0	146.623	2.58134	0	164.902	0.155421	2.54756	0.87171	99.7196	1.25688	0	13.4608	0	7.6697	0	0	116.282	23.2118	0	0	4.98023	0	0	0	43.2409	0.0337872	20.8129	0	13.373	1.06092	1.08795	0	0	0
306	16	Canada	13.8333	57	N	post	0.069563	14.0571	0.235444	0.32106	0.342464	0.358517	0	0.872213	0.096318	0	804.63	0	0	18.3165	0	0.631418	0	10.3381	0	0	2.45611	0	0.246146	0	0	9.53013	0.037457	0	0	0.791948	0	0	0	2.24742	0.021404	3.51561	0	0.791948	0.037457	0.005351	0	0	0
307	16	Canada	18.4667	57	N	post	8.43065	153.372	3.84455	0	2.85101	1.10873	0	10.8425	2.36864	0	154.077	4.65809	0.0719953	169.491	0.143991	0.741551	0.115192	121.55	0.439171	0	13.9167	0	4.91008	0	0	89.8717	5.62283	0	0	6.21319	0	0	0	15.947	0.439171	12.6496	0.532765	61.8655	3.59256	0	0	0	0
308	16	Canada	8.4667	57	N	post	0.891111	194.216	0.69004	0.927669	6.06412	1.62228	0	4.31846	4.16309	0	121.858	2.19807	0.397573	136.217	0	0.584934	0.552946	57.2276	0.356444	0	17.3013	0	6.52567	0	0	207.318	4.04884	0	0	7.75952	0	0.0594074	0	33.7662	0.283328	17.0042	0	23.4568	1.52174	0.0091396	0	0	0
309	16	Canada	12.8	57	N	post	0	18.6371	0.0133074	0	0.0532297	0	0	5.40282	0.612142	0	26.5217	0	0	41.2331	0	0	0	13.1943	0	0	0.046576	0	13.2742	0	0	524.286	0.665371	0	0	0.0532297	0	0	0	11.4444	0	5.40282	0	172.245	0.0199611	0	0	0	0
310	16	Canada	16.8	57	N	post	1.36686	131.411	1.83566	0	3.54706	0.931951	0	1.45723	1.22566	0	424.021	1.38945	0	104.915	0	0.722968	0.0847228	52.7766	0	0	12.8101	0	5.22457	0	0	66.0725	0.384077	0	0	3.7391	0	0	0	31.7372	3.47363	10.7937	0	23.3722	1.06186	0	0	0	0
311	16	Canada	8.6	57	N	post	0.00593676	292.944	1.15173	0.00593676	6.20392	0	0	2.49344	0.82521	0	116.467	0.356206	0	79.6476	0.0415573	0	3.0515	53.1637	0	0	12.6275	0	3.8589	0	0.100925	287.131	3.0515	0	0	1.76915	0	0	0	12.6097	0	9.84315	0	25.5162	0.00593676	0	0	0	0
312	16	Canada	12.1333	57	N	post	0.228228	132.804	0.608609	0.0101435	6.38532	0.177511	0	4.85365	5.17825	0	163.457	5.38112	0	180.518	0.258659	0.694828	2.00334	82.1013	0	0	22.9801	0	5.01088	0.491959	0	132.423	5.55863	0	0	4.34648	0	0	0.0710044	25.2116	0.020287	31.4549	0.55282	12.0251	0.608609	0.324591	0.0659326	0	0
313	16	Canada	6.1667	57	N	post	1.42786	130.228	1.2121	0.609222	6.71414	6.54914	0	7.06317	0.786912	0	134.397	2.29093	0.00634606	154.711	1.20575	2.70342	0.932871	168.025	0.514031	0	10.0014	0	7.86912	0.0507685	0	78.431	6.81567	0	0	8.28796	0.469609	0	0	20.593	1.15498	18.6765	0	11.6387	1.73882	0.374418	0	0	0
314	16	Canada	8.0667	57	N	post	0	140.812	0.0152692	0	0.0458075	8.54309	0	0.00763458	0	0	219.387	4.00052	0	113.48	0	0	2.71791	111.709	0	0	15.2615	0	0	0	0	85.011	2.81716	0	0	3.06147	0	0	0	34.2335	0.00763458	0	0	0	0.00763458	0	0	0	0
315	16	Canada	10.6667	57	N	post	0	77.0241	0.295363	0	4.56828	0.216599	0	1.32585	0.945161	0	63.6802	2.13318	0.00656362	626.504	0.288799	0.47258	0.0328181	44.3307	0.0721998	0	3.26212	0.0525089	4.20728	0	0.00656362	54.7274	2.01503	0	0	2.27758	0	0	0	12.5299	0.00656362	11.8539	0	4.7258	0.0196909	0.347872	0	0	0
285	16	Canada	12.9333	57	N	post	0.200464	131.365	0.462608	0.0873816	5.64896	0.709333	0.0102802	2.47238	1.91725	0	43.5983	2.1537	0.0257005	83.5368	0.0771014	0.503729	0.498589	51.586	0.164483	0	9.44235	0.0308406	3.72657	0.159343	0	507.913	2.75509	0	0	4.3845	0	0	0	7.94144	0.195324	7.75126	0.0205604	42.9249	0.493449	0.128502	0	0	0
286	16	Canada	18.3667	57	N	post	1.08764	123.656	0.350688	0.553986	7.77105	0.365935	0	1.3316	4.10153	0	147.076	1.74328	0	133.638	0	0	0.0965663	53.3148	0	0	26.2457	0	8.10649	0	0	312.946	3.34933	0	0	8.77737	0	0	0	14.9627	0.20838	20.9701	0	27.064	1.77885	0.279534	0	0	0
287	16	Canada	20.4667	57	N	post	1.68162	72.325	2.59957	0	12.5813	0.385692	0	1.10308	2.08274	0	194.08	13.4838	0	198.277	0.10028	0	1.44249	71.7696	0.0771385	0	10.7917	0.416548	5.42283	0	0.00771385	274.397	3.21667	0	0	5.72367	0	0	0	11.8639	0.555397	8.54694	0	15.0729	0.779099	0	0	0	0
288	16	Canada	13.5333	57	N	post	0.375296	160.633	0.551216	0.533624	3.54772	0	0	1.92339	2.79713	0.005864	75.8157	0.93824	0.011728	91.4257	0	0.252152	1.3839	41.0128	0.035184	0	19.8966	0	10.0744	0.369432	0	415.934	3.00237	0	0	2.69158	0	0	0.11728	14.7831	0.222832	19.3219	0.170056	25.5436	0.539488	0.017592	0	0	0
289	16	Canada	14.2	57	N	post	0.845511	119.017	1.17173	0.266303	4.12769	0.0266303	0	2.44333	1.29157	0	120.482	2.56316	0	135.987	0.0266303	1.72431	1.22499	94.9103	0.838854	0.00665757	9.92643	0	39.4661	0.199727	0	112.187	3.68164	0	0	5.60567	0.046603	0	0	20.2257	0.452715	8.23541	0.412769	8.12889	0.825538	2.16371	0.113179	0	0.292933
290	16	Canada	11.5667	57	N	post	1.58946	169.937	1.04987	0.00586517	4.61002	1.24928	0	6.29919	2.05868	0	113.538	2.4751	0	155.216	0.527865	0.86218	3.15546	71.7486	0.832854	0	22.2818	0.0175955	11.0793	0.310854	0	109.057	18.2114	0	0	3.36074	0	0.0175955	0.117303	49.7542	0.633439	12.094	0	13.009	0.568922	0.645169	0	0	0
291	16	Canada	15.3	57	N	post	0	170.939	0.0587445	0.0220292	0.969284	0.440584	0	4.73627	3.83308	0	204.042	1.84311	0	260.928	0.418554	1.46127	0.124832	54.0963	0	0	6.65281	0	7.48258	0.0146861	0	88.2342	5.70556	0	0	4.8097	0	0	0	19.2535	0.0146861	12.9752	0	10.5079	0.829766	1.33644	0	0	0
292	16	Canada	23.8333	57	N	post	9.84985	122.238	4.36234	0	11.7405	0.848489	0	8.76157	1.58631	0	145.359	0.664035	0.0737817	137.787	3.01583	0.359686	0.0368908	109.252	1.07906	0	125.936	0.636367	11.6022	0	0	76.0781	3.44007	0	0	10.3663	0.258236	0	1.31885	17.8367	0.0184454	10.1819	0	16.1397	8.9737	0.682481	0	0	0
293	16	Canada	11.5333	57	N	post	1.2706	162.396	1.52243	0.480766	10.8058	1.01304	0	2.82736	3.29096	0	111.658	3.62292	0	145.14	0.206043	1.48236	1.91162	62.1219	0	0	16.0484	0	3.84041	0	0	263.947	2.36949	0	0	3.93198	0	0	0	17.3305	0.600958	11.8818	0	32.4575	1.345	0.744043	0	0	0
294	16	Canada	14.4667	57	N	post	0.291531	124.198	3.12	0.459006	5.45224	0.341153	0	1.42044	3.96978	0	98.6738	1.58791	0.00620278	158.177	0	0.384572	1.22815	58.7589	1.98489	0	17.0825	0	12.2443	0	0	279.907	1.91046	0	0	4.9126	0	0	0	13.5779	0.11165	26.0579	0	25.053	0.272922	0.192286	0	0	0
295	16	Canada	13.9667	57	N	post	2.52161	145.591	3.43136	1.0482	13.1915	1.10753	0	4.31145	7.20883	0	129.334	4.19279	0.286771	150.871	0	0.702094	1.59207	83.9942	0.425212	0	32.7216	0	5.28054	0.0197773	0	141.299	4.92455	0	0	11.4016	0	0	0	20.3607	1.72063	19.7773	0.899867	17.6117	1.22619	0	0.0791092	0	0
296	16	Canada	9.5333	57	N	post	0.178509	151.505	2.46835	0.443194	7.87285	0.357018	0	3.72406	2.37601	0	117.022	4.30883	0	114.319	0.566304	0.886388	2.71456	70.4617	0.0615547	0	17.3092	0.147731	8.2668	0.369328	0	304.751	5.42913	0	0	5.30602	0	0	0.461661	9.06701	0.116954	14.9086	0.344707	25.4898	0.886388	0	0	0	0
297	16	Canada	8.6333	57	N	post	1.79961	311.933	1.96881	0.307626	10.1517	0.0999785	0	2.53022	1.03055	0	121.043	3.76842	0.184576	138.247	0	1.17667	1.7304	104.324	0.215338	0	9.42105	0.253791	3.66844	0.0307626	0.276863	83.7435	3.3762	0	0	8.28283	0.0999785	0	0	15.0198	1.03824	9.99016	0	14.6661	1.25358	0.146122	0	0	0.392223
298	16	Canada	6.4	57	N	post	1.08394	159.482	0.535739	1.56361	4.45411	0.666559	0	7.65608	2.5105	0	123.139	1.75672	0	207.437	1.11508	1.63836	0.940658	84.9644	1.37049	0	8.42854	0	8.11707	0.25541	0	89.2877	5.41345	0	0	9.20723	0	0	0.230492	26.9738	0.417378	20.2459	0	17.9036	0.872133	1.78164	0	0	0
299	16	Canada	7.2667	57	N	post	1.3699	170.9	2.26192	0.528844	4.95075	1.06406	0	4.96349	3.18581	0.331324	154.652	2.18547	0	178.552	0.127432	2.91183	2.08352	80.155	0.694506	0	16.7701	0	9.49371	0.15929	0	89.209	8.78646	0	0	5.07181	0.0446013	0.0764594	0	16.5407	0.809196	15.9227	0.0127432	12.0232	2.55502	0.688135	0	0	0.082831
300	16	Canada	14.8333	57	N	post	0.619667	153.88	1.50746	0.983126	5.75576	0.0297917	0	5.94046	1.50746	0	138.877	2.9315	0	165.272	0.315792	4.59984	2.24629	147.904	0.0119167	0	23.9108	0.03575	9.40822	0	0	68.4554	7.41217	0	0	5.94642	0	0	0	12.7091	1.43	13.299	0	7.81138	2.55613	0.434959	0	0	0
255	16	Canada	14.2667	57	N	post	0.573234	103.176	0.816235	0.411233	2.91602	0.062308	0.0373848	2.85994	1.52655	0	85.3184	3.90671	0.0996928	125.258	0.772619	0.193155	4.1061	31.0792	0.0685388	0	141.863	0.031154	10.1874	0.0249232	0.0186924	74.5453	2.23063	0	0.0062308	3.17148	0.0249232	0	0.0498464	52.9867	0.492233	94.4153	0.0560772	46.1079	0.635542	0.0996928	0.0498464	0	0
323	17	Canada	17.4	55	N	post	0	95.9882	2.34917	0.200317	0.455266	7.04751	0.0364212	3.36897	7.77594	0.473476	75.046	1.42043	0	56.3983	2.54949	0.0546319	0.0364212	14.1861	0	1.38401	20.2866	1.87569	2.33096	0	0	129.077	2.69517	0.58274	0	0.437055	0	1.23832	0.437055	13.8219	0	78.6153	1.00158	118.46	0.29137	0	0	0	1.45685
324	17	Canada	14.3	55	N	post	0	76.3314	1.69188	0.019673	1.4558	10.5251	0	5.56747	6.66916	0.629537	89.9254	0.413134	0	79.3413	1.41646	0	0	21.3059	0.157384	2.00665	15.2466	5.27237	3.81657	0	0	148.256	1.43613	0.137711	0	0.432807	0	3.87559	1.82959	18.2762	0.019673	84.5744	1.35744	105.88	0.019673	0	0	0.373788	0.236076
325	17	Canada	21.9667	55	N	post	0.130526	70.9131	6.39579	0.205113	0.857745	10.2929	0	2.57323	7.30948	0.0559399	140.857	1.10015	0	96.8506	1.9579	0.298346	0.149173	24.8	1.06286	1.3612	24.1474	2.49865	3.3191	0	0	153.462	2.10707	0.279699	0	0.652632	0.279699	1.41714	1.30526	9.62166	0.0186466	50.5697	1.47308	110.947	0.298346	0	0	0	1.37985
326	17	Canada	25.9333	55	N	post	0.0146533	12.1842	0.329699	0.0952465	0.190493	2.52037	0.0659399	0.439599	1.15028	0	73.2665	0.373659	0.02198	13.6349	0.256433	0	0.00732665	4.16886	0.0586132	2.81343	3.59006	0.637419	1.31147	0	0	175.774	0.212473	0.285739	0	0.15386	0	0.0805932	0.0586132	3.90511	0.0366333	6.11043	0.0879198	190.237	0.0146533	0	0	0	0.747318
327	17	Canada	20.1333	55	N	post	0.0438718	21.7751	0.621518	0.00731197	0.797005	3.50975	0.0146239	1.17723	1.77681	0	99.94	0.0292479	0	19.0111	0.0511838	0	0.0365599	10.6974	0.277855	2.92479	4.79665	0.40947	1.74756	0	0	244.147	0.570334	0.372911	0	0.584958	0.00731197	0.146239	0.153551	5.133	0.00731197	11.297	0.168175	96.2987	1.31616	0	0	0	1.55014
328	17	Canada	19.6667	55	N	post	0	1.87054	0.0555056	0	0.0444045	0.227573	0.0333034	0.0222022	0.0777078	0	5.42845	0.0666067	0	1.11566	0.0166517	0	0.0277528	0.738224	0	0.183168	0.155416	0.049955	0.0721573	0	0	23.3901	0.0222022	0.0166517	0	0.122112	0	0.0111011	0	0.333034	0.0111011	0.466247	0.0222022	458.315	0.0111011	0	0	0	0.088809
329	17	Canada	13.3333	55	N	post	0	16.3195	26.3902	0	13.8353	0.0191095	0	0.191095	0	0	49.5127	0.840818	0	109.23	0.0955475	0	0	0.229314	0	0	12.4212	0	0	0	0	157.539	44.4296	0	0	0.401299	0	0	7.6438	0	0.038219	21.0969	0	207.95	0.038219	0	0	0	0
330	17	Canada	23.3667	55	N	post	5.7028	173.194	0.798392	2.26686	0.156827	1.28313	0	2.50923	5.03272	0	178.483	0.655822	0.014257	96.8905	1.8249	0	0.185341	33.8319	0	0.299397	2.97971	0	3.02248	0	1.25462	44.2822	0.727107	0	0	0.185341	0	0.228112	0.399196	22.854	0	32.4774	0.085542	67.7065	0.185341	0	0	0	4.54798
331	17	Canada	18.2	55	N	post	0	43.5427	1.91527	0.259698	0.919764	3.72234	0.119028	10.8316	0.995509	0	151.188	0.389547	0	28.2963	1.36342	0	0	12.4222	0	0.627604	2.07758	1.17946	4.5339	0	0	56.0299	1.56901	0.876481	0	0.0216415	0	0.400368	0.183953	13.461	0.28134	12.9741	0.28134	255.543	0.0108208	0	0	0	2.88914
332	17	Canada	9.3333	55	N	post	0	67.4746	1.99518	0	0.0267809	11.5158	0.334762	0.455276	7.7263	0	106.521	0.749866	0	63.8859	3.60204	0	0	22.4558	0.107124	5.08838	17.9834	0.883771	2.73166	0	0	135.739	1.24531	1.08463	0	2.32994	0	0.656133	1.01768	10.8597	0	32.2041	2.46385	120.153	0	0	0	0	33.1816
333	17	Canada	21.4667	55	N	post	0.0150674	1.72672	0.0602695	0.0150674	0.00904042	0.545439	0.0271213	0.102458	0.0813638	0	17.1497	0.0542425	0	2.00999	0.0693099	0	0.0331482	0.584614	0	0.388738	0.777476	0.0662964	0.527358	0	0	83.7504	0.0452021	0.0693099	0	0.0813638	0	0.0150674	0	0.726247	0.0241078	0.678031	0.0934177	101.982	0.00602695	0	0	0.00904042	0.331482
334	17	Canada	17.1667	55	N	post	0	47.5364	1.33313	0.706828	0.885771	1.49418	0	0.751564	1.98628	0	127.372	0	0	18.0465	0.930507	0	0	17.2233	0	1.55681	9.58243	0	0.841035	0	0	143.486	0	0	0	1.01103	0	0	0	9.5377	0.00894718	5.83356	0	78.27	0.196838	0	0	0	4.49149
335	17	Canada	20.6	55	N	post	0	28.7727	0.819526	0	0.541097	2.1854	0.0682938	1.60753	0.0682938	0	70.7681	0.703952	0	10.0234	0.735472	0.147094	0	6.75058	0	1.59702	2.41655	0.677685	1.18726	0	0	110.872	0	0	0	0.493817	0	0.152348	1.36588	4.41283	0.0105067	3.85597	0.819526	81.2381	0.00525337	0	0	0	3.05746
316	17	Canada	26.3	55	N	post	0.18301	58.4467	4.14268	0	4.35897	4.44215	0.266196	1.26443	4.47543	0	69.8433	0.116461	0	45.6028	0	0	0.0499118	66.3162	0	1.36426	9.94909	1.18125	1.39753	0	0	162.929	1.01487	0	0	0.382657	0	0	0.149735	17.2362	0.0332745	24.7895	0	63.8372	2.64533	0	0	0	2.06302
317	17	Canada	24.5	55	N	post	0	181.581	7.81724	0	0.790921	10.9625	0	18.0808	11.4776	0	101.017	0	0	45.4504	12.6179	0	0	50.8765	0	0	10.19	1.82096	9.82213	0	0	95.4807	0	0.901282	0	0.239116	0	0	0	18.4119	0	21.0974	21.2077	70.4839	0	0	0	0	7.44937
318	17	Canada	14.3667	55	N	post	2.05325	120.257	2.75657	2.92673	7.24876	7.95208	0	2.58641	5.53583	0	79.328	2.28013	0.102095	114.619	2.66582	0.0567196	0.771386	44.6723	0.181503	1.4974	16.1991	0.657947	7.08995	0	0	119.327	0.589883	2.83598	0	1.84906	0	0.601227	0.328973	13.2837	1.06633	30.9122	0.226878	99.35	1.00961	0	0	0	1.71293
319	17	Canada	20.1667	55	N	post	0	71.5366	3.45595	0.266983	0.99377	11.3319	0.148324	3.87125	3.57461	0	161.391	1.23109	0	98.3536	2.31385	0.0296648	0.237318	34.0107	0.0148324	0.593296	11.8807	3.42628	8.52863	0	0	127.47	2.1062	1.0976	0	0.667458	0	1.70573	4.33106	9.80421	0	21.3883	2.21003	112.697	0.148324	0	0	0	4.52388
320	17	Canada	30.2333	55	N	post	1.18267	47.5085	3.88992	4.10851	4.93246	2.82495	0.0560507	0.493246	1.04815	0.201782	67.5635	0.0672608	0	24.0626	0.756684	0.123311	0.084076	46.8528	0	7.86951	10.1171	0.599742	3.26215	0	0	90.9702	0.0784709	0.313884	0	2.34292	0	0.308279	0.341909	5.70035	1.63668	4.10291	0.207387	261.488	3.4303	0	0	0	2.16916
321	17	Canada	31.2333	55	N	post	0.0708433	17.5219	15.3572	0.00787147	12.5865	0.511646	0	0.338473	6.84818	0	39.6407	1.80257	0	8.95774	0	0	2.28273	16.0657	0	0.661204	3.21943	0	4.64417	0	0	83.9965	1.42474	2.91245	0	95.3629	4.43951	0	1.45622	1.78682	1.40112	0.0157429	0	125.715	0	0	0	0	0.00787147
322	17	Canada	25.7	55	N	post	0	124.662	1.90917	0	2.75769	2.66047	0	4.92319	0	0	83.7826	0	0	19.0033	5.80707	2.73118	0	47.2874	0	8.32612	5.30326	0	8.67083	0	0	115.54	1.07833	0.0176775	0	1.06949	0	0	6.11642	4.16306	0	3.87138	0.00883876	159.372	8.32612	0	0	0	2.58092
256	17	Canada	21.2667	55	N	post	0	28.4618	2.28022	0	0.672583	9.23572	0.131236	1.01708	6.06965	0	151.987	1.24674	0	166.079	0.442921	0	0.14764	34.0557	0.688988	0.590561	67.9637	2.49348	3.36292	0	0	89.2239	3.3137	0.278876	0	0.229663	0	0.278876	0.721797	48.9181	0	79.8898	3.2973	63.9118	0.278876	0	0	0	0.902246
341	17	Canada	18.3667	55	N	post	0	119.696	6.52493	1.08749	0.326247	15.2067	1.14186	4.65808	1.77623	0.724992	82.8122	0.48937	0	57.0025	2.15685	0	2.39247	21.641	0	4.05996	6.88743	9.3524	4.54933	0	0	196.056	0.507495	3.04497	0	0.869991	0	4.29558	3.08122	12.5967	0.0543744	12.1436	1.34124	127.055	2.7731	0	0	0	1.21436
342	17	Canada	27.1667	55	N	post	0	230.969	12.0207	2.13192	0	7.85529	0	4.05064	0.0163994	0	121.372	0	0	67.5818	2.29591	0.377185	0	22.2539	0	0.0327987	2.32871	2.03352	8.18328	0	0	80.816	0	0	0	1.96792	0	5.215	0	9.51163	0	49.2965	0	69.2545	0	0	0	0	2.31231
343	17	Canada	27.2	55	N	post	0	75.2901	0	0.014031	0	0	0	12.7401	1.59953	0	484.783	0	0	6.04734	6.60858	0	0	0.0280619	0	0.014031	1.08038	0	0	0	0	65.1878	0	0	0	1.50131	0	0	0.785733	21.5656	0	0.210464	0	27.7532	0	0	0	0	0
344	17	Canada	15.1	55	N	post	0	117.452	2.15703	1.09528	2.45879	9.64515	0.994691	3.57642	6.19167	0	94.6968	3.19642	0.458229	65.9961	5.57698	0	0.145292	31.8748	0.625873	1.20704	13.8027	0.223526	1.6988	0	0	144.946	0.894104	0.637049	0	2.21291	0	0.122939	0.592344	11.1763	0.391171	26.2308	1.12881	131.903	0.592344	0	0	0	0.782341
345	17	Canada	14.8667	55	N	post	0	75.538	2.88473	0	1.07014	7.23508	0.0697918	0.977085	3.51285	0	155.752	0.837501	0	75.5612	1.79132	0	0.232639	22.566	0	0.325695	11.7715	2.67535	7.51425	0	0.139584	129.092	1.74479	2.37292	0	1.20972	0	1.02361	0.511806	9.0264	0.488543	14.9122	1.32604	96.8477	0	0	0	0	2.02396
346	17	Canada	14.2333	55	N	post	0.0192396	53.7556	1.80853	0	0	13.2946	0	0.981222	4.13652	0	175.754	11.5245	0	77.5935	4.96383	0	0	59.6044	0	12.2172	15.0839	0	7.25335	0	0	142.431	5.75266	0	0	0.230876	0	0	0.942743	3.67477	0	15.9881	2.50115	77.228	5.63722	0	0	0	7.29183
347	17	Canada	17.4333	55	N	post	0	194.497	0	0	0	0	0	0	0	0	58.9741	0	0	30.5286	3.60181	0	0	58.1279	0	0	0	0	0	0	0	151.71	0	0	0	0	0	0	0	0.607533	0	0.998091	0	112.112	0	0	0	0	4.23104
348	17	Canada	17.3	55	N	post	0	74.8564	0	0	2.13268	0.72401	0	0.574487	0.0393484	0	769.906	0	0	27.0009	2.38451	0	0	10.0732	0	0.023609	0.291178	0	0.0708271	0	0	18.4387	0.00786968	1.9202	0	0.920752	0	0	0	0.165263	0.0393484	3.72236	0	18.3442	0	0	0	0	0.0157394
336	18	Canada	29.3667	64	Y	post	0	33.9017	0	0	39.1795	0	0	5.48631	12.0803	0	16.4915	0	0	0.032579	0	0	0	389.007	0	0	0.0065158	0	106.403	0	0	122.054	25.0598	0	0	0	0	0	0	8.7833	0	8.97226	0	19.4888	0	0	0	0	0
365	19	Canada	16	53	N	post	0.686168	195.262	0.950079	0.0105564	0	18.2521	1.79459	6.04883	2.39631	0	258.189	0.14779	0	71.8048	4.37036	1.21399	0.475039	36.9053	0.971192	0	28.1118	2.44909	2.35408	0	0	20.0994	1.48846	4.99319	1.08731	4.15923	0	0.0316693	2.32241	8.73017	1.67847	14.5784	0	44.7593	2.07962	0	0	0	1.93183
366	19	Canada	22.6	53	N	post	0	395.597	0	0.00957955	14.1298	0	0	0	0	0	54.4502	0	0	26.4587	0	0	3.0463	35.5497	0	0	32.1777	5.2017	0.967535	0	0	66.1277	0	0	0	0	0	0	0	6.23629	0	31.4497	0	24.1213	0	0	0	0	10.231
367	19	Canada	23.4	53	N	post	0	197.026	0	0.5192	0.083072	15.0568	5.33738	6.1681	1.28762	0	173.288	0.706112	0	34.7033	8.14106	0	0	18.8366	1.05917	0	12.2947	3.59286	0	0	0	48.1195	0.602272	19.8334	0	7.3311	0	0.768416	4.92202	8.70179	0.228448	11.7339	0	93.1237	0.290752	0.560736	0	0	1.53683
368	19	Canada	17.4333	53	N	post	0	127.336	4.74895	0.0106718	2.14503	21.4396	4.68492	5.70941	5.74142	0	265.567	1.31263	0	44.6081	5.09044	0	0.138733	23.3926	3.14818	0	32.581	4.26872	6.14695	0	0	38.4931	0	8.9643	0	1.48338	0	0	5.35724	12.7101	0	6.50979	0	62.9636	3.30825	0	0	0	0
369	19	Canada	18.7	53	N	post	0.119591	338.258	0.00919929	0	0.358772	0.588755	0	0.726744	0.634751	0	131.421	0	0	133.546	0	0.901531	0.65315	42.1512	0	0	75.793	4.30527	0	0	0	26.3468	0	0	0	2.08824	0	0	9.55807	28.9502	0	37.3675	0	5.75876	0	0	0	0	0
370	19	Canada	30.0667	53	N	post	0	113.277	1.41262	0	0.419968	1.85168	0.0572683	4.5242	8.07483	0.305431	138.57	0.439057	0	68.2065	4.1615	0.954472	1.87076	40.0305	2.09984	0	69.4474	3.77971	1.22172	0	0	40.6414	0	4.63873	0	7.044	0	0	5.26868	11.4155	0.190894	79.5839	0	23.27	0	0	0	0	1.52715
371	19	Canada	28.6333	53	N	post	9.55221	272.288	0	0	1.44041	0	0	0	11.7255	0	36.0356	0	0	30.653	0	0	0	25.9148	0	0	56.9089	0	6.24179	0	0	55.0136	0	0.454867	0	0.530678	0	0	0	14.0882	0	34.911	0	6.82301	11.9782	0	0	0	0
372	19	Canada	30.3333	53	N	post	0	95.582	3.46819	0	0.679843	1.78336	0	5.35007	6.95608	0	92.5079	0.344848	0	98.9221	0.965574	0.0788224	0	7.92165	0.896605	0	72.7925	0	0	0	0	58.0133	0.0788224	0.0098528	0	0.482787	0	1.22175	0.443376	0.305437	0	39.0269	0.0098528	20.2574	2.74893	0	0	0	0
373	19	Canada	20	53	N	post	0	180.686	6.33716	1.44724	0.427594	18.6058	0.745549	6.35909	1.71038	0	255.657	0	0	71.8139	3.54136	0	1.83098	32.6835	0.581089	0	13.7159	4.01281	0.767477	0	0	24.1207	0	5.09824	0.0548198	4.561	0	0.603017	8.03658	9.76888	0.0986756	18.9786	0	63.865	1.16218	0	0	0	1.01965
374	19	Canada	30.7	53	N	post	0	160.192	5.2463	0.500601	0.760913	21.1454	9.57149	4.04485	3.46416	0.20024	215.178	0.841009	0	57.4489	25.1302	0.20024	1.52183	23.1077	2.18262	0	16.9604	1.40168	1.36163	0	0.0400481	21.8062	1.16139	7.34882	0	5.02603	0	0	3.72447	14.5174	1.90228	15.2984	1.38166	79.3352	4.24509	0	0	0	2.0825
375	19	Canada	24.7667	53	N	post	0	84.5088	14.4039	0	0	33.7865	0	0	0	0	390.141	0	0	64.4242	0.957426	0	0	22.3612	0	0	7.46793	0	0	0	0	24.7229	0.0212761	7.91473	0	0.0212761	0	0	0	36.5311	0	9.38278	0	95.8703	0	0	0	0	0
376	19	Canada	20.4667	53	N	post	0	554.237	0	2.48085	1.6539	1.69775	0	0	1.77919	0	61.7518	0	0	135.294	0.826948	0	1.11513	20.0472	0	0	14.3651	0	0	0	0	8.77693	0	0	0	4.94916	0	0	0	7.16062	0	69.7706	0	6.86618	0	0	0	0	0
377	19	Canada	27.8	53	N	post	0.497531	103.27	2.51317	0	1.02058	2.98519	1.37778	0.790947	2.2963	0	142.422	0	0	61.0943	2.207	0	1.86255	45.5178	2.75556	0	45.3902	1.42881	7.93499	0	0	24.6852	0	2.64074	0	2.06667	0	0	3.13828	4.57984	1.30124	38.6671	0	45.3647	0	0	0	0	0.204115
378	19	Canada	32.2333	53	N	post	0	86.2954	40.0388	0.0190434	0.685564	0.714129	0.580825	5.36073	6.3129	0	59.3679	0	0	41.7813	4.19908	0	8.04586	15.2538	0	0	88.333	1.533	0	0	0	36.0778	0.352304	1.25687	0.55226	2.23761	0	0	1.16165	1.30448	0	33.8307	0.00952172	22.5284	0.171391	0	0	0	0
379	19	Canada	29	53	N	post	0	100.36	3.56751	0	0.948205	3.3328	0.30981	0.488185	7.49176	0	109.804	0.337974	0	82.8037	6.1117	0	3.37974	24.9444	4.62837	0	55.7939	0.8731	0.225316	0	0	30.9997	0	1.38006	0	4.48755	0	0.0187763	7.72647	3.92426	0.159599	27.1506	0.0375527	32.3141	1.71804	0.0187763	0	0	0
349	19	Canada	16.1667	53	N	post	0.316894	155.678	4.23637	0.0333572	0.400287	4.30308	0.183465	1.03407	1.76793	0	142.102	1.23422	0	52.3875	0.416965	0.11675	0.0166786	27.403	1.13415	0	29.738	0.36693	5.65405	0	0	13.1261	0	4.82012	0	2.50179	0	0	0.883967	36.276	0.0166786	26.2188	0.0333572	35.7256	2.03479	0	0	0	0.667145
350	19	Canada	26.3333	53	N	post	0	308.184	1.01856	0.0107217	0.0643301	4.69609	0	0.0643301	0.729074	0	201.793	0.782682	0	96.227	0	0.868456	0	16.565	0	0	15.7394	5.25362	0	0	0	85.8913	0	1.07217	0	4.14929	0	0	5.03919	7.20497	1.5332	12.7266	0	10.979	0	0	0	0	0
351	19	Canada	24.7333	53	N	post	0	78.2621	6.4437	0	0	5.8907	3.26994	0	0	0.817485	396.119	1.1541	0	13.1278	3.7989	0.288524	0.769397	13.8972	0	0	17.1431	0	3.94316	0	0	58.4021	0	11.2284	0	0.0240437	3.77486	0	4.23168	1.03388	0	0	0	92.1594	2.16393	0	0	0	1.51475
352	19	Canada	20.7667	53	N	post	0	167.044	0	0	0	24.7648	3.47576	11.3718	0	0	257.603	0	0	34.701	3.34353	0	0	23.8581	0	2.77683	42.3703	0	0	0	0	11.9385	4.94919	4.77918	0	4.09913	0	0	0	19.3056	0	11.5418	0	75.7679	9.29389	0	0	0	0
353	19	Canada	14.9667	53	N	post	0	226.729	10.4387	0	0.692751	2.95131	0	0	0.151836	0	157.833	0	0	113.497	1.8505	0	0.3701	45.8354	0	0	40.5781	2.4958	0.0379589	0	0	48.8816	0.0474487	1.10081	0	6.32016	0	0	0	4.78283	3.53018	18.4196	0	34.7324	10.5051	0	0	0	0.3701
354	19	Canada	24.0667	53	N	post	2.33601	202.46	3.8634	0	2.24616	0.0179693	0	0.161724	2.69539	0	65.2016	0	0	44.3482	0.673848	1.59927	0.287509	21.3565	0.736741	0	51.9133	0.0988311	0	0	0	16.8372	0	0.107816	0	0.961357	0	1.03323	2.3989	6.89122	0	36.4058	0	11.8418	0.179693	0	0	0	0
355	19	Canada	29.4333	53	N	post	0	268.585	0	0.00995164	0	2.7168	0	42.5034	0.208984	0	118.534	0	0	71.7015	3.90104	0	0	7.58315	0	0	87.9924	0	0	0	0	12.2206	0	0	0	6.19987	0	0	0	0	0	16.9476	0	59.6103	0	0	0	0	0
356	19	Canada	29.5667	53	N	post	0	29.2683	3.98148	0	0.0111839	4.90975	0.134207	1.00655	11.2287	0	108.663	0	0	95.9805	161.977	0	1.58812	15.1542	0	0	74.0041	0	0.0111839	0.0111839	0	22.9271	0	0	0	2.27034	0	0	3.64596	2.56112	0	95.1193	0	20.9363	0.0111839	0	0	0	0
357	19	Canada	17.2333	53	N	post	0	117.987	4.93684	0.0134519	3.59165	6.65869	0.0134519	0.201778	0.578431	0	100.782	0	1.31829	68.1742	3.16119	0	3.95486	21.4154	0	0	26.7289	0.242134	0	0	0	65.7259	0	1.31829	0	5.79776	0	1.49316	1.18377	14.5953	0.511172	12.8197	0	39.6293	0.0134519	0	0	0	0
358	19	Canada	33.0333	53	N	post	0.747595	207.191	1.05828	0	0.864103	3.06805	0.00970902	1.03887	6.80602	0	221.919	0	0.0970902	76.7013	0	0	0.126217	37.3312	1.67966	0	26.9911	3.7671	0.631086	0	0.854394	29.1756	1.76704	10.0391	0	5.45647	0	0	5.83512	19.7773	0	15.5539	1.17479	51.2636	0	0	0	0	0.475742
359	19	Canada	35.0333	53	N	post	0	162.943	0	0	0.88165	13.828	6.51957	5.12749	0	0	175.077	0.0928053	0	36.1941	3.457	0.997657	0	17.2386	0	0	13.3176	3.92102	0	0	0	27.5632	0	11.7399	0	2.04172	0	1.13686	0.208812	26.9135	0	29.0016	0	87.2834	1.11366	0	0	0.0232013	2.45934
360	19	Canada	25.1667	53	N	post	0.525097	138.864	3.79502	0	0.835382	12.841	4.58267	12.6501	1.36048	1.24114	262.405	1.16953	0	38.5946	6.2773	0.310285	0	23.3907	1.00246	0	17.5669	5.0839	0	0	0	32.8424	1.43208	21.6245	0.143208	3.48474	0	0	2.72096	17.8294	0.429625	5.65673	0.0954722	59.2644	0	0	0	0	2.62549
361	19	Canada	18.3333	53	N	post	0	164.643	31.1349	0.803934	14.3693	5.03434	0	0.413675	0.827349	0	187.847	1.88885	0	224.914	0	0	0	56.9544	0	0	27.6225	0	4.56603	0	0	36.1458	0	1.08492	0	8.71839	0	1.54543	0	17.8739	0	42.4212	0	8.18764	8.61692	0	0	0	0
362	19	Canada	28.0667	53	N	post	0.862784	258.191	4.98062	0.890796	1.36141	2.06732	0.263317	0	5.08706	0	42.8983	0	0	55.1173	2.03931	3.52957	4.13464	13.9446	2.9189	0	73.5383	0.02241	0	0	0	20.4155	0.033615	1.8096	0	0.145665	0	0	0	9.91081	0	26.7127	0	10.1797	0	0.375367	0	0	0
363	19	Canada	22.9	53	N	post	0	156.955	1.57809	0	0.0092829	1.42957	0.0556974	0	1.0861	0	103.319	0	0	61.8334	0.900441	1.03968	0.556974	27.3845	2.24646	0	39.9629	1.07682	0	0	0.482711	36.5746	0	2.94268	0	0.241355	0	0	1.15108	6.0246	0	37.7164	0.315618	13.1724	5.10559	1.16964	0	0	0
364	19	Canada	28.7333	53	N	post	0	78.4183	0.934394	0	0.353937	3.85084	1.10428	4.11983	9.52799	0	158.606	0	0.0141575	86.0775	12.8692	1.07597	1.37328	22.9068	1.6989	0	75.7284	0.707874	1.24586	0	0.0141575	30.0988	8.82011	1.01934	0.0141575	1.86879	0	0	10.7314	5.20996	0	46.2242	0	49.8344	0.0707874	0	0	0	0
337	19	Canada	24.5333	53	N	post	0	160.378	8.44096	0	3.53017	11.0449	0	1.01361	4.47388	0	188.113	0	0	29.0278	0	0	0.157285	5.06807	0	0	31.0376	0	104.979	0	0	32.9425	0	0	0	2.48161	0	0	0	21.6179	0	7.61958	0	77.3842	5.36516	0	0	0	0
395	20	Canada	16.2667	64	N	post	0	55.237	1.65038	0.02766	1.81634	1.77946	1.32768	0	14.0881	0	162.281	0.0460999	0	108.953	0.0645399	4.48091	8.51927	29.1075	1.35534	0	34.7501	0	0.497879	0.3688	0	2.20358	0.00921999	0	0	3.688	0	0	0	9.31219	2.08372	203.494	0.34114	5.17241	1.08796	0.3688	0	0	0.424119
396	20	Canada	19.2667	64	N	post	0	38.1241	0	0	0	5.17532	0	0	0	0	132.763	0	0	67.084	0	5.73735	4.52743	35.9697	0	0	17.7272	0	0.00780591	0	0	8.37575	0	0	0	3.18481	0	0	0	12.0133	13.9648	95.6459	0	5.60465	0	0	0	0	0
397	20	Canada	25.7667	64	N	post	0	85.844	5.48962	0.0199986	0	0	0	8.41941	6.57954	0	173.258	0	0	94.6134	0	7.54947	0.259982	59.2259	0	0	42.747	0	0	0	0	4.96965	0	0	0	11.0292	0	0	0	4.52968	0	91.4636	0	2.72981	0.0299979	0	0	0	0
398	20	Canada	16.7667	64	N	post	0	31.9354	0.048168	0.008028	0.810828	1.55743	3.48415	0.754632	14.9401	0	188.072	0.6021	0	93.1328	0.032112	1.69391	4.05414	28.8767	2.32812	0	24.1001	0.786744	1.33265	1.11589	0	2.84994	0	0.008028	0	0.858996	0	0	0	19.9496	0.698436	173.148	0	1.21223	0	0.08028	0	0	0.28098
399	20	Canada	23.6667	64	N	post	0.0824003	42.0757	3.38871	0.0103	4.80497	1.96731	7.13793	1.28751	19.6731	0	155.562	0.293551	0.901254	126.866	0.705553	2.42051	6.82893	59.3076	0.937304	0	34.7678	0	0.298701	0	0	8.46663	0	0	0.937304	7.07098	0	0	0.391402	27.6711	1.87976	169.091	0.350201	6.16457	2.44111	0	0	0	0
400	20	Canada	27.5333	64	N	post	0.0873111	55.6608	1.76368	1.02154	0.916766	3.78057	12.1537	0	19.4966	0	122.532	1.12631	0	155.239	0.192084	1.09139	9.6828	19.7585	0.349244	0	40.8005	0.0611178	0.244471	0	0	5.34344	0	0	0.323051	1.26601	0	0	0	10.0408	0.174622	249.439	0.742144	5.43948	0	0.70722	0	0	0.139698
401	20	Canada	4.7333	64	N	post	0.200602	44.9242	1.40421	0.147812	1.88988	2.07992	3.70585	1.911	17.5685	0	170.459	0.570131	0	130.402	0	2.70285	3.77976	17.2201	0.15837	0	32.7298	0.168928	1.73151	0.506784	0.21116	19.2894	0.21116	0	0	1.35142	0	0	0	14.834	0.390646	141.635	0.506784	11.0753	1.04524	0.168928	0	0	1.17194
402	20	Canada	5.9	64	N	post	0	32.9807	1.29815	0.012853	1.61947	1.07965	1.24674	4.62707	12.6602	0	171.587	2.01792	0.462707	143.979	0.0771178	7.21052	1.97936	12.0946	0	0	27.0427	0	0	0	0	23.1225	0	0	0	0	0	0	0	16.2719	0.34703	166.934	0	18.4826	0.488413	0.115677	0	0	0.0385589
403	20	Canada	9.5	64	N	post	0	54.8906	0.90959	0	0.0360234	0.702456	8.18631	0	5.46655	0	151.667	0	0	101.694	0	0.225146	5.34047	24.712	0.144094	0	31.8537	0	0.405263	0	0	4.17871	0	0	0	3.43123	0	0	0	11.8337	0.297193	144.58	0.711462	8.27637	0	0	0	0	2.08035
404	20	Canada	3.8	64	N	post	0.27811	77.6077	0.450989	0	0.315692	0.676483	5.23899	0.428439	10.0044	0	135.169	1.46571	0	124.894	0.0300659	1.04479	7.11059	26.5257	3.2847	0	131.275	0.015033	0.330725	0.924527	0	8.10277	0	0	0	3.18699	0	0	0.27811	12.4022	0.25556	152.968	1.24022	6.60699	0	0	0	0	0.481055
405	20	Canada	13.8	64	N	post	0	60.9075	0.382585	0	1.42103	0.983789	16.2762	0.415378	17.2382	0	94.7389	0.0983789	0	209.197	0.480964	0.185827	6.31811	18.6045	0	0	45.7353	0	0.295137	0.240482	0	5.44363	0	0	0	2.36109	0	0	0	7.00677	0.142103	246.8	0	4.14285	1.27893	2.17527	0	0	0.88541
406	20	Canada	11.7	64	N	post	0	41.2466	4.31441	0.0106005	1.72788	1.67488	23.9572	4.67483	3.50877	0	122.627	0.667833	0	169.322	1.71728	0	17.1198	33.0842	0	0	39.3915	1.72788	7.53697	4.47342	0	18.9537	1.25086	0	0	2.0883	0	0	0	5.95749	0	242.36	0.0106005	7.75958	0	2.39572	0	0	1.14486
380	20	Canada	16.2667	64	N	post	0	66.1105	0.157194	0.618296	1.61386	13.1781	2.96573	4.24424	15.9133	0	147.343	0.0366786	0.581618	104.01	0.0890766	1.79201	2.09068	27.7552	0.461102	0	30.9567	0	0.0890766	0.372026	0	9.75651	0.0209592	0	0	2.39459	0	0	0.110036	20.8439	0.0995562	96.7057	0.649735	9.18013	0.618296	0	0	0	0.419184
381	20	Canada	18.8	64	N	post	0	37.8532	0.0094209	0	3.06179	7.78166	0	0	17.7301	0	148.219	0.0094209	0	74.3026	0	0	0.0094209	15.1111	0	0	5.19091	0	0	0	0.0188418	30.9476	0	0	0	0.0188418	0	0	0	24.5038	0	98.2223	0	15.6764	0.0094209	0	0	0	0
382	20	Canada	20.6	64	N	post	0	51.3872	0	0	0	36.0292	1.57944	0.907485	4.68983	0	77.2609	0	0	41.1278	2.68782	0.665027	2.11285	37.4078	0	0	11.0422	0	0	0	0.685809	15.3718	0	0	0	0.166257	0	0	0	15.8845	0	76.5682	0	6.36625	0	0	0	0	1.51709
383	20	Canada	18.95	64	N	post	0	52.7523	0.304682	0.507803	2.29358	3.91855	5.51813	1.92119	9.72443	0	186.152	0.321609	0.55012	106.63	0.820949	5.45888	1.21026	19.6266	0.617827	0	44.9575	0	0.330072	0	2.95372	5.12035	0.97329	0	0.220048	2.55594	0	0	0	18.0355	0	140.441	0	1.83656	0	0.787095	0	0	0
384	20	Canada	14.1667	64	N	post	0.475821	58.2405	5.0437	0.190328	4.43612	1.69831	14.3698	3.1331	14.604	0	140.711	0.0585626	0.146406	171.954	0.439219	0.827196	6.3028	75.6482	0.307454	0	27.3853	0	4.8973	0.131766	1.81544	3.22826	0	0	0.497782	5.60005	0	0	0	13.1473	1.77884	160.33	0.263532	9.78727	3.52108	0.0146406	0	0	0.21961
385	20	Canada	30.5	64	N	post	0.877065	79.1876	4.14169	15.8034	8.6732	1.23439	10.5085	0.560347	8.3646	0	151.862	0.933912	0	118.404	0	0.0812097	1.86782	102.722	0	0	54.3293	0	5.61971	0	0	6.14757	0	0	0	6.60235	0.00812097	0	0	18.329	1.2019	99.5793	0	2.58247	0.974516	1.41305	0	0	0
386	20	Canada	28.7667	64	N	post	0	78.8327	31.8639	0	106.716	0	1.0961	0	0	0	158.396	0	0	178.376	0	0	0	23.595	0	0	8.01885	0	13.4224	0	0	55.4108	0	0	0	0.00961492	0	0	0	0	18.326	15.8935	0	54.9108	0.00961492	0	0	0	0
387	20	Canada	27.2667	64	N	post	5.87399	141.405	1.25871	10.1311	0.460504	0.0102334	0.491204	0.593539	10.52	0	167.869	0	0	108.178	9.12821	0.0818674	0.41957	76.9042	0.071634	0	25.0719	2.06715	0.573072	3.72497	0	9.15891	0.0102334	0	0	1.12568	0	0	13.897	21.7358	0	126.618	0	8.00254	0.0204668	0	0	0	0
388	20	Canada	5.9333	64	N	post	0	40.4772	1.28273	0.360505	1.45879	18.0253	4.10808	4.65303	11.3769	0	90.6964	0.0754546	0	76.4523	0.444344	1.50071	3.99909	20.9177	1.08152	0	28.0607	0.10899	0.368889	0.377273	0	18.3522	0	0	0	5.33213	0	0	0	18.2265	0.134142	86.4458	0.276667	12.4668	0.10899	0.0922223	0	0	0.444344
389	20	Canada	9.8667	64	N	post	0	34.4888	0.59517	1.79069	1.98218	4.93215	3.66935	0.403681	6.00863	0	175.182	1.23174	1.09718	85.4302	0	0.124209	0.978149	19.6251	0.103508	0	22.9063	0.129385	0.227717	0.0310524	0	3.74181	0	0	0	0.362278	0	0	0	25.6286	0.0465785	107.71	1.21622	4.38873	0.445084	0	0	0	1.74928
390	20	Canada	11.5333	64	N	post	0	39.0424	5.6861	0	0	19.0663	1.68958	2.55387	15.3297	0	156.676	0	0	70.7351	0	4.71134	0	37.9442	0	0	36.1896	0	0	0	3.6586	9.46817	0	0	0	0	0	0	0	10.5014	0.48738	60.5781	0.370409	4.31494	0.0064984	0	0	0	0
391	20	Canada	4.6333	64	N	post	0	33.6891	22.7314	0.13598	3.9661	1.00852	25.8023	2.70828	15.5131	0	128.456	0.373946	10.2212	172.65	3.22953	0.906536	2.00571	51.9898	1.90373	0	61.4631	0	0.0566585	0	1.6431	5.51854	1.04252	0	5.73384	10.8784	0	0	0	14.6859	6.31176	124.071	0	16.8956	3.54682	0	0	0	0.487263
392	20	Canada	20.5333	64	N	post	0.145854	57.2567	3.7922	0.938933	1.68643	3.50049	23.4916	0.701921	12.826	0	116.036	0.838659	0.884238	168.662	0.793079	0.0364634	13.1359	69.9004	0.273476	0	41.5227	0.118506	0.756616	0.546951	0	7.77582	0	0	3.49137	7.92168	0.364634	0	0	12.5708	2.52509	178.178	0.209665	4.15683	0.537835	0.391982	0	0	0.145854
393	20	Canada	23.2	64	N	post	0	76.9914	0	5.0009	0.899038	0.629327	18.9922	0	13.362	0	240.549	0.404567	0	110.885	0	0	2.70835	7.04621	0	0	37.5124	0.011238	0	0	0	19.6889	0	0	0	0.022476	0	0	0.471995	10.6086	0	207.588	0	3.28149	0	0	0	0	0
394	20	Canada	19.4	64	N	post	0.00794265	0.5401	0.250194	0	0.0277993	0.0357419	0.00397133	0.00397133	0	0	1.64413	0	0	0.89752	0.198566	0	0	0.619527	0	0	0.00397133	0	0.00397133	0	0	969.107	0	0	0	0.0476559	0	0	0	0.218423	0	0.591728	0.00397133	12.2237	0	0	0	0	0
338	20	Canada	11.6667	64	N	post	0.305743	30.4153	2.88621	0.0733783	1.26578	3.84625	0.764358	2.5499	2.32976	0	37.001	0.207905	0.0672635	53.8352	0.0122297	0.385236	2.52544	14.3332	0.22625	0	20.6254	0	0.0978378	0.21402	0	10.9823	0.00611486	0	0.0611486	2.07294	0	0	0	20.2524	1.43088	32.8123	0.0611486	1.95676	0.311858	0.0733783	0	0	0.146757
339	21	Canada	27.7333	58	Y	post	28.9139	286.796	9.62004	2.20023	15.3	0.37667	0	3.00141	5.08804	0	96.6369	0	0.0418523	44.5786	0	0	4.17327	207.378	0.00597889	0	23.1921	0.585932	86.2396	0	0	15.9636	0.478312	0.304924	0	14.5885	0	0	0	3.05522	0.645721	18.8455	0	4.6456	0.932708	0	0	0	0.370691
340	22	Canada	12.5333	57	Y	post	5.08199	51.7511	27.4736	4.42685	58.8219	0.552186	0.322889	7.57618	0.832959	0	70.3523	0.00935909	0.500711	35.4616	0.280773	0	14.9652	206.181	0.10295	0	105.865	0.397761	149.315	0	0.0795523	18.063	0.781484	0.0467954	0	57.6894	0.491352	0	0.0608341	7.53875	1.19796	8.06286	0.0467954	7.75401	5.7418	0.10295	0	0.243336	0.355645
407	23	Canada	27.8667	56	Y	post	1.86558	31.9348	28.6605	8.11378	8.19416	2.33937	0.143831	16.7775	2.80894	0	98.2326	6.63739	0.025382	190.699	0.164983	0	4.35301	146.543	0.12268	0.63455	67.0423	0.719157	0.816454	0.0803763	0	67.1608	0.816454	0	0.109989	17.1032	0.135371	0	0	33.3096	0.63032	10.5166	0.186135	11.1723	3.74808	0	0.156522	0.00846067	0.12691
408	23	Canada	30.6	56	Y	post	1.34783	29.9132	24.4458	9.14135	10.4457	1.9511	0	35.1524	1.86414	0	148.985	5.3859	0.00543481	204.577	0.489133	0	3.94567	127.435	0.0326089	1.03805	49.2557	0.28261	0.211958	0.217392	0	49.772	0.456524	0	0.228262	20.674	0	0	0	33.4947	1.54892	7.20113	0.0271741	12.4077	3.21741	0	0.0597829	0.00543481	0.114131
409	23	Canada	13.4	56	Y	post	2.16478	30.7837	27.15	6.46857	6.46857	0.463882	0.0515424	18.8452	1.68801	0	98.4073	19.4315	0	247.913	0.380125	0.148184	6.61676	83.5116	0.135299	1.08239	95.4179	0.502538	0.64428	2.197	0	49.9575	0.251269	0	0	8.90395	0.373682	0	0	26.4477	1.07595	7.51231	0	7.8731	2.88637	0	0.16107	0	0
410	23	Canada	22.3333	56	Y	post	1.41321	53.2088	24.8725	3.49701	10.3192	2.74329	0	20.8546	2.57703	0.387941	133.524	8.30747	0.011084	204.107	1.4243	0.0498781	4.32831	134.045	0.631789	0.149634	69.7462	0.493239	0.637331	0	0	39.0822	0.121924	0	0.022168	18.3108	0	0	0	40.8945	9.29395	12.7134	0.177344	15.5176	6.15717	0	0	0.011084	0
411	23	Canada	22	56	Y	post	4.71507	45.8864	25.3882	5.58175	10.106	5.43863	0	13.4694	3.15663	0	105.823	8.40443	0.174927	185.247	1.24039	0	2.67956	144.068	0.0397561	0	50.9434	0.747414	1.04161	0.0397561	0	99.3583	1.54254	0	0.389609	15.5923	0	0	0	29.2048	2.01166	24.8316	0	18.3832	3.32361	0	0	0.0159024	0
412	23	Canada	25.5667	56	Y	post	1.74369	31.3272	21.9909	7.37261	12.5275	3.88522	0	18.5204	3.06416	0	143.093	7.51651	0.0338581	206.712	0.609446	0	2.70865	161.199	0.270865	0	54.7063	0.338581	0.609446	0	0	71.72	0.558659	0	0.101574	16.8614	0.0169291	0	0.99035	30.0999	0.296259	14.1696	0	16.3281	2.81023	0	0.160826	0.00846453	0
413	23	Canada	23	56	Y	post	2.25205	38.7536	21.5645	10.4789	7.82241	2.52781	0.101112	34.6493	1.65916	0	157.882	7.42256	0.0367681	216.463	0.271165	0.1149	2.86331	135.541	0.225205	0.592885	53.7871	0.289549	0.620461	0.0919202	0	51.5121	1.04789	0	0.367681	22.0792	0.0781322	0	0.0551521	31.9928	1.08925	7.0319	0.0735362	13.9489	3.4516	0	0.0275761	0.101112	0.0229801
414	23	Canada	23.3333	56	Y	post	2.49295	49.6785	26.0174	5.5982	9.86245	2.14306	0	18.1887	1.78224	0	147.024	10.7536	0	191.711	0	0	0.590435	135.816	0	1.6565	42.6207	0	1.09887	0	0	57.9173	0.0328019	0	0.27335	20.2661	0	0	0	39.6903	1.93531	14.4055	0	11.0761	1.31208	0	0.481095	0.010934	0
415	23	Canada	20.3667	56	Y	post	2.83646	36.5944	18.6967	12.6509	10.5402	3.00958	0	44.3181	0.752395	0	141.557	5.24013	0	218.754	0.712445	0	4.99377	137.222	0	0.452769	44.2049	0.139826	1.21182	0.179776	0.166459	51.2494	0.319602	0	0	17.7645	0	0	0.279651	32.8124	3.29589	4.93385	0	10.8132	4.42115	0	0	0.00665837	0
416	23	Canada	7.8333	56	Y	post	1.97903	32.001	16.6593	24.7978	25.6989	1.46574	0.062736	11.167	0.667283	0	127.639	8.21841	0	152.785	0	0.0741425	3.34212	192.166	2.47522	0.31368	65.1656	2.55507	0.496185	0.553217	0.473371	42.6662	0.29657	0	0.439152	21.7181	0	0	0	30.8832	0.747128	6.4561	0	8.98265	3.17102	0	0.31368	0	0.108362
417	23	Canada	11.6667	56	Y	post	1.92514	44.2857	17.6358	7.27778	6.50017	2.17427	0	25.5553	3.62379	0	145.616	6.74931	0	199.678	1.84209	1.08714	2.38566	116.512	0.883299	0	80.3877	1.02674	1.7213	0	0	43.9007	1.16263	0	0.377478	17.2734	0	0	0	48.2266	3.4275	16.4052	0	9.5502	5.21675	0	0	0	0
418	23	Canada	24	56	Y	post	3.92905	27.2118	23.0329	7.58738	8.59394	3.42925	0	11.8843	3.57502	0	155.684	11.9538	0	219	0	0.145778	2.28385	100.281	0.0485926	0.104127	87.418	0.236021	0.791364	0.0416508	0	55.1595	0.208254	0	0	13.8281	0.409566	0	0.00694179	25.6985	0.499809	19.3398	0	13.5781	2.56846	0	0.256846	0.00694179	0
419	23	Canada	24.7667	56	Y	post	2.2337	64.1368	17.7432	3.3042	13.4865	2.76474	0	7.4513	2.14941	0	165.909	9.44899	0	202.745	0.261301	0	1.04521	150.223	0.160152	0	47.4641	0	0.0252872	0.177011	0	42.0274	0	0	0	15.4421	0	0	0	33.5056	0.0252872	17.0942	0	7.07199	1.86283	0	0	0	0
420	23	Canada	24.9	56	Y	post	0	14.5499	12.1315	5.76843	6.6109	1.97237	0	23.0737	1.60565	0	236.991	5.15392	0	170.862	1.27857	0	2.6959	122.971	0.118937	0	56.6932	1.05061	3.132	0.118937	0	29.7342	0	0	0	14.5697	0	0	0	22.0826	1.81378	18.0288	0.317165	22.9746	0.921759	0	0	0.00991139	0
427	23	Canada	22.9	56	Y	post	2.0334	30.3724	23.0919	7.81807	14.5844	3.31888	0.0116862	17.4124	1.86979	0	101.682	5.18867	0	183.438	0.479134	0.0116862	4.47582	168.351	0.0116862	1.57764	51.4543	0.116862	1.62438	0.140234	0.0934896	66.2491	0.747917	0	0.198665	18.4058	0	0	0	33.7147	1.36729	6.45078	0	13.93	2.95661	0	0	0.0116862	0
428	23	Canada	20.0333	56	Y	post	0	57.4501	8.27204	41.8057	45.4569	0.148495	0	3.63376	0.183435	0	50.7416	2.21869	0	100.068	0.27952	0	2.75152	210.112	0	0.200905	81.2267	0.66386	0.008735	0	0	74.0029	0	0	0	26.6068	0	0	1.20543	15.7492	0.008735	12.8404	0	10.9187	3.62502	0	0	0.008735	0
429	23	Canada	19.9	56	Y	post	0.26159	42.3612	13.2593	23.5512	16.3167	3.61321	0	19.2922	4.14456	0	52.6531	4.53695	0	123.863	2.78756	0	2.99193	218.272	0	0	62.2011	0.686673	0	0	0	59.5198	1.47962	0	0	39.8434	0	0	0	11.1748	0	2.95923	0	22.7501	0.841992	0	0	0.00817468	0
430	23	Canada	8.7667	56	Y	post	2.67427	26.7928	20.8175	7.91416	8.3738	1.67142	0	8.64122	2.1227	0	107.731	8.18158	0	189.221	0.0417854	0.0501425	3.34283	111.985	0.559924	1.27028	66.6477	0	0.0167142	0.476354	0	101.848	2.98348	0	0	14.3324	0	0	0.183856	32.7514	0.919279	14.5664	0	20.4247	2.52384	0	0.493068	0	0
431	23	Canada	13.2333	56	Y	post	3.17182	90.923	21.7129	8.60006	11.6273	1.86295	0	13.7874	0.915413	0	142.09	2.40095	0	144.555	0.0321197	0	7.76495	162.534	0.851173	0	85.0772	3.72589	0.273018	0	0	23.6401	0.0963592	0	0	15.4737	1.879	0	0	20.0106	2.28853	5.99836	0	19.0631	12.9924	0	0	0.00802994	0.802994
432	23	Canada	24.1333	56	Y	post	0.0166323	37.4143	17.1645	5.50529	5.13106	3.8088	0	11.8671	5.12275	0.0166323	107.486	12.7403	0.0415807	256.719	0	0.00831615	3.71732	130.148	0.149691	0.141374	71.469	1.40543	2.14557	1.63828	0	50.1131	0.00831615	0	0.00831615	17.7882	0	0	0	19.7592	0	14.8194	0	13.5387	2.76096	0	0	0	0
433	23	Canada	18.1667	56	Y	post	0	60.3556	17.7349	4.59289	31.741	8.6742	0	25.9771	2.54655	0	135.286	7.74198	3.22867	170.176	2.33055	0	1.12549	132.034	0	0	47.043	2.34192	10.9138	0.204634	0.318319	35.8564	7.91251	0	0.261477	6.13901	0	0	0	36.925	0	12.6077	0.352425	22.6689	0.0113685	0	0	0	0
434	23	Canada	20.8667	56	Y	post	0	40.8564	7.27987	28.6573	23.7215	17.5146	0	26.8084	2.83931	0	67.7639	9.97062	0	121.298	0.165076	0	1.60124	223.596	0	0	58.272	0	0.775859	0.363168	0	31.7112	0	0	0.643798	19.7927	3.81327	0	0	38.0666	0	17.201	0	14.015	2.88884	0	0	0	0
435	23	Canada	21.1333	56	Y	post	3.05039	35.117	24.4181	8.07281	8.4073	2.74086	0.00998492	28.467	2.28155	0.0149774	168.171	3.86916	0.00499246	171.516	0.614073	0.0998492	3.59956	157.647	0.129804	0.559156	54.0234	0.249623	0.713922	0.38442	0	53.2446	0.654012	0	0.259608	24.8125	0.174736	0.00499246	0.154766	26.9693	1.22315	5.90608	0.0798794	13.2949	3.60456	0	0.064902	0.129804	0.0599095
436	23	Canada	24.6	56	Y	post	3.99283	44.2994	11.4321	26.5768	31.5223	0.420298	0	14.3321	7.29917	0	55.4793	1.61114	0	65.1601	0	0.826585	5.47788	162.711	0	0	49.8193	0.154109	0.0140099	0	0	244.893	0.448317	0	0	25.358	0	0	0	8.02768	2.18555	23.1724	0	80.0807	0.406288	0	0	0	0
437	23	Canada	24.3333	56	Y	post	0.746809	6.44122	3.84295	6.86908	3.7496	0.599003	0	2.27154	0.202261	0	10.4086	0.715692	0	16.0019	0.0233378	0	0.264495	35.5979	0	0.00777926	8.71277	0	0.062234	0	0	594.81	0	0	0	5.60884	0	0	0	1.53251	0	0.925731	0	245.233	0.466755	0	0	0	0
438	23	Canada	9.5667	56	Y	post	2.5507	27.2328	39.9863	7.93127	10.5327	1.16748	0	13.4768	1.269	0	68.8434	4.86028	0	139.108	0	0.10152	4.16233	201.683	1.06596	0.444151	91.1144	0.786782	0.304561	0.15228	0.0507601	95.5686	2.20807	0	0	12.855	0.17766	0	0	20.8878	0.888302	9.1622	0	11.4464	1.29438	0	0.0761402	0	0.01269
439	23	Canada	13.8333	56	Y	post	1.72595	73.522	29.4402	15.7482	6.39178	3.19589	2.1884	13.4194	9.38122	0	125.218	8.06818	0	198.872	0.43768	0.0578068	2.77473	92.111	0	0	137.646	0	0.9662	0.0165162	0	32.9581	0	0	0	14.716	0	0	0	16.4337	1.37911	8.1425	0	13.3781	6.45785	0	0	0	0
440	23	Canada	25.4333	56	Y	post	0.46534	23.7556	26.0435	3.58312	6.46047	3.87783	0	14.8211	6.15024	0.542897	114.187	7.02663	0	184.104	0	0	7.11195	57.7409	0.426562	0	113.714	0.674743	0.046534	1.35724	0	85.3899	0.87639	0	0.0155113	5.32039	0.325738	0	0	17.1788	1.41929	39.709	0	17.3029	1.31846	0	0.535141	0.00775567	0
441	23	Canada	23.7	56	Y	post	0.729805	53.0125	5.07274	13.3518	5.06078	12.3947	0	14.2611	5.26417	0	103.525	18.0537	0.454632	178.539	0.23928	0	5.14453	113.802	0	0	81.439	0.287136	3.4576	0.981049	0	53.1202	0	0	0	6.56824	0	0	0	10.8394	0	20.6858	0	22.7795	2.73976	0	0	0	0
442	23	Canada	22.8333	56	Y	post	1.12466	25.3307	13.8055	2.19773	5.91221	1.69215	0	34.7201	5.45822	0	242.525	3.44621	0	161.993	0	0.061908	0.226996	145.525	0	0	65.8185	0.495264	1.51675	0	0	37.0519	0	0	0	10.3283	0	0	0	19.0986	0.020636	5.41695	0	17.9224	0.010318	0	0	0.020636	0
421	24	Canada	31.4	64	N	post	0.150562	237.165	0.501872	0.43161	1.23461	0.180674	0	1.14427	4.17557	0.421572	56.5309	0	0	130.005	0	0	0.813033	52.6865	0	0	0.953557	0.130487	0.371385	0	0	3.08149	0	0	0	2.78037	0	0	0	9.01362	0	22.0623	0.120449	3.72389	1.09408	0	0	0	0
459	25	Canada	21.8333	64	N	post	1.08851	159.901	7.12479	3.92523	0.362837	0	0	0	2.37493	0	140.737	0	0	85.2446	0	0	4.54096	53.0401	0	0.494777	21.1545	0	0.0109951	0	0	13.7768	0	0	0	4.57394	0	0	0	24.1891	0.0219901	163.024	4.81583	2.63881	2.25399	0	0	0	0
460	25	Canada	24.9	64	N	post	0	259.363	3.57719	0	7.22251	0.0113562	0	1.69207	1.55579	0	188.853	0	5.75757	69.6019	0	0	2.02139	49.5923	0	1.38545	11.5606	0	0	0	0	8.34677	0	0	0	8.43762	0	0	3.2365	11.6173	0	134.037	0.851711	3.44091	0	0	0	0	0
461	25	Canada	28.8	64	N	post	1.29341	338.982	4.37771	1.15247	2.08107	0	0	0	6.84846	0	125.528	0	0	91.2686	0	0	1.5836	38.9351	0	0.779365	8.71396	0	0	0	0	9.46846	0.265316	0	0	6.92308	0	0	0	10.4717	0	139.39	1.28512	9.2446	0.870567	0	0	0	0
462	25	Canada	15.2333	64	N	post	0	375.974	5.79322	1.30713	3.13712	1.32805	0.627425	2.18553	4.2142	0	138.462	0	0	40.8035	0	0	8.89897	24.846	0	1.22348	7.88464	0	1.62085	0	0	10.2584	0	0.0104571	0	3.77501	0	0	0	26.7388	1.00388	49.9535	1.64176	5.80368	0	0	1.71496	0	0
463	25	Canada	21.7667	64	N	post	0	274.602	0.581143	0	1.5961	1.1541	0	0	6.4335	0	129.472	0	0	116.777	0	0	2.43098	24.1952	0	3.85519	6.97372	0.965844	5.75414	0	0	40.148	0	0	0	3.40501	0	0	1.62065	14.6104	0	145.057	2.23454	12.7197	2.61924	0	0.540218	0	0
464	25	Canada	28.7667	64	N	post	0	375.06	2.88462	0.11268	0.533353	0	0	1.04417	3.84615	0	131.656	0	0	87.9808	0	0	8.67638	22.7163	0	1.3747	17.4955	0	0	0	0	3.35036	0.0525841	0	0	3.95883	0	0	0	3.65084	0.548377	87.0042	0.015024	0.811298	1.66016	0	0.0525841	0	0
465	25	Canada	23.5667	64	N	post	0	373.102	0	0	7.8217	0	0	0	4.82181	0	133.181	0	0	169.007	0	0	2.94492	21.6196	0	1.47639	14.6853	0	7.97877	0	0	1.13085	0	0	0	1.97899	0	0	0	11.0965	0	86.0309	0.0392656	2.96848	0.910961	0	0	0	0
466	25	Canada	31.9333	64	N	post	0.960684	421.784	4.2039	1.13404	3.15653	0.15891	0	0	6.27695	0	122.708	0	0	87.9134	0	0	1.14126	24.6889	0	0.989577	16.3533	0	45.3616	0	0	11.2898	0	0	0	4.16056	0	0	0	3.69105	0	89.7481	0.512846	1.92859	1.2785	0	0.310597	0	0
467	25	Canada	26.0667	64	N	post	0.227773	260.886	3.17311	0	3.70719	0.518379	0	0.439837	2.95319	0	100.456	0	0	100.157	0	0	2.45052	49.3874	0	0.942507	16.3525	0.534087	3.25165	0	2.20704	6.34621	0.20421	0	0	1.9557	0	0	0	13.6506	0	204.736	0.918944	4.70468	0	0	0.879673	0	0
468	25	Canada	27.7	64	N	post	0	243.752	0	0	10.7864	2.12281	0	0	0	0	77.8728	0	0	29.9462	0	0	0.988833	17.4633	0	0	1.75087	0	17.3	0	0	197.485	0	0	0	26.7438	0	0	0	53.4423	0	55.5107	0.00907186	11.4578	0	0	0	0	0
469	25	Canada	36.5	64	N	post	0	451.766	0	0	2.31035	1.51328	0	1.47862	0.092414	0	106.6	0	0	53.7849	0	0	8.27105	29.3876	0	0.184828	6.21484	0	0	0	0	42.4527	0	0	0	1.49018	0	0	0	9.31071	0	61.386	0.0115517	10.0962	0	0	0	0	0
470	25	Canada	17.5667	64	N	post	0.0932497	346.758	0	0	1.49199	0	0	3.85121	2.35922	0	104.281	0	0	104.44	0	0	6.69533	37.7568	0	8.09407	20.5429	0	1.48267	0	0	9.72594	0	0	0	1.22157	0	0	0	24.3848	0	145.386	0.885872	1.39874	0	0	1.36144	0	0
471	25	Canada	16.8667	64	N	post	0	237.027	2.92771	0	0	0	0	0	2.01403	0	151.622	0	0	147.761	0	0	1.73894	25.0722	0	2.88841	6.38595	0.0491227	1.83719	0	0	12.8014	0	0	0	3.67438	0	0	0	5.74735	0	142.839	2.54455	6.43507	0	0	1.68	0	2.48561
472	25	Canada	24.6667	64	N	post	0	192.885	1.85177	1.60635	0.178484	0	0	0	8.35527	0	114.564	0	0	119.729	0	0	1.99679	30.2865	0	1.13783	17.8149	0	0	0	0	4.6852	1.2717	0	0	6.65968	0	0	0	14.8142	0	212.44	6.91625	3.60314	0	0	1.42787	0	0
473	25	Canada	22.4667	64	N	post	1.38561	457.658	0	0	0	0	0	0	36.7669	0	157.24	0	0	51.493	0	0	13.1901	19.1085	0	0	16.1654	0	4.60795	0	0	35.5532	0.332975	0.0107411	0	0.504834	0	0	0	1.0956	0	22.1805	0	5.74651	0.622986	0	0	0	0
474	25	Canada	29.3333	64	N	post	0	467.897	0	0	0.262243	0	0	0	0.109268	0	133.591	0	0	30.5295	0	0	0.0218536	53.4212	0	0	24.3668	0	0	0	0	9.7795	0	0	0	13.3853	0	0	0	11.7135	0	21.8755	0	13.735	0	0	0.0109268	0	0
443	25	Canada	22.3667	64	N	post	2.23147	246.067	10.2244	7.2113	6.70701	0.0630358	0	0.0252143	7.2239	0	97.2895	0	0	100.391	0	0	3.36611	75.4034	0	0.289965	15.4942	0	0	0	0	8.96369	0.0126072	0	0	7.7408	0	0	0	17.4483	0	166.301	0	8.87544	0.592537	0	0	0	0
444	25	Canada	24.1	64	N	post	0	482.274	4.57077	0	0.913006	0	0	0.00574218	2.14757	0	114.78	0	0	65.2656	0	0	1.41258	24.387	0	0	11.3753	0.534022	1.04508	0	0	9.03819	0	0	0	2.12461	0	0	0	13.7927	0	121.171	0.780936	0.71203	0.465116	0	2.88257	0	0
445	25	Canada	26.8667	64	N	post	0	460.052	0.0155033	0	1.52707	0	0	0	0	0	123.654	0	0	42.4635	0	0	4.52696	61.8813	0	0	18.0303	0	1.86039	0	0	4.80602	0	0	0	8.21674	0	0	0	24.3091	0.00775164	75.3304	1.74412	8.50355	1.75187	0	0.170536	0	0
446	25	Canada	13	64	N	post	0.811916	137.158	1.04522	7.6712	0	0	0	0.531945	7.68053	0	126.398	10.3216	0	111.018	0	0	4.92749	47.4831	0	0.149318	21.4644	0	0.597271	0	0	13.8586	3.79827	0	0	4.98348	0	0	0	26.8865	0	252.188	2.79971	7.0366	1.10122	0	0.214644	0	0
447	25	Canada	18.9333	64	N	post	0	171.816	0.46897	0.880347	0.954395	0	0	0	10.449	0	193.199	0	0	96.1964	0	0	5.75928	16.4633	0	2.56699	17.0557	0	18.0841	0	0	7.93135	0	0	0	5.83333	0	0	0	15.5336	0	237.644	0	6.35989	0	0	0.0740479	0	0
448	25	Canada	28.9667	64	N	post	0	154.265	0	0	0.551613	0	0	0.00934938	0	0	175.591	0	0	129.517	0	0	0	21.1763	0	0	11.0603	0	0	0	0	87.5289	6.46042	0	0	0	0	0	0	61.9864	0	118.26	1.85118	20.1199	0	0	0	0	0
449	25	Canada	23.4333	64	N	post	0	168.19	5.17974	0	0.235443	0	0	0.899727	0	0	247.955	0	0	173.79	1.66491	0	1.18562	56.9939	0	0.81564	22.2745	0	0	0	0	26.8068	0	0	0	0.639058	0	0	0.487702	42.0517	0	131.2	1.46311	3.68299	0	0	0	0	0
450	25	Canada	33	64	N	post	1.49665	279.058	0	0	0	0	0	0.0103217	2.36368	0	190.807	0	0	166.087	0	0	0	38.4381	0	1.11475	0.846382	0	0	0	0	0.629625	0	0	0	0	0	0	0	3.45778	0	111.402	0	0.165148	0	0	0	0	0
451	25	Canada	30.7	64	N	post	0	216.186	15.972	13.8439	14.6727	0	0	0	0	0	127.604	0	0	70.6755	0	0	3.03162	91.5682	0	3.12122	19.6159	0	0.00746703	0	0	6.1379	0	0	0	21.0122	0	0	0.642165	10.4986	0	92.4344	1.81449	4.63703	3.86792	0	0	0	0
452	25	Canada	34.3333	64	N	post	3.16973	108.41	0	1.27812	28.5787	0	0	0	16.1426	0	107.451	0	0	67.6764	0.0511247	0	3.2592	94.3891	0	0	2.63292	0	50.7797	0	0	87.5256	0	0	0	0.281186	0	0	0	9.76483	0	201.342	0	48.2873	0	0	0	0	0
453	25	Canada	39.7333	64	N	post	0	419.088	0.6823	2.11872	12.6525	0	0	0	0	0	82.8934	0	0	14.7472	0	0	0.191523	119.319	0	0	10.1507	0	0.0119702	0	0	31.6012	5.99706	0	0	7.34968	0	0	0	11.8265	0.790031	14.6395	0	16.5907	0	0	0	0	0
454	25	Canada	21.3	64	N	post	0	217.377	7.52346	0	4.57992	0.0677789	0	0	0.484135	0	138.985	0	0	48.8395	0.0387308	0	14.5337	39.1375	0	1.31685	13.3621	0	0.735885	0	0	12.9554	0.0096827	0	0	17.5838	0	0	0	15.3761	0	164.945	0	12.8199	0	0	5.60628	0	0
455	25	Canada	18.0667	64	N	post	0	300.9	0	0	0.549901	0.0103755	0	0	5.38488	0	154.439	0	0	153.443	0	0	5.71689	8.61166	0	1.13093	7.66749	0	0	0	0	15.9368	0	0	0	9.31719	0	0	0	27.8063	0	127.37	6.66106	7.64674	0	0	1.26581	0	0
456	25	Canada	33.1	64	N	post	0.00799917	234.808	25.1014	0	0	0	0	0	0	0	98.6297	0	0	301.953	0	0	0	36.5722	0	2.24777	11.5908	0	0	0	0	33.8125	0	0	0	5.69541	0	0	0	24.3975	0	109.941	0	4.47953	0	0	3.57563	0	0
457	25	Canada	28.7	64	N	post	0	231.567	0	0	0	0	0	0	0	0	197.009	0	0	117.71	0	0	0.015291	5.45888	0	0	31.5912	0	0	0	0	11.667	0	0	0	0	0	0	0	31.9429	0	63.4117	0	0	0	0	0	0	0
458	25	Canada	32.7333	64	N	post	0	240.713	0	0	0	1.29938	0	0	0	0	139.585	0	0	278.526	0	9.38546	14.6671	70.2788	0	7.16997	0	0	0	0	0	5.57145	0	0	0	0.803934	0	0	0	49.47	0	22.2858	0	51.5078	0	0	0	0	0
422	25	Canada	21.9	64	N	post	0	690.581	0.98044	0.217875	0.169459	0.133146	0	0	0.532584	0	85.4072	0	0	19.4393	0	0	4.07911	16.6312	0	0	2.83238	0.472064	0.0121042	0	0	55.6793	0	0	0	1.7309	0	0	0	4.58749	0.447855	41.5053	0	0.351022	0	0	0.157355	0	0
423	26	Canada	18.6	58	N	post	0.786595	20.2829	15.4884	1.54822	14.4272	0.44324	0.137342	1.62313	1.74175	0.0811567	51.4471	0.0312141	0.449483	52.3336	0.0811567	0.761624	2.0414	69.8509	0.00624282	0	75.8066	0	17.6734	0	0	214.435	0.799081	0	0.0187285	18.5349	0.0936423	0	0	11.6179	5.23148	8.19058	0.792838	18.023	52.2711	0.230984	0	0	0.318384
424	27	Canada	27.9	21	N	pre	2.89122	234.426	3.77214	0.824449	9.8595	1.21973	0.0564691	3.80602	1.86348	0	190.357	0	0.214583	112.306	0.316227	3.08321	1.99901	98.5838	0.327521	0	22.2827	0.756686	58.7617	0	0	13.1686	6.09866	0	0	13.2589	0	0	0.801861	14.7497	0.338815	14.8514	0.655042	16.7261	0.169407	0	0	0	0.575985
425	28	Canada	17.9	21	N	post	0.360303	209.029	6.97292	2.08764	16.468	0.911355	0	2.63869	6.6868	0	77.942	2.69168	0	117.936	0.0847772	0.0211943	4.95947	102.559	0	0	15.1221	0.964341	0	0.07418	0	9.03937	3.15795	1.07031	0	15.8745	0.307317	0	0	21.3215	5.41514	61.8662	0	10.1839	16.5633	0.158957	0	0	0.0635829
426	29	Canada	17.4667	58	N	post	0.988813	160.852	10.3014	6.75935	8.10236	2.18424	3.99953	7.57106	11.8215	0.118067	185.366	1.21019	0.162342	101.981	3.20257	1.21019	3.17306	69.3055	1.77101	0	21.4292	0.841229	2.39086	0.177101	0	29.1921	1.56439	0	0.177101	9.44538	0.0590336	0.132826	0.988813	28.2476	2.33183	40.6889	1.50536	39.951	3.66008	0.177101	0.073792	0.0442752	0.177101
490	30	Canada	29.1333	64	N	post	0	105.046	4.82531	6.49134	6.1458	1.36368	0	4.63403	12.1744	0	248.059	0.012341	0.394911	83.9987	1.03664	2.46819	7.23797	86.0165	0	0	5.2881	0	3.68378	0	0	18.1289	1.99306	0	0	7.0652	0	0	0.0308524	54.6828	1.65986	73.4781	0.481297	14.6425	1.88817	0.00617048	0	0	0
491	30	Canada	28.2333	64	N	post	0	130.043	3.82578	0.133071	4.81549	0	0	20.2101	17.8481	0	257.367	0	0	59.6821	3.3434	1.42219	1.70497	64.5392	0	0	4.50776	0	3.26854	0	0	17.3408	0.133071	0	0	7.50185	0	0	0	37.634	2.27883	87.9846	2.12081	11.6603	2.34537	0	0	0	0
492	30	Canada	14.1333	64	N	post	0.533767	254.207	2.76892	5.9782	6.81221	0.0266884	0	3.01579	9.95476	0	164.387	0	0	47.3585	4.52368	0.380309	2.19512	146.713	0	0	5.77803	0	2.03499	0	0	16.34	1.62799	0	0	15.4059	0	0	0	15.5927	0	99.9079	0.460374	14.7053	2.78226	0	0	0	0
493	30	Canada	16.3	64	N	post	0.0842427	28.0787	1.16644	0.486016	0.699863	0.252728	0	1.63301	14.9693	0	202.526	0	0.129604	106.58	0.434174	13.7575	1.06275	28.0917	0.764665	0	10.3813	0.00648021	0.803546	0	0.0453615	4.08901	0.421214	0	0.00648021	3.30491	0.0194406	0	0	2.57264	0.31105	71.3471	0.187926	100.262	1.1794	0	0	0	0
494	30	Canada	15.2	64	N	post	0.643926	138.989	3.00499	2.0246	3.66632	2.63372	0	14.6653	27.0391	0	123.68	0	0	99.1182	6.17821	1.0442	2.19863	85.2593	0	0	12.8031	0	2.75554	0	0	15.8371	3.86356	0	0.730943	8.88154	0.133426	0	0	7.57048	0.551108	130.357	0.597517	98.2307	1.09061	0	0	0	0.0348068
495	30	Canada	8.9	64	N	post	2.93397	249.77	7.43833	2.95695	4.82611	1.90746	0	10.8013	8.05883	0	112.655	0.145549	0	111.437	0.743067	5.13253	11.0771	36.2877	10.4489	0	9.093	0	6.2816	0	0	25.2566	1.35591	0	1.19504	4.94101	0	0	0	17.6727	0.804351	64.3941	0.513253	38.0267	7.98223	2.96461	0	0	0
496	30	Canada	10.9667	64	N	post	1.32114	190.958	12.1809	1.28591	25.5509	0.598918	0	8.33201	35.9615	0	103.322	0	0	74.4685	2.88009	0.660572	1.19784	69.6331	0	0	11.3002	0	1.1538	0	0	18.4344	0.669379	0	0	11.3795	0	0	0	12.3483	0.281844	138.077	0	37.221	6.64095	0	0	0	0
497	30	Canada	21.6	64	N	post	2.55275	163.421	5.65797	3.93708	8.76318	1.30813	0	4.93405	15.3673	0	194.708	0	0	58.9229	2.4067	0.254005	6.55334	115.528	0	0	20.0474	0	7.1439	0	0	13.7353	2.12729	0	0.381008	8.11547	0	0	0	32.6778	1.23193	57.818	0.146053	12.4653	4.94675	0	0	0	0
498	30	Canada	22.4	64	N	post	0	141.09	1.3957	4.28678	4.71048	0	0	1.34585	9.72003	0	202.326	0	0	69.7018	0.706156	0.0249232	0	45.4931	0	0	11.0077	0.980311	6.06463	0	0	4.7354	1.44554	0	0	0.00830772	0	0	0	122.747	0.224308	69.7267	0.490155	11.8634	0	0	0	0	0
499	30	Canada	7.8333	64	N	post	0.346147	32.969	1.53033	1.44531	2.35623	1.32993	0	0.528329	17.6839	0	157.351	0	0.0121455	64.5108	0.825894	13.9187	5.14362	71.5066	0.388656	0	9.39455	0	0.929131	0	0	5.45333	0.995931	0	0	2.22263	0	0	0	2.99387	0.576911	75.4904	0.00607275	64.5169	0.844112	0	0	0	0
500	30	Canada	20.3667	64	N	post	0.663653	163.478	1.10806	1.86652	1.2562	3.00421	0	32.3294	27.1505	0	125.934	0	0	95.7556	4.6752	1.23842	1.09621	76.8237	0.088882	0	8.20678	0.0237019	4.85296	0	0	19.1215	6.64838	0	0	5.93732	0	0	0	18.3453	0.462187	107.233	0.272572	83.9402	3.91081	0	0	0	0
501	30	Canada	20.6333	64	N	post	0.183203	73.4242	1.05914	0.286254	0.131677	0.274804	0	1.15074	2.00378	0	16.7401	0.0515257	0.223278	24.2285	0.068701	0	8.52465	65.6381	0	0	295.145	0	5.43883	0	0	1.40837	0.412206	0	0.0343505	0.875937	0	0	0	1.20227	0.0858762	13.2536	0.0629759	3.04002	0.395031	0	0	0	0
475	30	Canada	26.4	64	N	post	1.21508	128.26	2.20468	2.20468	4.0461	0.989603	0	3.68283	13.2907	0	223.437	0	0.0250532	61.5683	1.29024	1.65351	0.751597	81.0723	0	0.0125266	9.58286	0	2.66817	0	0	8.99411	0.92697	0	0	6.25078	0.200426	0	0	60.1278	0.81423	110.572	1.75373	4.22147	2.3049	0.250532	0	0	0
476	30	Canada	27.1333	64	N	post	0.334651	312.62	2.90031	3.0995	7.09141	1.48999	0	1.75293	4.97195	1.5139	191.42	0	0	29.8397	0.693205	0	0	88.3079	0	0	8.8045	0	0.573687	0	0	15.378	0	0	0	9.73674	0	0	0	68.1333	2.03181	48.9546	0	7.83242	3.80068	0	0	0	0
477	30	Canada	30.5667	64	N	post	0	243.646	9.01549	0	5.30323	0.265162	0	1.83088	9.93725	0	126.596	0	0	29.4582	0.429309	18.9022	0.606084	67.6793	0	0	14.5081	0	7.77807	0	0	15.291	0.303042	0	0	2.71475	0	0	0	31.6047	0	43.638	0	10.6696	0.227281	0	0	0	0
478	30	Canada	14.5333	64	N	post	1.81528	212.151	1.84699	0.832336	5.93733	2.5525	0	3.36898	8.6008	0	179.967	0	0	52.3896	1.78358	0.15854	2.12444	142.876	0	0	9.90083	0.00792701	4.19339	0	0	13.468	2.99641	0	0	5.89769	0	0	0	25.1207	0.483547	63.86	2.62384	13.7692	6.15929	0	0	0	0
479	30	Canada	19.1	64	N	post	0.455316	203.467	1.66106	0.716701	1.49242	0.177067	0	4.3002	8.01019	0	196.772	0	0	73.8876	0.691405	0.919063	3.37271	23.0693	0	0	9.84831	0	0.725133	0	0	56.0544	1.76224	0	0.362566	5.07593	0	0	0	12.7235	0.0505906	71.9146	0.362566	137.75	0.446884	0	0	0	0
480	30	Canada	25.0667	64	N	post	0.940906	127.198	0.994454	1.85121	1.58348	1.97361	0	19.0782	22.3982	0	110.186	0	0	85.9132	4.06961	1.72882	3.49589	48.6517	0.680819	0	8.00918	0	0.826162	0	0	15.1769	4.10786	0	0	12.5072	0	0	0	10.3653	0.0611972	123.435	0.803213	217.281	3.38114	0	0	0	0
481	30	Canada	20.7667	64	N	post	0	420.532	0.88476	0	7.17797	5.55116	0	7.89862	6.11483	0	127.826	0	0.492326	40.7774	1.99785	0	0	49.2612	0	0	4.3025	0	0.178379	0	1.69817	28.3551	1.96217	0	3.48196	2.91115	0	0	0	15.3121	0	85.522	0	63.667	1.19157	0	0	0	0
482	30	Canada	20.2667	64	N	post	0	208.647	0	7.96436	1.65353	1.72573	0	15.2139	7.30728	0	159.742	0	0	70.6322	0.765387	0	0	69.5852	0	0.00722063	7.23507	0	14.9467	0	0	14.8745	4.97502	0	0	2.96768	0	0	0	9.73341	1.37192	58.942	0	145.517	15.2067	0	0	0	0
483	30	Canada	23.0667	64	N	post	1.52915	201.13	0.447302	2.01806	4.97233	0.364083	0	2.15329	8.40511	0	206.518	0.135231	0	39.5706	2.66301	1.71639	6.29343	111.451	0.800982	0	7.89539	0	6.10619	0	0	10.9121	2.99588	0	0.0624142	6.73033	0	0	0	64.9836	0.842591	65.7637	2.33013	20.992	0.644947	0	0	0	0
484	30	Canada	29.7667	64	N	post	1.92363	154.94	3.29249	6.94679	4.49853	0.735684	0	4.44426	7.7669	0	165.077	0	0	63.0699	1.00704	0.367842	3.76887	118.807	0	0	2.41811	0	10.0403	0	0	10.3297	1.24222	0	0	4.13069	0	0	0.186936	94.6319	0.542718	69.6669	0.174876	7.99001	0.820107	0	0	0	0
485	30	Canada	28.9667	64	N	post	0	139.769	4.99093	1.08962	5.50908	0.220973	0	3.33745	12.2906	0	203.607	0	0.137155	64.2878	4.07656	0.449565	0.754355	94.8811	0	0	12.6107	0	2.38498	0	0.060958	5.53955	2.20211	0	0	4.00037	0	0	0.533382	47.7453	2.40022	76.1289	2.18687	18.4322	2.92598	0	0.28955	0	0
486	30	Canada	12.1333	64	N	post	0.645207	161.616	1.90415	0.432761	8.1359	1.64449	0	2.11659	6.45207	0	154.362	0.330472	0	61.9477	1.3691	1.93562	0.251788	106.577	0	0	15.2174	0	7.08941	0	0	13.4156	3.0608	0	0	5.86981	0.0786838	0	0	72.035	0.763233	71.6573	0.149499	10.9685	2.51788	0	0	0.00786838	0
487	30	Canada	12.0333	64	N	post	0.680235	137.734	1.03396	0.224478	2.53047	1.00675	0	2.17675	14.2713	0	213.88	0.00680235	0	79.0909	1.7414	0.0136047	4.14263	59.5138	0.0204071	0	14.8427	0.585002	3.00664	0	0.387734	6.04049	4.12222	0	0	3.30594	0	0	0	6.02688	0.408141	108.654	0.197268	92.1174	0.986341	0	0	0	0
488	30	Canada	26.4333	64	N	post	0.262685	155.601	2.35806	0.745293	2.74903	4.78942	0	14.4599	21.1492	0	103.333	0.855254	0	122.906	2.44969	1.36841	2.29086	67.8156	0	0	18.333	0	3.17666	0	0	9.85986	3.80588	0	0.476499	15.7917	0	0	0	9.29173	0.482608	139.663	1.01409	92.96	3.24997	0	0	0	0
489	30	Canada	21	64	N	post	0.417757	190.757	2.28584	1.00104	4.0751	5.20226	0	18.8385	23.4496	0	114.182	0	1.0168	79.3896	13.5653	0.386228	1.27692	53.9931	0	0	4.51651	0	3.48394	0	0	26.4606	4.86332	0	0.457168	7.95315	0.914336	0	0	16.2058	1.04045	108.877	0.291642	105.897	3.38147	0	0	0	0
505	30	Canada	13.6333	64	N	post	1.50523	180.755	6.23235	2.94282	1.9957	1.08242	0	14.9593	9.83476	0	152.519	0	0.651141	49.8672	2.30859	2.93436	1.34456	79.3039	0.58349	0.0761074	10.2576	0.194497	15.9403	0	0	17.8599	3.63624	0	0.067651	5.92792	0	0.380537	0	13.8685	1.52215	75.9551	0.947114	22.5024	1.56443	0	0	0	0
502	31	Canada	24.4667	40	N	pre	0.195909	382.522	1.14843	0.202664	1.70914	3.68174	0	4.41808	10.775	0	271.976	0	0.331018	73.1618	0.0878212	0.0945767	7.7688	23.1375	0	0	22.847	0	6.04615	0	0	25.4884	2.35766	0	0.175642	4.76937	0	0	0.13511	19.6517	0.0743103	28.0015	0.324263	12.8287	2.85757	0	0	0	0.0878212
503	31	Canada	29.9	40	N	pre	0	385.713	0	0	5.20251	0.795202	0	3.78732	12.1841	0	229.611	0	0.256082	44.3022	0	0	1.9004	35.2584	0	0	40.6362	0	4.46122	0	0	5.9438	0.053912	0	0.80868	7.57463	0	0	0	4.55556	0.053912	46.6204	0	4.63643	0	0	0	0	0
504	31	Canada	29.9	40	N	pre	0	252.289	0.764148	0.0449499	3.00415	2.5097	0	2.76442	19.6581	0.524415	278.457	0	1.16121	79.6137	0	0	10.7955	44.845	0	0	21.7183	0.142341	28.2585	0	0	14.5787	2.09017	0	0	3.50609	0	0	0	23.8309	0.217258	59.9931	0	4.10542	1.32602	0	0	0	0
514	31	Canada	16.4	40	N	pre	0	683.8	0.310998	0.259165	1.12182	0.640508	0.0333212	1.54018	9.75942	0	95.1766	0	0.59608	27.9898	0.118476	0.0111071	11.8846	9.32624	0.0555354	0	42.6697	0.0851543	4.99448	0.122178	0	5.46468	0.514628	0	0	1.8808	0	0.00370236	0	6.97154	0.0592378	29.6448	0	5.05742	0.999637	0	0	0.111071	0
515	31	Canada	32.0333	40	N	pre	0	341.119	0.0206326	0	12.3383	0	0	0	0.330122	0	164.091	0	0	64.2705	0	0	25.0686	33.1566	0	0	0.0206326	0	0	0	0	65.2403	0	0	0	4.33285	0	0	0	4.35348	0	8.14988	0	8.58316	0	0	0	0	0
516	31	Canada	23.6667	40	N	pre	0	189.167	0.278391	0.0198851	0.815288	1.8692	0	0.874943	25.1745	0	221.838	0	0	70.3335	0.576667	0.0397701	14.8144	15.5899	0	0	73.4157	0	11.8515	0	1.57092	33.7251	0.536897	0	0	1.8692	0	0	0.517012	23.4843	0	86.5199	0	6.5223	0.954483	0	0	0	0
510	31	Canada	24.1333	40	N	pre	0.00677998	302.604	1.36278	0.515279	4.35953	0.413579	0.0677998	1.15938	18.6178	0	220.987	0	0.664438	92.7163	0	0	14.9363	31.6286	0	0	65.298	0.0881398	10.7395	0.596638	0	9.4852	0.725458	0	0.0271199	6.86134	0	0	0.12882	12.4277	0.0542399	74.3696	0	5.98672	6.01384	0	0	0.18306	0
511	31	Canada	28.6667	40	N	pre	0.145027	277.138	2.54967	1.01987	9.18818	0.533326	0	1.7029	16.7249	0.322802	226.528	0	1.37542	80.6913	0.130992	0.0233915	10.9987	39.0965	0.0280698	0	63.8821	0.102923	10.1332	0.285376	0	26.5634	0.846772	0	0.0374264	5.45022	0.0046783	0	0	16.0045	1.62337	57.9735	0.215202	18.5307	2.59178	0	0	0.0561396	0
512	31	Canada	8.5667	40	N	pre	0	324.177	2.05581	0.560674	8.55028	0.509279	0	1.5512	11.1855	0	289.691	0	3.02764	73.7053	0.476573	0.032706	20.1983	25.5901	0	0	28.8701	0	21.7074	0.313043	0	16.2128	0.172875	0	0	11.5873	0	0	0.434523	14.928	0.373783	34.6403	0	8.18117	8.50823	0	0	0	0
513	31	Canada	25.6	40	N	pre	0.629217	286.696	1.32717	1.64971	3.29414	0.623929	0	1.30073	21.0814	0	311.88	0	1.1474	81.9304	0.111038	0.243227	15.3339	23.1858	0	0	36.6321	0	22.9056	0.253802	0	11.199	1.1051	0	0.0158626	2.87113	0	0	0	16.4019	0.269664	31.2652	0.0317252	7.31795	2.09915	0	0	0	0
506	31	Canada	21.9667	40	N	pre	0	251.227	1.10557	1.0981	2.00946	11.7729	0	2.77888	19.101	0	156.095	0	0	67.4401	0.657369	0.791831	9.29281	30.6797	0	0	41.2051	0.149402	6.00596	0	0	32.5024	0.268924	0	0	2.74153	0	0	0.567728	65.2215	0.0298804	54.7409	0.0373505	19.1683	0.425796	0	0	0.0074701	0.126992
525	32	Canada	23.5667	47	N	pre	0.344953	138.291	2.41467	1.43828	2.78301	1.54352	0.0409266	2.15157	8.09762	0.239713	200.23	1.37981	0	308.709	0	0.0467732	4.32652	27.8301	0	0	25.012	6.53071	81.2276	0	0	8.36656	0.561279	0	0.198786	3.69509	0	0	0.0233866	12.5878	1.15764	34.1328	0.526199	7.10368	0.572972	0	0	0	0
526	32	Canada	27.3333	47	N	pre	0.991813	115.627	0	0	1.33444	85.35	2.47052	0.294538	7.00881	0	153.899	0.132242	0	279.89	0.330604	0	1.90548	34.6714	0	0	10.5313	2.62079	25.691	0	0.0961758	46.9759	0.679242	0	0.324593	2.76505	0	0	0	16.5002	0	16.4461	0	7.84434	0.00601099	1.02788	0	0	0
527	32	Canada	27.1667	47	N	pre	0	200.169	1.35601	1.43394	1.72488	0.467588	0	2.3899	5.41363	0	167.282	1.02869	0	331.988	0.0519543	0.119495	0.789705	27.5669	0	0	14.8797	7.045	38.9293	0	0	16.537	1.42355	0	0.18184	1.52746	0	0	0	9.94924	0.322116	20.3661	0	5.76173	0.67021	0	0	0	0
528	32	Canada	16.8	47	N	pre	1.54721	154.257	1.21207	0	0.0614415	0.262523	0	0.402163	2.52469	0	243.604	0.167568	0	359.154	0	0.0614415	5.95424	27.1739	0.00558559	0	11.9308	1.96054	44.2602	0	0	11.6124	1.1227	0	0.742884	0.916037	0	0	0	11.2159	0	23.1523	0.0446847	8.28902	3.491	0	0	0	0
529	32	Canada	30.8667	47	N	pre	0.686394	141.45	1.51359	1.89492	3.36157	0.117332	0.328531	0.228798	10.073	0	210.201	0.0117332	0	348.624	0.252265	0.076266	1.27306	36.2733	0	0	23.8243	5.32689	60.9659	0	0	6.55888	1.93012	0	0	3.5317	0	0	0.38133	13.81	0	31.3453	0.580795	4.3413	1.23199	0	0	0	0
530	32	Canada	29.6	47	N	pre	0.705959	132.048	2.07834	1.32156	3.71052	0.310622	0.0790675	0.869742	12.9106	0	160.501	0.288031	0	341.746	0	0.214612	0.609949	40.9287	0	0	14.0514	14.0119	43.6057	0	0.0395337	5.37659	0.24285	0	0	3.01021	0	0.0903628	0.158135	11.2163	0.700312	107.633	0	3.97596	1.9315	0	0	0	0
531	32	Canada	35.6333	47	N	pre	0	173.679	2.11637	3.12191	0.658075	0.626487	0.0052646	0.758102	5.59627	0	163.497	0.110557	0	369.849	0.184261	0.468549	1.74785	37.3787	0	0.521195	22.9958	9.37099	38.779	0	0	11.5031	1.76891	0	0	3.8221	0	0	0.284288	10.2344	0.131615	26.8179	0	6.95453	0.0842336	0	0	0.0737044	0
532	32	Canada	17.1	47	N	pre	1.27857	165.124	0.16677	0.717109	2.69611	0.505868	0.444719	2.9685	10.0395	0	191.046	0.0889437	0	378.472	0.428042	0.277949	0.0889437	33.2038	0	0	11.7183	6.20383	52.7548	0	0.283508	2.25695	2.67943	0	0	2.55713	0	0	0	12.9802	0.127857	30.6856	0.266831	7.52686	0	0	0	0	0
517	32	Canada	21.6	47	N	pre	0.0327464	53.966	0.38477	0.245598	6.11538	0.0573061	0.261971	0.261971	44.1748	0	64.846	0.0900525	0	116.233	0.00818659	0	1.68644	15.2516	0	0	241.087	1.30985	108.227	0	0	1.50633	0.188292	0	0	2.34955	0	0.0163732	0	3.04541	0.0409329	224.1	0.237411	1.07244	0.294717	0	0	0	0
518	32	Canada	17.9667	47	N	pre	0	217.252	4.07169	0	1.58117	0	0	4.03776	12.7851	0	125.598	0	0	293.779	0	0	0.00678615	10.6203	0	0	25.3123	0.502175	57.4312	0	0	3.39986	0.00678615	0	0	0.305377	0	0	0	66.6128	0	36.2177	2.13085	13.4976	0	0	0	0	0
519	32	Canada	22.3333	47	N	pre	0	158.933	0	2.13848	2.26529	0.553352	0	2.78405	7.84492	0	143.993	0.063405	0	319.077	0.737803	0	0.651342	41.9107	0	0	38.0142	6.59412	75.0081	0	0	12.9461	3.86194	0	0.426542	0.103754	0	0	0	13.6839	0	58.4017	0	6.96302	0.299733	0	0	0	0
520	32	Canada	10.0667	47	N	pre	0.481196	118.755	1.11574	0.491772	0.555227	0.0105757	0.253818	1.20035	9.34896	0	240.598	0	0	322.867	0.0951817	0	1.24265	22.6427	0	0	31.0927	2.08871	64.4116	0	0	8.52934	1.21621	0	0.290833	3.75968	0	0	0	14.2614	0.449469	45.8987	0	3.61162	1.047	0	0	0	0
521	32	Canada	34.8333	47	N	pre	0.562791	191.653	0.959043	0.281396	2.97475	0.390508	0.941814	2.99773	15.1667	0	197.517	0.528335	0	240.501	0	0.178026	1.33232	31.2407	0	0	42.2036	6.42616	62.5502	0	0	5.19146	3.35952	0	0.200997	3.26764	0.585763	0	0.132084	12.7087	0	82.1388	0.591505	12.0081	0.781017	0	0	0	0
522	32	Canada	30.5333	47	N	pre	0	49.8044	2.11337	2.34591	83.591	0.0547151	0	0.10943	15.115	0	149.858	0.00683938	0	274.143	0	0	1.43627	57.5671	0	21.3115	66.3557	0.0273575	40.1403	0	0	1.81928	1.21057	0	0	0.10943	0	0	0.0341969	17.5635	5.35524	66.4104	0	0.820726	0	0	0	0	0
523	32	Canada	35.3333	47	N	pre	0	185.102	4.64383	30.7654	1.61705	0	0	1.2735	3.47103	0	165.804	2.68324	0	266.635	0	0.00592326	0.266547	52.5156	0	0	16.0283	6.91244	24.0366	0	0	8.68942	0.864796	0	0	4.46021	0	0	0	7.04275	0	41.451	0	7.10199	0	0	0	0	0
524	32	Canada	18.5333	47	N	pre	0	149.602	3.63632	0.679575	2.86733	0.286137	0	3.27865	4.81067	0	152.594	0.345748	0	335.877	0.95975	0.160952	3.2548	33.9251	0	0	11.0699	3.24288	52.3928	0	0.0596118	2.45005	0.0536506	0	0	4.52454	0	0	0	18.122	1.66913	31.8566	0	4.42916	0.429205	0.560351	0	0	0
507	32	Canada	17.2333	47	N	pre	4.0312	248.76	1.38752	1.31363	3.12808	0.246305	0.0328407	2.14286	4.3514	0	189.36	1.39573	0	205.624	1.30542	0	2.70936	48.6289	0	0	24.3596	9.73727	25.5172	0	0	14.1379	1.94581	0	0.114943	3.35796	0.681445	0	0	7.43021	0.295567	29.5402	0.139573	11.9869	0.878489	0	0	0	0
508	33	Canada	19.9667	60	N	post	0.101011	269.231	2.0334	3.07426	0.983764	0.0527016	0.36452	1.3395	4.61139	0	322.644	2.23543	0	205.207	0.39087	0.0043918	1.85334	28.6477	0.856401	0	6.13535	0.127362	0.856401	0	0.184456	8.48496	0.0263508	0	0	5.75326	0.105403	0.0043918	0	3.12257	1.44051	19.952	0.711472	21.8887	4.73875	0	0	0	0
541	34	Canada	19.4333	55	N	post	2.25204	18.4882	34.4312	0.207331	52.2474	0.43611	0	0.157286	0.65774	0	265.827	0.150136	0.829324	37.9559	0.0643441	0.0285974	0.21448	201.29	0.00714934	0	29.777	1.35123	0.54335	0	0	9.65876	0.0714934	0.0571947	2.03756	31.6716	0.722084	0	0	2.78109	26.4812	5.16897	0.157286	1.89458	46.1991	0.178734	0	0.021448	0.150136
542	34	Canada	23.5333	55	N	post	0.243192	3.74087	2.63935	1.02999	6.24432	0.264651	0	0.0143054	0.100138	0	112.534	0	0.100138	6.69494	0	0	0.0572217	40.8992	0	0	3.86247	0.214582	0.100138	0	0.00715272	542.362	0.0143054	0.0286109	0.336178	4.38462	0.0357636	0	0	4.65642	2.13866	1.5879	0.107291	209.303	4.02698	0	0	0	0.0286109
543	34	Canada	22.6667	55	N	post	0.0141379	25.3209	3.08206	0.247413	8.89272	0.968444	0.0353447	0.721031	0.968444	0	668.771	0.438274	0.19793	46.6408	0.127241	0.0353447	0.226206	55.8446	0.19793	0	11.3739	1.44913	1.17344	0	0	14.5974	0.141379	0.593791	0.565515	8.35548	0	0	0.0212068	9.1472	2.26913	11.89	0.841203	4.07171	6.98411	0.120172	0	0	0.0353447
544	34	Canada	10.3333	55	N	post	0.0196661	16.9194	1.07508	0.170439	4.44453	1.23896	0.288436	0.445764	1.23896	0.0393321	754.803	0.740755	0.0786643	51.1777	0.334323	0.0196661	0.18355	27.3489	0.0721089	0	4.90996	1.02919	3.53989	0.144218	0	10.1608	0.642425	0.150773	0.111441	4.22821	0	0.00655536	0.18355	5.92604	0.891529	11.6423	0.563761	3.57922	3.69067	0.0458875	0	0.0983304	0.412987
545	34	Canada	15.7	55	N	post	0.134481	16.9715	4.16891	0.114309	5.29855	0.941366	0.181549	0.901022	1.7348	0.0268962	662.587	0.618612	0.114309	66.5075	0.174825	0	0.544648	44.2913	0	0.0605164	10.3416	1.45912	1.71463	0	0	15.0686	0	0.477407	0.611888	8.04196	0	0	0	8.55971	1.99704	15.8553	1.58015	4.65976	6.90559	0.201721	0	0.0605164	0.28241
546	34	Canada	9.5	55	N	post	0.182536	27.3426	2.78839	0.975622	8.40294	0.453192	0.056649	1.75612	1.98901	0	599	0.85603	0.00629434	72.8821	0.018883	0.0629434	0.648317	50.575	0.00629434	0	8.35258	1.37217	1.64912	0	0	19.0341	0.169947	0.169947	0.459487	6.54611	0	0.302128	0.138475	10.8577	2.07084	20.3559	6.87971	10.4486	8.04416	0.47837	0	0	0.0692377
547	34	Canada	9.9	55	N	post	0.235164	28.3674	4.70875	0.0437515	12.1574	1.20317	0.00546893	0.311729	1.24145	0	587.188	1.27426	0.0492204	76.7073	0.114848	0	0.546893	63.0459	0.267978	0	5.16814	1.90866	1.62427	0	0	13.377	0.328136	0.246102	0.596114	10.6699	0	0	0	6.4424	2.06179	16.1334	1.93053	5.84629	8.53154	0	0	0.0984408	0.25704
548	34	Canada	2.4	55	N	post	0.391919	22.1006	2.03308	1.34722	6.44829	0.612374	0.0796086	0.422538	1.6779	0	588.926	4.18864	0.453156	103.595	0.14697	0	0.318434	67.2999	0	0	8.89166	2.11269	2.51073	0	0	18.6039	0.60625	0.563384	0.502146	6.32582	0	0	0.385795	6.28295	1.32885	14.3418	2.00859	4.71528	5.77468	0.379672	0	0	0.930808
533	34	Canada	25.4667	55	N	post	0.052995	41.5783	5.62504	0.310399	8.9183	1.41572	0	0.976622	1.61256	0.0605657	579.439	0.348253	0.181697	67.1749	0.0454243	0.052995	0.499667	90.9394	0.00757071	0	9.56181	1.86239	0.613228	0	0	22.9468	0.204409	0.0984192	0.719217	11.8254	0.136273	0	0	4.55757	3.47496	18.5028	0.0984192	3.19484	7.57828	0.166556	0	0	0.355823
534	34	Canada	19.9667	55	N	post	1.03151	52.9415	5.15189	0.153027	7.43596	0.0170029	0.00566765	1.84199	0.498753	0	543.505	0.124688	0	63.2566	1.38857	0	0.328724	93.964	0	0	10.1054	1.87032	0.657447	0	0	11.6073	0.124688	0	0.957833	5.04421	0.65178	0	0	20.4545	3.38359	22.3475	0.470415	2.9075	4.61347	0.294718	0	0	0.153027
535	34	Canada	22.2	55	N	post	0.24594	41.1181	5.80265	0.0999132	4.66518	1.21433	0	0.991446	3.88124	0.0999132	626.525	0.292054	0	68.0793	0.292054	0.107599	0.276683	65.0742	0	0	5.61051	0.299739	0.699392	0	0	11.6437	1.25276	0.253626	1.57555	10.3141	0	0.445766	0	5.54902	1.82149	18.3225	0.391967	4.72666	3.48927	0.653278	0	0	0.0768563
536	34	Canada	10.8333	55	N	post	0.529207	56.9853	0.900198	1.87678	10.4696	0.491017	0.00545575	0.51284	0.55103	0	484.825	0.272787	0	46.4011	0.21823	0	0.91111	222.796	0	0	8.86559	1.59853	0.741981	0	0	7.50165	0.409181	0.491017	0.594676	5.25934	0.130938	0	0	7.11429	1.00931	16.6509	0.147305	1.90951	4.0318	0.196407	0	0	0.398269
537	34	Canada	18.3333	55	N	post	0	34.1697	2.4288	0.127316	4.46586	1.2144	0	1.76284	1.77263	0	655.345	0.528852	0.00979355	72.5115	0.00979355	0	0.528852	42.0045	0	0.0391742	7.10033	1.71387	3.56485	0	0	14.4847	0.264426	0.254632	0.176284	5.6215	0	0	0.0195871	11.0667	1.76284	20.2335	1.518	3.78031	7.43331	0.0783484	0	0	0.146903
538	34	Canada	15.1333	55	N	post	0	15.3114	1.35931	0.00641182	4.53316	1.61578	0	1.10924	3.12897	0	665.47	0.833536	0	66.8496	0.102589	0	0	34.0211	0	0	13.9585	6.40541	0.0512945	0	0	12.3107	0	0.551416	0.487298	5.78987	0	0	0	10.4705	0.230825	20.2165	0.28212	4.65498	4.35362	0	0	0	1.81454
539	34	Canada	12.3	55	N	post	0	33.1186	1.47417	0	1.73307	0.295891	0	0	2.35128	0	762.484	0	0	40.0826	0	0	0	21.3887	0	0	3.79903	0	0	0	0	14.0654	0	0	0	3.17554	0	0	0	14.599	0	6.24541	0	15.2225	0.697457	0.00528377	0	0	0
540	34	Canada	6	55	N	post	0.049299	18.4575	1.14374	0.0690186	2.32691	0.808503	0.00985979	0.0887381	0.532429	0	438.366	0.325373	0.00985979	41.914	0.0985979	0.0295794	0.236635	32.2415	0.108458	0	2.52411	0.995839	1.21275	0	0.00985979	296.533	0.0591588	0.0591588	0.167616	1.92266	0	0	0	5.24541	0.522569	8.82452	0.453551	17.4321	2.00154	0.0295794	0	0	0.147897
509	34	Canada	14.5667	55	N	post	0	32.9383	2.04317	4.77003	16.2118	1.84279	0.416493	0.0550085	2.53432	0	393.425	0	0	64.1439	0.176813	0	0.935145	169.599	0	0	33.9796	1.69741	3.07262	0	0	14.4633	0.33398	0.0903711	0.506864	13.7403	0	0	0.396847	13.7639	1.91744	38.1327	0.00392918	4.75824	6.82106	0.781907	0	0	0.176813
							Bacteria; Bacteroidetes; Bacteroidia; Bacteroidales; Prevotellaceae; Alloprevotella	Bacteria; Actinobacteria; Actinobacteria; Propionibacteriales; Propionibacteriaceae; Propionibacterium	Bacteria; Fusobacteria; Fusobacteria; Fusobacteriales; Fusobacteriaceae; Fusobacterium	Bacteria; Firmicutes; Bacilli; Lactobacillales; unresolved family; unresolved genus	Bacteria; Firmicutes; Negativicutes; Veillonellales; Veillonellaceae; Veillonella	Bacteria; Proteobacteria; Alphaproteobacteria; Caulobacterales; Caulobacteraceae; Brevundimonas	Bacteria; Actinobacteria; Actinobacteria; Actinomycetales; Dermacoccaceae; Kytococcus	Bacteria; Proteobacteria; Gammaproteobacteria; Enterobacteriales; Enterobacteriaceae; unresolved genus	Bacteria; Firmicutes; Tissierellia; Tissierellales; Peptoniphilaceae; Anaerococcus	Bacteria; Proteobacteria; Alphaproteobacteria; Rhizobiales; Rhizobiaceae; Rhizobium	Bacteria; Firmicutes; Bacilli; Bacillales; Staphylococcaceae; Staphylococcus	Bacteria; Actinobacteria; Actinobacteria; Actinomycetales; Brevibacteriaceae; Brevibacterium	Bacteria; Firmicutes; Negativicutes; Selenomonadales; Veillonellaceae; Selenomonas	Bacteria; Actinobacteria; Actinobacteria; Corynebacteriales; Corynebacteriaceae; Corynebacterium	Bacteria; Proteobacteria; Gammaproteobacteria; Enterobacteriales; Enterobacteriaceae; Pantoea	Bacteria; Firmicutes; Clostridia; Clostridiales; Eubacteriaceae; Eubacterium	Bacteria; Bacteroidetes; Bacteroidia; Bacteroidales; Porphyromonadaceae; Porphyromonas	Bacteria; Firmicutes; Bacilli; Lactobacillales; Streptococcaceae; Streptococcus	Bacteria; Firmicutes; Clostridia; Clostridiales; Lachnospiraceae; Coprococcus	Bacteria; Proteobacteria; Gammaproteobacteria; Enterobacteriales; Enterobacteriaceae; Proteus	Bacteria; Bacteroidetes; Bacteroidia; Bacteroidales; Prevotellaceae; Prevotella	Bacteria; Actinobacteria; Actinobacteria; Actinomycetales; Nocardiaceae; Rhodococcus	Bacteria; Firmicutes; Bacilli; Lactobacillales; Lactobacillaceae; Lactobacillus	Bacteria; Firmicutes; Clostridia; Clostridiales; Lachnospiraceae_[XIVa]; Lachnospiraceae_[G]	Bacteria; Bacillus/Clostridium_group; 'Bacilli'; Bacillales; Bacillaceae; Anoxybacillus	Bacteria; Proteobacteria; Gammaproteobacteria; Pseudomonadales; Moraxellaceae; Acinetobacter	Bacteria; Proteobacteria; Gammaproteobacteria; Enterobacteriales; Enterobacteriaceae; Escherichia	Bacteria; Proteobacteria; Gammaproteobacteria; Pasteurellales; Pasteurellaceae; Pasteurella	Bacteria; Actinobacteria; Actinobacteria; Actinomycetales; Actinomycetaceae; unresolved genus	Bacteria; Actinobacteria; Actinobacteria; Actinomycetales; Actinomycetaceae; Actinomyces	Bacteria; Firmicutes; Clostridia; Clostridiales; Lachnospiraceae; Catonella	Bacteria; Actinobacteria; Actinobacteria; Actinomycetales; Nocardioidaceae; Nocardioides	Bacteria; Proteobacteria; Alphaproteobacteria; Rhizobiales; Rhizobiaceae; Agrobacterium	Bacteria; Actinobacteria; Actinobacteria; Actinomycetales; Micrococcaceae; Micrococcus	Bacteria; Bacteroidetes; Flavobacteriia; Flavobacteriales; Flavobacteriaceae; Capnocytophaga	Bacteria; Firmicutes; Clostridia; Clostridiales; Peptoniphilaceae; Finegoldia	Bacteria; Firmicutes; Bacilli; Lactobacillales; Enterococcaceae; Enterococcus	Bacteria; Proteobacteria; Gammaproteobacteria; Pseudomonadales; Pseudomonadaceae; Pseudomonas	Bacteria; Fusobacteria; Fusobacteria; Fusobacteriales; Leptotrichiaceae; Leptotrichia	Bacteria; Bacteroidetes; Bacteroidia; Bacteroidales; Rikenellaceae; Alistipes	Bacteria; Synergistetes; Synergistetes_[C]; Synergistetes_[O]; Synergistetes_[F]; Synergistetes_[G]	Bacteria; Proteobacteria; Gammaproteobacteria; Enterobacteriales; Enterobacteriaceae; Klebsiella	Bacteria; Firmicutes; Clostridia; Clostridiales; Clostridiaceae; Clostridium
[truncated: 143 more columns]

## Sheet: UK_278samples_186OTUs
SampleID	Subject	Corneometer	Country	Bacteria; Bacteroidetes; Bacteroidia; Bacteroidales; Prevotellaceae; Alloprevotella	Bacteria; Actinobacteria; Actinobacteria; Propionibacteriales; Propionibacteriaceae; Propionibacterium	Bacteria; Fusobacteria; Fusobacteria; Fusobacteriales; Fusobacteriaceae; Fusobacterium	Bacteria; Firmicutes; Bacilli; Lactobacillales; unresolved family; unresolved genus	Bacteria; Firmicutes; Negativicutes; Veillonellales; Veillonellaceae; Veillonella	Bacteria; Proteobacteria; Alphaproteobacteria; Caulobacterales; Caulobacteraceae; Brevundimonas	Bacteria; Actinobacteria; Actinobacteria; Actinomycetales; Dermacoccaceae; Kytococcus	Bacteria; Proteobacteria; Gammaproteobacteria; Enterobacteriales; Enterobacteriaceae; unresolved genus	Bacteria; Firmicutes; Tissierellia; Tissierellales; Peptoniphilaceae; Anaerococcus	Bacteria; Proteobacteria; Alphaproteobacteria; Rhizobiales; Rhizobiaceae; Rhizobium	Bacteria; Firmicutes; Bacilli; Bacillales; Staphylococcaceae; Staphylococcus	Bacteria; Actinobacteria; Actinobacteria; Actinomycetales; Brevibacteriaceae; Brevibacterium	Bacteria; Firmicutes; Negativicutes; Selenomonadales; Veillonellaceae; Selenomonas	Bacteria; Actinobacteria; Actinobacteria; Corynebacteriales; Corynebacteriaceae; Corynebacterium	Bacteria; Proteobacteria; Gammaproteobacteria; Enterobacteriales; Enterobacteriaceae; Pantoea	Bacteria; Firmicutes; Clostridia; Clostridiales; Eubacteriaceae; Eubacterium	Bacteria; Bacteroidetes; Bacteroidia; Bacteroidales; Porphyromonadaceae; Porphyromonas	Bacteria; Firmicutes; Bacilli; Lactobacillales; Streptococcaceae; Streptococcus	Bacteria; Firmicutes; Clostridia; Clostridiales; Lachnospiraceae; Coprococcus	Bacteria; Proteobacteria; Gammaproteobacteria; Enterobacteriales; Enterobacteriaceae; Proteus	Bacteria; Bacteroidetes; Bacteroidia; Bacteroidales; Prevotellaceae; Prevotella	Bacteria; Actinobacteria; Actinobacteria; Actinomycetales; Nocardiaceae; Rhodococcus	Bacteria; Firmicutes; Bacilli; Lactobacillales; Lactobacillaceae; Lactobacillus	Bacteria; Firmicutes; Clostridia; Clostridiales; Lachnospiraceae_[XIVa]; Lachnospiraceae_[G]	Bacteria; Bacillus/Clostridium_group; 'Bacilli'; Bacillales; Bacillaceae; Anoxybacillus	Bacteria; Proteobacteria; Gammaproteobacteria; Pseudomonadales; Moraxellaceae; Acinetobacter	Bacteria; Proteobacteria; Gammaproteobacteria; Enterobacteriales; Enterobacteriaceae; Escherichia	Bacteria; Proteobacteria; Gammaproteobacteria; Pasteurellales; Pasteurellaceae; Pasteurella	Bacteria; Actinobacteria; Actinobacteria; Actinomycetales; Actinomycetaceae; unresolved genus	Bacteria; Actinobacteria; Actinobacteria; Actinomycetales; Actinomycetaceae; Actinomyces	Bacteria; Firmicutes; Clostridia; Clostridiales; Lachnospiraceae; Catonella	Bacteria; Actinobacteria; Actinobacteria; Actinomycetales; Nocardioidaceae; Nocardioides	Bacteria; Proteobacteria; Alphaproteobacteria; Rhizobiales; Rhizobiaceae; Agrobacterium	Bacteria; Actinobacteria; Actinobacteria; Actinomycetales; Micrococcaceae; Micrococcus	Bacteria; Bacteroidetes; Flavobacteriia; Flavobacteriales; Flavobacteriaceae; Capnocytophaga	Bacteria; Firmicutes; Clostridia; Clostridiales; Peptoniphilaceae; Finegoldia	Bacteria; Firmicutes; Bacilli; Lactobacillales; Enterococcaceae; Enterococcus	Bacteria; Proteobacteria; Gammaproteobacteria; Pseudomonadales; Pseudomonadaceae; Pseudomonas	Bacteria; Fusobacteria; Fusobacteria; Fusobacteriales; Leptotrichiaceae; Leptotrichia	Bacteria; Bacteroidetes; Bacteroidia; Bacteroidales; Rikenellaceae; Alistipes	Bacteria; Synergistetes; Synergistetes_[C]; Synergistetes_[O]; Synergistetes_[F]; Synergistetes_[G]	Bacteria; Proteobacteria; Gammaproteobacteria; Enterobacteriales; Enterobacteriaceae; Klebsiella	Bacteria; Firmicutes; Clostridia; Clostridiales; Clostridiaceae; Clostridium	Bacteria; Actinobacteria; Actinobacteria; Actinomycetales; Gordoniaceae; Gordonia	Bacteria; Bacteroidetes; Flavobacteria; Flavobacteriales; Flavobacteriaceae; Unclassified_Flavobacteriaceae	Bacteria; Firmicutes; Bacilli; Bacillales; Gemellaceae; Gemella
0	59	51.3	UK	11.6587	28.3453	12.8701	0.245926	15.6209	0	0	0.0136626	0	0	555.16	0	0.0318793	12.2189	0	0	0.655803	39.6123	0	0	67.1379	0	0.0136626	0	0	0.218601	0	0	0	7.89241	0	0	0	12.187	3.89383	0.00910838	0	0.00455419	12.4147	0	0	0	0	0	0	4.65894
111	60	25	UK	0.024874	103.625	0.0414566	0.00829132	4.03787	5.99463	5.93659	0.00829132	6.19362	0	228.708	0	0	26.64	0	0	0.198992	32.7176	0	0	51.8788	0	225.524	0	0	15.0488	0.0414566	0	0	7.2632	0.00829132	0	0	14.3606	0.0165826	37.2612	0.00829132	2.51227	0.0497479	0	0	0	0	0.514062	0	11.6161
201	60	26.1	UK	0	118.625	0	0.00612861	1.23185	0.116444	0.288045	0	0	0	190.998	0	0	71.0245	0.00612861	0	2.35339	26.8801	0	0	30.6431	0	221.715	0	0	7.7098	0	0	0	4.02037	0	0	0	15.297	1.02961	25.4889	0	1.55054	0	0	0	0	0	0	0	11.9692
212	61	46.9	UK	0.0392584	70.5136	8.2779	2.82099	110.54	2.28259	31.1992	0.970242	1.10484	0.291633	56.6891	0	1.87318	23.2522	0.515967	0	1.41891	46.6277	0	0	86.3852	0.521575	96.5251	0	0	3.20236	0	0	0.185075	18.6197	0	0	0	69.5995	5.22697	6.87582	0	0.70665	13.9928	0	0	0	0.185075	14.3069	0	2.61909
223	62	32.9	UK	0.00389517	59.9039	0.0194759	0.00779035	0.845253	0	0	0.397308	0	0	697.528	0	0.0311614	104.683	0	0	0.229815	10.2755	0	0	4.61188	9.94048	3.26416	0	0	1.72556	0	0	0	0.11296	0	0	2.00991	1.4529	0.0155807	6.18553	0	6.27512	0.0311614	0	0	0	0	0	0	0.222025
234	62	33.2	UK	0.02781	14.2457	0.11124	2.96177	0.730013	0	0	0.187718	0	0	804.419	0	0	65.8055	0	0	0.0486676	40.0673	0.00695251	0	0.125145	0.11124	10.7069	0	0	0.841253	0	0	0	0.792586	0	0	0.118193	3.03129	0.013905	1.41136	0.660488	2.44033	0.451913	0	0	0	0.590963	0	0	5.93744
245	63	36.3	UK	2.7495	2.96893	7.73354	2.90176	131.394	0	0	0.0671703	0.550796	0	180.854	0.0895604	1.02547	11.0921	0.438846	0	1.72404	238.325	0	0	144.586	0.0223901	28.8653	0	0	0.291071	0.0358242	0	0.156731	26.1382	0.88217	0	0	0.783653	2.8525	4.92582	0	1.27176	19.7078	0	0	0	0	0.326895	0	4.66162
256	63	39.4	UK	7.62791	6.18088	12.975	2.1292	103.242	0.248062	0	0.67528	1.19208	0	206.677	0	0.296296	12.4376	0	0	2.83204	224.806	0.999139	0	128.896	0	3.08699	0	0	0.11714	0	0	0.406546	31.8553	1.16451	0	0	0.0826873	8.15159	3.39018	0.261843	0.351421	22.1258	0	0	0	0	0.0275624	0	5.98105
267	64	52.9	UK	3.10615	62.0552	22.6872	0.516962	33.0264	0	0	0.0481914	0.00219052	0	229.087	0.00219052	8.99865	27.0376	0.0744776	0	8.13339	88.6218	0	0	51.0829	0	0.21248	0	0	0.00219052	0	0	1.88166	77.6714	0.00219052	0	0	0.265053	15.1628	3.85969	0	0.788587	71.7088	0	0	0.00219052	0	0	0	5.56611
1	65	41.7	UK	0.00226986	19.7659	0.447162	0.00453972	1.3256	0	0	0.00226986	1.88171	0	732.629	0.0839848	0.0703656	196.166	0.00453972	0	1.13039	7.33164	0	0	5.53619	0	12.768	0	0	0.0726355	0	0	0	0.426733	0	0	0	2.21311	0.00226986	4.41261	0	0.299621	0.0136192	0	0	0	0	0.308701	0	1.61841
12	66	43.1	UK	0.0160835	232.208	0.300225	0	1.44215	0	0.00536115	2.19807	3.46331	0	381.044	0	0.00536115	25.9694	110.815	0	0.305586	23.3478	0	0	6.35833	0	21.4553	0	0	23.514	0.0750562	0	0	2.1391	0	0	0	20.9675	0.487865	43.5326	0.00536115	19.1768	0.0160835	0	0	0	0	2.55191	0	1.50112
23	67	48.6	UK	0.712561	83.5817	3.10936	2.84436	4.8937	0	0.824451	1.36034	8.74507	0	228.008	0	0	70.626	11.1301	0.0647783	9.81097	30.7108	0.500559	0	130.811	0.0647783	8.33873	0	0	54.6022	0	0	0	2.68535	0	0	0.0353336	6.60738	0.341558	14.793	1.37212	36.641	0.71845	0	0	0	0	2.72069	0	5.29415
34	68	26.5	UK	0.0613016	32.6738	0.224773	0	0.00681129	0.313319	0	3.7394	9.71972	0	181.501	0	0	129.367	0.122603	0	0	5.63975	0	0	12.5396	0	21.442	0	0	0	0	0	0	0.354187	0	0	0.326942	71.9545	0.0749242	103.797	0	2.94248	2.01614	0	0	0	0	58.5907	0	1.35545
45	68	26.8	UK	0	30.4791	1.46349	0	1.92684	0.401189	0	4.43568	18.4603	0	127.442	0	0	168.477	0	0	0.440743	14.4202	0	0	40.7178	0	153.384	0	0	0.559404	0	0	0	1.42959	0	0	0	6.54333	0.0113011	173.602	0	0.333382	0.734571	0	0	0.0169516	0.00565055	22.6304	0	0.0339033
56	69	24.7	UK	4.43933	126.186	23.4103	2.63486	30.0214	0.367283	0	0	4.13593	0	84.3793	0	1.9961	21.0469	0	0	8.12813	80.451	0	0	41.6307	0.223564	0.111782	0	0	0.095813	0	0	1.98013	54.0864	0.319377	0	0	1.02201	8.97448	8.73495	0	2.12385	32.4966	0	0	0	0	0	0.27147	4.85452
67	69	30.7	UK	12.7927	151.021	20.3434	7.79232	26.4689	0.575048	0	0	3.24194	0	63.822	0	0.133344	21.3601	0.00833403	0	6.28386	61.1301	0	0	43.6453	3.45862	0.00833403	0	0	0.0333361	0	0	4.12534	19.7516	0.408367	0	0	0.100008	0.200017	10.3092	0	1.5418	38.2199	0	0	0	0	0	2.80023	6.40053
78	70	21.5	UK	16.6038	1.75728	362.861	0.0025104	2.13886	0	0	0.0050208	0	0	3.13047	0	21.7677	1.82757	0	0	0.901233	7.7245	0	0	174.659	0	1.98071	0	0	1.90037	0	0	0	3.20829	2.28697	0	0	0.0075312	0.587433	1.70958	0	0.635131	0.735547	0	0	0.0025104	0	0.301248	0	0.625089
89	70	20.2	UK	0	46.0526	26.1089	1.34965	32.7113	0.00470261	0	0	9.24533	0	107.403	0	1.12863	44.7782	0.0329183	0	1.77759	125.55	0	0	127.539	0	31.1971	0	0	1.93747	0	0	4.26056	54.0518	0	0	0	12.6876	3.98311	0.00940521	0	0.705391	44.4679	0	0	0	0	3.46112	0	1.31673
100	71	42.8	UK	0.852978	16.0011	0.445875	2.29529	4.48976	0	0	0.23263	0.628102	0	41.8153	0	0	291.036	1.45394	0.189981	1.26008	53.3731	0	0	4.57118	0	46.2275	0	0	2.19836	0	0	0	4.31529	0	0	0.112438	376.675	0.0930521	14.0354	0	2.16346	1.38415	0	0	0	0.00387717	0.418734	0	5.47069
112	72	25	UK	8.10329	39.9144	11.7246	5.11528	34.8303	0	0	1.61441	4.14753	1.09709	111.163	0	1.94443	46.7556	0.00445971	0	6.0875	64.3937	0	0	83.7355	0.597601	207.506	0	0	7.61272	0	0	2.99246	45.7655	0.00445971	0	0	1.84186	3.20653	45.8413	0	6.53347	27.0704	0	0	0	0	2.05592	0	1.18182
123	72	25.2	UK	0	89.4694	2.99779	0.00504678	4.20902	0	0	0.0100936	4.04752	0	249.634	0	0	74.7075	2.15498	0	1.01945	23.0739	0	0	9.13973	0	119.841	0	0	2.62433	0	0	0	20.7776	0	0	0	9.493	0.0100936	65.4972	0	16.3768	0.0100936	0	0	5.8896	0	5.09725	0	6.83335
133	73	44	UK	0	143.017	0	7.86232	9.92018	0	0	0.00922807	18.5946	0	417.035	0	0	94.274	0	0	1.43958	40.7604	0	0	15.0971	0.599825	97.633	0	0	10.4554	0	0.230702	0	1.72565	0	2.9253	0	3.37747	0.00922807	38.3242	0	8.65593	0.885895	0	0	0	0	0.0184561	0	5.73986
144	74	17.7	UK	0.562229	28.9298	1.43681	5.52234	15.4301	0	0	0.00624699	0	0	87.3767	0	0	43.0418	3.5358	0	1.81788	113.858	0	0	29.4358	0	0.562229	0	0	0.174916	0.0499759	1.60548	0	12.6939	2.76117	0	0	281.627	3.97933	9.20182	0.843344	26.7871	23.7198	0	0	0	1.22441	5.5036	0	11.8818
155	74	24.1	UK	0	44.4993	0.01635	0	4.00576	0	0.0109	0	0	0	136.43	0	0	57.9663	0	0	0	100.068	0	0	32.4548	0	0.0109	0	0	2.87215	0	0	0	4.68156	0	0	0	370.377	0.0545001	15.756	0	2.49065	0	0	0	0	0	14.6551	0	10.6657
166	75	16.2	UK	0	51.521	0.277381	3.15393	1.34581	0.328748	0	3.35939	16.2422	0.667769	371.742	0	0.0513669	179.846	0	1.24308	7.24273	26.0019	0.410935	0	10.0371	0	1.1198	0	0	1.17116	0	0	0	10.5405	0.246561	0	0	3.14365	0.102734	109.884	0.739683	1.35609	1.20198	0	0	0	1.77729	0.308201	0	2.67108
177	75	17.2	UK	10.4453	105.884	32.8301	1.42581	38.5243	0	0	0.696963	2.30499	0	127.977	0	6.03123	59.0642	0	0	9.81214	96.9598	0	0	111.947	0.00455531	1.08416	0	0	1.0295	0	0	2.73774	65.7878	1.79479	0	0	1.95423	7.81236	13.1922	0	2.11366	51.2062	0	0	0	0	0.00455531	0	8.18134
188	76	15.7	UK	0	128.436	3.27028	0	1.4024	0	0	1.94546	59.3245	0	74.9776	0.0358059	0.0477412	68.5624	0	1.6053	0	15.3309	0	0	21.1255	0	42.7941	0	0	17.7299	0	0	0	16.0351	0	0	0	3.56866	0.0298383	288.769	0	1.77836	0.0537089	0	0	0	0	2.98383	0	0.0358059
199	76	10.7	UK	0	87.4279	0.033241	0	0.0415512	0	0	0	0.00415512	0	219.008	2.26869	0.0124654	115.816	0	0	0.00415512	0.112188	0	0	0.0207756	0	126.66	0	0	47.1938	0	0	0	0.157895	0	0	0	2.77977	0.0124654	31.4709	0	2.67174	0.00415512	0	0	0	0	9.50691	0	0
200	77	40.4	UK	0	105.754	2.78642	38.829	0.0289498	0	0	0.00723746	0	0	332.576	0	0	110.487	0	0	0	1.69357	0	0	26.7135	1.28827	0	0	0	0.0144749	0	0	0	7.78027	0	0	0	212.267	0.0506622	0.0217124	0	14.4894	0.0796121	0	0	0.00723746	7.11442	0	0	2.87327
202	78	45	UK	0	137.384	0.0176958	0	0.0471887	0.0235944	0	0.00589859	0	0	509.98	0	0	154.59	0	0	0	7.81563	0	0	0.0412901	0	0.0176958	0	0	13.0241	0	0	0	0.283132	0	0	0	0.00589859	0.0117972	41.0601	0	41.65	0.0235944	0	0	0.00589859	0	0	0	0.572163
203	79	26.5	UK	2.98636	68.3454	4.03321	3.51384	14.5179	0.0162302	0	7.59574	2.04501	0	161.994	0	0	98.071	0.917007	0	1.03062	138.046	0	0	27.0233	0	124.997	0	0	18.9731	0	0	0	16.4574	0.0081151	0	1.67171	3.94394	2.02878	8.4884	0	39.0661	10.6957	0	0	0.803395	0	20.2391	0	20.726
204	79	28.2	UK	0.53238	163.195	12.04	0.0955553	2.47079	0	0	0	0.0136508	0	323.619	0	0	95.5553	0	0	3.93142	77.4135	0	0	5.74697	0	66.6294	0	0	11.0981	0	0	0	9.0095	0	0	0	6.10189	2.93491	5.20094	0	26.8647	0.0273015	0.382221	0	0	0	15.985	0	0.0273015
205	80	49.3	UK	3.94777	411.457	0.13595	2.33206	0.439223	0	0	0.0104577	19.6866	0	216.448	0	0.00522884	45.0935	0	0	0.0575172	39.2529	0	0	2.30592	0	12.8995	0	0	0.00522884	0	0	0	0.109806	0.0104577	0	0	58.746	0.0784326	38.5888	0	16.6748	0.115034	0	0	0	0	0	0	0.0156865
206	81	23.5	UK	0.641182	9.86892	4.81878	0.0132203	11.0125	0	0	1.20304	0	1.38813	395.656	1.22287	1.05101	89.5011	6.68945	0	1.71863	96.7458	0	0	22.1836	0	36.2499	0	0	11.4884	0	0	0	14.1787	0	0	0	39.2311	0.0462709	21.3441	0.0462709	29.0978	6.63657	0	0	0	0.343727	4.94438	0	0.0132203
207	81	24.9	UK	0	14.0737	1.96242	0	8.13999	0.00580599	0	1.52117	4.08161	0	449.674	0.00580599	0	96.3446	7.75099	0	0.0696718	91.4211	0	0	2.73462	0	30.3769	0	0	14.0563	0	0	0	0.197404	0.00580599	0	0	39.202	0.127732	19.2468	5.21378	20.2687	0.156762	0	0	0	0	3.11201	0	3.84937
208	82	22.2	UK	22.5009	35.5263	0.0425975	0	4.97917	0	0	0.00473306	0	0	450.355	0	0	37.4574	0.156191	0	0.0141992	10.5027	0	0	1.36312	0	3.30841	0	0	5.50454	0	0	0	0.0567967	0	0	0	46.1331	0.151458	24.3847	0	1.45778	0.331314	0	0	0	0	0	0	0.00473306
209	82	24.8	UK	0	49.9702	0.0198393	1.25484	2.52951	0	0	2.15256	4.88047	0	482.145	0	0	66.0946	0	0	0.0198393	26.6839	0	0	0.163674	2.51959	0.00991965	0	0	11.7895	0	0	0	7.17687	0.00495983	0	0	16.2484	0.0198393	11.1596	0	9.54766	4.04722	0	0	0	0	0.312469	0	4.00754
210	83	23.5	UK	0.00704622	36.6756	18.9262	0	0.00704622	0	0	0.0140924	1.26127	0	307.025	0	0.0140924	218.038	0	0	0.0140924	8.24408	0	0	67.2139	0	88.8599	0	0	9.10372	0	1.30355	0	0.133878	0	0	0.415727	17.6085	0.267756	85.5271	1.70519	14.6209	0.0916009	0	0	0	20.0324	0.00704622	0	0.267756
211	83	26.7	UK	0.0179981	108.313	1.63783	0.00599938	0.0539944	0	0	0.341964	0.00599938	0	558.968	0	0	133.336	0	0	0.0119988	29.217	0	0	1.26587	0	33.8485	0	0	7.99117	0	0	0	0.215978	0.00599938	0.0119988	1.23587	16.3183	0.0239975	32.1927	4.19356	1.8898	0.0659931	0	0	0	2.48974	0.00599938	0	0.623935
213	84	25.3	UK	0	108.7	0.80376	0	3.72176	0	0	0	22.0335	0	423.809	0	0	50.5321	0	0	2.93547	58.1154	0	0	11.0255	0	13.594	0	0	0.017473	8.2997	0	0	7.91529	0	0	0	0.0349461	2.21908	11.6895	0	0.017473	0.0698922	0	0	0	0	4.89245	0	8.754
214	84	25.7	UK	0.00817769	61.1527	6.06784	0	29.8608	0	0	0.00817769	0.0204442	0	277.044	0	0.948611	49.4995	3.11979	0.956789	11.461	31.8848	0	0	41.3586	0	73.2393	0	0	6.69752	0	0	0	26.9209	0	0	0	2.47375	4.8371	16.797	0	15.7952	24.3736	0	0	0	0	2.21206	0	1.46789
215	85	26.6	UK	14.3374	4.76659	8.93088	1.99039	18.8264	6.21115	0	0	6.82756	0	118.788	0	0.545828	83.8082	0	0	13.881	69.6166	0	12.8646	74.5385	0	8.72384	0	0	15.0244	0	0	2.03745	16.7748	0.0611704	0	0	124.905	0.192922	28.6795	0.0470542	20.0686	14.1868	0	0	0	0	0.00470542	0	8.82266
216	85	22.7	UK	0.937582	9.09301	4.04236	0.51029	7.01188	10.5593	0	1.32184	6.49237	0.347366	169.373	0	0.0338144	74.2688	0.0338144	0	1.41713	40.5957	0	6.35711	47.746	0	7.70661	0	0	31.2199	0	0	1.09128	6.90122	0	0	0	278.532	1.09128	28.1459	0.119887	21.2385	5.09983	0	0	0	0	2.24405	0	3.45522
217	86	24.3	UK	0	214.81	0.00740738	0.00370369	10.874	2.83332	0	0	9.49996	0	328.58	0	0.00370369	38.8962	0.00740738	0	2.78147	30.2999	0	0	30.7443	0	96.3441	0	0	6.17775	0	0	0	8.53701	0	0	0.288888	21.2703	0.0111111	46.7443	0	7.14812	0.0333332	0	0	0.38148	0	0	0	0.259258
218	86	24.1	UK	0.145206	99.5988	0.0539336	0	6.27704	0.0290412	0	1.51429	41.3049	0	153.591	0	0.228181	49.6521	0.170098	0	2.21543	36.8906	0	0	35.6833	0	30.4849	0	0	2.08682	0	0	0.00414874	134.253	0	0	0	16.1096	0.0331899	182.354	1.004	3.18208	0.016595	0	0	0	0	0.52689	0	4.2898
219	87	8.4	UK	0.341016	87.4331	0.00831746	0.00831746	0.274476	0.00831746	0	0	4.32508	0	134.893	0.299429	0	78.0427	0.00831746	0	2.2873	10.4218	0.174667	0	22.033	0	8.70838	0	0	13.2248	0	0	0	3.79276	0	0	0	19.8704	0	25.5013	2.32889	0.274476	0.00831746	0	0	0	0	4.22527	0	14.0399
220	87	13.1	UK	0	27.7586	7.86709	0	2.95111	0	0	0	4.70356	0	92.5236	0.0986231	0	151.933	0	0	1.65383	9.05815	0.880021	0	31.7187	0	46.5273	0	0	2.27592	0	0	0	4.81736	0	0	0	13.7541	0.0303456	164.207	2.48834	0.0151728	1.13037	0	0	0	0	16.3866	0	0.591738
221	88	24.9	UK	0	244.847	0.107919	0	0.841769	0	0	0	0.0215838	0	92.1413	0	0.0215838	14.5475	0.0215838	0	0.0215838	0.949688	0	0	14.8497	0	0	0	0	89.0117	0	0	0	0.669098	0	0	0	1.05761	0.0431676	0.0431676	0	174.872	0.0863353	0	0	0	0	47.5707	0	56.1395
222	88	23.3	UK	0.0176246	417.367	0.334867	8.51266	0.176246	0	0	0.0704982	0.0176246	0	54.5304	0	0.0352491	43.3388	0	0	0.0352491	13.8177	0	0	0.211495	0	0.0704982	0	0	37.4698	0	0	0	1.46284	0	0	0	2.53794	0.0704982	1.76246	0	195.65	0.158621	0	0	0.0176246	0	65.8454	0	0.0176246
224	89	24.7	UK	0.0454438	54.8961	0.545326	0	7.00743	0.590769	0	2.14495	6.37122	0	225.165	0	0.0545326	62.1126	1.38149	0	0.036355	9.79768	0	0	6.37122	0	4.41714	0	0	1.98135	0	0	0	3.06291	0	0	0	28.3388	0.0636213	40.445	0	1.19972	0.118154	0	0	0	0	310.745	0	0.917965
225	89	25.8	UK	0.00432432	50.3827	9.15892	0.00864865	36.6141	0	0	0.0691892	0	0	291.023	0	0	97.933	2.24	0	0.942703	35.8443	0	0	22.1838	0	0.00864865	0	0	3.56757	0	0	0	49.3665	0	0	0	1.88108	11.9438	9.91568	0	0.432432	4.61405	0	0	0	0	187.126	0	2.56
226	90	18.2	UK	0	330.114	0.00326779	2.4051	2.28745	0	0	0.00980338	6.06502	0	426.855	0	0	99.4226	0	0	0	4.41642	0.0016339	0	1.88061	0	0.016339	0	0	4.79549	0	0	0	2.21883	0	0	0	0.00326779	0.00326779	31.9917	0	4.43113	0.249986	0	1.0604	0	0	0.00326779	0	0.341484
227	90	25.1	UK	0.00250952	220.908	3.67142	0	13.6041	0	0	0.594756	8.79335	0	282.331	0	0	214.905	0	0	0.00250952	73.2955	0	0	0.0250952	0	43.7459	0	0	2.30374	0	0	0	6.79828	0	0	0	29.2007	6.0655	26.9572	0	0.554603	0	0	0	0.00250952	0	0.00501903	0	10.7483
228	91	26.7	UK	0.867411	13.2012	0.0172791	0.00345582	0.0207349	0.0794838	0.00345582	0.110586	0	0	143.493	0	0	27.5843	0	0	0.00691164	12.1749	0	0	9.15101	0	658.738	0	0	4.7241	1.01601	0	0	1.93526	0	0	0	12.4237	0.0552931	4.693	1.48255	4.69991	0.00691164	0	0	0.00691164	0	0.0449256	0	1.0091
229	91	23.6	UK	2.02384	15.6152	0.0926949	0.0231737	13.6455	0	0	0.0733834	0.00386229	0	459.098	0	0	36.2476	0.00772457	0	2.05087	34.1928	1.43677	0	8.38889	0	274.033	0	0	4.07085	0.169941	0	0	1.58354	0	0	0	14.078	0.0115869	14.302	0	8.01811	0.00386229	0	0	0	0	4.12106	0	2.83492
230	92	14.9	UK	3.04959	144.333	0.0513976	0	12.6181	0.406898	0.411181	0	11.2646	0	252.739	0	0	243.26	0	0	0	27.9603	0	0	28.8083	3.02389	1.8289	0	0	10.6008	3.64495	0	0	23.0176	0	0	0	34.2094	0.0256988	48.0353	0	0	0	0	0	0	0	4.08611	0	0
231	92	14	UK	0.0120687	184.078	1.06205	0	0.0120687	3.81974	0	0.398267	6.66192	0	246.268	7.64552	0.0241374	295.381	2.63098	0	0.0362061	33.5268	0	0	9.46789	2.81201	0.0120687	0	0	11.3868	0.241374	0	0	1.30342	0	1.39393	0	26.1529	2.46201	64.3563	0	7.57311	2.80597	0	0	0	0	0.965496	0	7.21708
232	93	16.2	UK	0.290036	35.6695	15.2519	0.0550069	57.8872	0	0	0.96012	9.42618	0	76.1495	0	0.440055	41.0851	1.29516	0	5.22565	56.7521	0	0	63.758	0	78.4748	0	0	4.36055	0	0	1.42018	52.7716	0	0	0	2.98537	8.93612	26.3983	0	15.927	27.2234	0	0	0	0.00500062	35.2194	0	0.0200025
233	93	16.5	UK	16.2496	70.7445	13.912	0.396945	0.207924	2.34387	0	0	40.9484	0	185.651	0	0.00630072	14.0884	0	0	0.00630072	34.4964	0	0	27.7799	0	27.5657	0	0	5.99199	0	0	0	0.220525	0	0	0	14.4223	0.0504058	15.128	0	25.9149	0.0126014	0	0	0	0	71.3431	0	23.2686
235	94	23.2	UK	0	139.23	8.09252	9.34878	0.073218	0	0	0.00385358	0.408479	0	493.085	0	0	190.748	0	0	4.53952	11.7881	0	0	0.0154143	0	27.0213	0	0	0.119461	0	0	0	0.0539501	0	0	0	7.52604	1.19461	8.41236	0	0.500965	0	0	0	0	0	3.83817	0	4.51254
236	94	19.7	UK	5.42716	52.2744	12.3264	0	14.4315	0	0.701703	0.00981402	5.67251	0	566.608	0	1.13352	48.0004	0.284607	0	5.09839	45.4684	0	0	15.0842	1.57515	24.0885	0	0	1.53099	0	0	1.63894	18.3522	0	0	0	1.66348	9.73551	19.314	0	3.50851	18.7595	0	0	0	0	8.35173	0	11.8406
237	95	18.3	UK	3.39439	286.237	14.3424	0.0271551	27.8113	0	0	5.53511	1.60668	0	117.726	0	0	47.0145	0	0	0.0090517	56.4645	0	0	27.7978	0	42.276	0	0	17.8907	0	0	0.257973	13.3286	0	0	0	6.05559	1.15862	24.607	0	30.459	22.4799	0	0	0	0	0.153879	0	0.579309
238	95	21	UK	0.573281	52.9043	20.2093	0.00451402	60.2893	0	0	0.00451402	0	0.121879	129.665	0	0.708701	65.9995	0	0	8.05301	95.7243	0	0	40.2199	0	4.92931	0	0	24.1816	0	0	6.00816	98.6178	0	0	0	3.27718	27.7567	6.98319	0	4.19353	76.2147	0	0	0	0	0	0	0.821552
239	96	22.1	UK	0	15.0873	2.90038	0.00886965	13.6327	0	0	0.984531	0.674094	0	395.382	1.96019	2.85603	82.4523	0	0	6.35954	43.6298	2.54559	0	38.7781	0	165.313	0	0	6.16441	0	0	0	7.27311	0	0	0	72.4118	2.41255	14.4309	0	3.92926	5.4371	0	0	0	0	9.93401	0	2.3682
240	96	20.5	UK	0	15.27	3.789	0	5.58949	0	0	3.11667	1.14525	0	366.24	7.62928	0	132.273	0	0	2.68934	23.657	0	0	34.6138	0.12535	158.511	0	0	10.8314	6.44415	0	0	7.03672	0	0	0.507099	2.69503	3.52121	6.21054	1.07687	6.60939	5.82879	0	0	0	0	46.7386	0	7.68056
241	97	24.2	UK	0	157.868	0	0	0.171253	0	0	1.56832	17.5309	0	279.115	0	0	214.219	0.00901331	0	10.8971	56.3332	0	0	9.32878	0	12.1499	0	0	8.61673	0.775145	0	0	11.9607	0	0	0	16.1609	0.0450666	13.4839	0	5.06548	0.0180266	0	0	0	0	61.3176	0	9.01331
242	97	21.3	UK	1.97134	81.1314	15.5192	0.0503126	54.6121	0	0	0.443666	0.0869036	0	230.77	0	1.72892	100.68	0.00457387	0	1.66489	92.1682	0	0	26.6062	0	27.7771	0	0	0.36591	2.12228	0	0	30.3797	0	0	0	5.40175	7.77559	15.8942	0	9.78809	8.32445	0	0	0	0	79.9376	0	0
243	98	20.6	UK	0	12.4119	0.00502508	0	2.11053	0.00502508	0	0.00502508	14.7335	0	166.235	0	0	40.6127	0	0	0	30.3766	0	0	3.25122	0	0.0251254	0	0	10.1155	0	0	0	3.86428	0	0	0	150.179	0.00502508	2.84922	0	0.301505	4.57282	0	0	0	0	171.008	0	0.427131
244	98	19.8	UK	0	20.1952	1.90951	0	15.4072	0	0	0.0171001	0.00570002	0	163.602	0	0.0285001	26.431	0	0	0	45.8396	0	0	10.9953	0	0.00570002	0	0	7.35873	0	0	0	21.757	0	0	0	150.241	0.0456002	0.00570002	0	0	4.94192	0	0	0	0	140.528	0	0.00570002
246	99	26.1	UK	0.912015	197.379	4.10407	0	7.72212	0.132002	0	5.59809	17.2923	0	144.038	0	0.0180003	98.4376	0.432007	0	0	59.959	0	0	21.7443	0	108.872	0	0	78.0132	3.90006	0.762012	0	1.11602	0	0	0	0.63001	0.0240004	19.0923	10.7282	18.4563	1.95603	0	0	0	0	5.71809	0	6.73211
247	99	24.3	UK	0.817432	261.884	8.76882	0.165138	20.8156	0.0288991	0	1.30459	78.7129	0	61.7822	0	0.9289	81.5822	0.00412844	0	2.11376	61.006	0	0	19.6762	0.718349	210.072	0	0	15.4528	1.50688	0.817432	0	17.5335	0	0	0	2.40688	10.1725	16.4766	2.76193	4.76422	16.3197	0	0	0.276606	0.227064	0.540826	0	2.2789
248	100	21	UK	0.893347	48.319	18.8315	0	28.1493	0.309646	0	3.35984	0.0569464	0	120.37	0	4.56639	109.704	0	0	5.26754	53.8357	0	0	13.2472	0	2.36683	0	0	13.5817	0.533872	0	0	30.2919	0	0	0	97.9478	13.1119	0.982325	0	7.84081	22.3977	0	0	0	0	2.97901	0	3.02172
249	100	23.8	UK	6.72729	83.4534	0.0486779	5.6077	0.447837	0	0	5.10144	0	0	123.924	0.720433	1.11959	248.9	0	0	0.788582	26.7534	0	0	0.126563	0.0292067	55.3468	0	0	7.36984	0	0	0	2.30733	0	0	0	115.824	0.126563	0	1.38245	5.45193	2.11262	0	0	0	0	25.1957	0	8.93726
250	101	23.8	UK	0	15.7633	0.165013	0.00458369	0.132927	0	0	0.00458369	0.00458369	0	338.313	0	0.0275021	38.8238	1.70055	0	0	4.54243	0	0	1.46678	0.256686	4.36825	0	0	4.46451	3.55236	0	0	0.100841	0	0	0	116.458	0.0183347	2.75938	0	0.449201	0.0916737	0	0	0	0	4.55618	0	1.8839
251	101	24.9	UK	0	10.1378	0.0166604	0.0166604	0.108292	0	0	0.199924	0.395683	0	269.323	0.116622	0	37.036	0.72889	0	0	1.86596	0	0	0.0666414	0	7.46384	0	0	3.45702	0	0	0	0.0333207	0	0	0	118.638	0.0124953	5.56039	2.56986	2.06172	1.16622	0	0	0	0	7.40969	0	0.0208254
252	0	21.6	UK	0	227.501	0.244574	0.0135874	7.07225	0	0.00679371	3.37647	4.5314	0	209.96	0	0	51.4488	0	1.59652	0	23.4859	0	0	0.047556	0	0.122287	0	0	2.8058	0	0	0	10.2857	0	0	0	1.43347	0	1.12776	0	8.67557	7.58857	0	0	0	0	31.5636	0	1.27042
253	0	47.7	UK	0.00770891	237.874	0.13876	0.0154178	0.269812	0	0	0.0154178	0.00770891	0	199.16	0	0.0154178	44.7965	0	0	7.77058	0.28523	0	0	34.2507	0	4.42492	0	0	0.00770891	0	0	0	0.100216	0	0	0	0.00770891	0	50.4857	0	0.0154178	0.21585	0	0	0	0	20.5751	0	0.0154178
254	3	11.7	UK	0	31.1617	0.0127294	1.06927	0.0127294	2.19583	0.630108	13.7096	0	0	94.2297	0	0	375.882	0.0763767	0	0.00636472	3.8252	0	0	3.13144	0.852873	0.827414	0	0	48.5756	11.2719	0	0	0.292777	0	0	0	187.95	0.941979	1.55299	0	36.088	0.0509178	0	0	1.69302	0	9.14611	0	1.22839
255	3	53.9	UK	1.78733	24.022	9.4779	0	12.0267	2.83833	0	1.44119	0	0	25.5073	0	0.434246	483.7	0	4.9781	0.352432	6.38783	0	0	60.6497	0	0.0377605	0	0	33.5691	6.90389	0	1.64258	8.01153	0	0	0	102.797	0.453127	7.61504	0	5.22984	7.2752	0	0	0	0	11.303	0	0.0125868
257	4	11.3	UK	0	0.692236	10.5258	0.0126436	8.8758	0.0031609	0	0	0	0	665.859	0	0	17.0499	0.309768	0	0	3.12613	0	0	29.4406	0	0	0	0	0.843959	0	0	0	3.24624	0	0	0	16.6263	0.0031609	0.0189654	0	3.3221	3.44538	0	0	0	0	5.4399	0	0.0031609
258	4	36.5	UK	0	15.0542	0.0978725	0.322617	0.163121	0	0	1.39197	5.27424	0	502.815	0	0	40.6352	4.19764	0	1.61308	11.9223	0	0.0543736	2.9253	0	1.53696	0	0	1.91033	0.00362491	0	0	0.166746	0	0	0	7.89868	0	7.34044	0.866353	1.12735	0	0	0	0	0.978725	5.82523	0	0
259	6	59.4	UK	0.0136735	259.804	0.314491	0.984494	1.56562	7.78024	0	0.102551	0.335002	0	327.679	0	0	30.4373	0	0	0	86.7586	0	0	6.18044	1.90062	3.76022	0	0	43.8784	0	0	0	7.9033	0	0	0	52.9986	0	0	0	7.88963	6.16676	0	0	0	0	2.16725	0	0.00683676
260	6	22.3	UK	0.0127359	127.021	0.0127359	3.03113	0	0	0	32.7757	7.03019	0	234.69	0	0	56.0441	0.592217	0	0	13.4554	0	0	1.15896	3.82712	7.80708	0	0	106.395	4.37477	0	0	0.00636793	0	0	0	99.6899	0	6.69269	0	47.6958	0	0	0	0	0	0.388443	0	14.0731
261	7	44.3	UK	0	11.2943	0.231678	0.946019	0.637115	0	0	0.675728	0.559889	0	409.144	0	0	65.8931	0	0	0.038613	24.7896	0	0	12.2403	0	0.077226	0	0	7.1241	0	0	3.91922	0.38613	0	0	0	13.167	0	5.71473	0	32.2612	0.38613	0	0	0.0193065	0	0.154452	0	0.849486
262	7	11.6	UK	0	4.06798	2.9763	0	0	0	0	0.0325873	3.76383	0	311.116	0	0	28.8343	0	0	0	2.49293	0	0	10.6506	0	0.00543121	0	0	4.16574	0	0	0	0.00543121	0	0	0	13.578	0	5.40949	0	6.34909	0	0	0	0.0108624	0	0.00543121	0	0
263	5	53.5	UK	0	178.986	0	4.56376	4.72756	4.36607	0	0.0169447	0.0338893	0	460.804	0.135557	0	131.688	0	0	0	17.0463	0	0	10.7429	0	13.3241	0	0	11.4885	0	0	0	0	0	0	0	3.15171	0	31.4549	0	7.11675	10.6356	0	0	0.0112964	0	11.7539	0	3.05004
264	5	54.7	UK	0	46.119	0.176176	0	1.43877	0	0	3.99822	4.76165	0	561.219	6.13191	0	243.348	0	0	0	32.8471	0	0	19.1151	0	10.2329	0	0	4.54143	0	0	0	2.04071	0	0	0	0.655767	0	6.93449	0	2.7552	0.0293627	0	0	0	0	2.93627	0	2.0456
265	13	43.7	UK	1.47585	35.7558	4.61389	3.51073	16.1076	0.186345	0	2.58646	0.387597	0.320513	589.878	0	0.00745379	43.709	0	0	1.05844	116.085	0.00745379	0	22.0259	0	6.77549	0	0	10.562	0.21616	0	0.655933	13.715	0.238521	0	0.0670841	8.78056	3.67472	0.939177	3.16786	5.83631	10.2042	0	0	0	0.0298151	0.0447227	0	1.16279
266	10	41.8	UK	0	35.7179	3.44269	0	0	2.59795	0	0	5.87595	0	686.158	0.881923	0.00531279	88.4048	0	0	2.8264	21.6284	0	0	7.49103	0	62.1862	0	0	9.18581	0	0	0	1.19538	0	0	2.7414	3.58082	0.371895	9.68522	0	0.892549	0	0	0	0.00531279	0	3.73489	0	6.7685
268	10	46	UK	0	56.1169	0	0	0.118872	0	0.0380389	0	0.00475486	0	710.448	0	0	106.913	0	0	0	6.66632	0	0	1.9067	0	6.14328	0	0	5.70584	0	0	0	0.841611	0	0	0	17.631	0	16.0286	1.10788	9.11507	0	0	0	0	0	3.36169	0	0
269	12	11.5	UK	11.1514	66.8247	1.73618	0.991356	9.38379	1.94599	0	0.00524527	11.6917	0	150.287	0	0	142.173	0.912677	0	0.0734338	6.78738	0	0	2.71705	0	9.99748	0	0	33.5697	0	0	0	1.86732	0	0	0	24.3223	0	50.0189	0	18.1014	0	0	0	0	2.1086	43.2158	0	2.97931
270	12	37.1	UK	0	160.596	0.333318	0.783748	0.0090086	1.50444	0	0.0180172	1.7837	0	91.5364	0	0	124.391	0	0	0	9.25184	0	0	0.38737	0	0.603576	0	0	28.5573	0.0810774	0	0	0.0090086	0	0	0	5.60335	0	8.73835	0	18.4046	0	0	0	0	0.0630602	6.67537	0	7.82848
271	11	50	UK	0	144.44	0.804	0.179028	2.41525	0	0.182283	0.00325506	10.0712	0	548.243	0	0	100.363	0	1.38015	0	48.8617	0	0	5.84934	0	0.133457	0	0	2.68868	0	0	0	8.20601	0	0	0	2.11579	0	36.5543	0	2.63334	3.90282	0	0	0	0	0	0	0.221344
272	11	43.6	UK	0	48.0634	4.74264	0	6.36139	0	0	0.012171	0	0	702.686	32.3993	0	21.7821	0	0	0	83.3391	0	0	16.8001	0	0.0689692	0	0	0.259649	0	0	0	16.5607	0	0	0	0.00405701	1.45647	5.36742	0.482784	2.14616	5.44856	0	0	0	0	0	0	1.29013
273	15	64.3	UK	89.112	9.12675	27.3557	8.60102	30.1246	0	0	1.40546	0	0	31.7859	0	2.16953	7.31472	0	0	22.3227	210.743	0	0	193.295	0	6.6558	0	0	1.38794	0	0	0.781592	25.1336	0	0	0	3.07029	9.86979	0.16473	0	0.0280392	12.863	0	0	0.0210294	0	0.0035049	0	32.6551
274	15	54.2	UK	3.87675	10.9091	0	0	0	2.43449	0	0.00542202	0.347009	0	226.711	0	0	87.2566	0	0	0	43.3979	0.0759083	0	20.9941	0	79.2158	0	0	20.3326	0	0	0	0.0162661	0	0	0	147.853	0	38.8813	0	30.911	0	0	0	0	0	0	0	2.88994
275	16	57.5	UK	0.00354755	37.0612	0	0.00354755	0.00354755	0	0	0.883339	0.666939	0	640.69	0.446991	0	88.4722	0	0.0354755	1.11038	28.6713	0	0	13.9348	0	25.8687	0	0	0	0	0	0	3.08282	0	0	0	3.08637	1.21681	10.671	0	1.12102	5.58384	0	0	0	0	0	0	0
276	16	19.7	UK	37.7575	11.9516	38.7846	5.73164	28.8973	0	0	0.101028	2.81194	0	159.796	0.326657	0.939558	37.744	0.0235732	0.478198	32.4838	137.825	0	0	149.484	0	11.4195	0.239099	0	0.171747	0	0	0.55902	20.7275	0.309819	0	0.00673519	2.2866	9.37875	9.436	0	1.21233	22.711	0	0	0	0.0202056	0	0	16.5517
277	21	42.4	UK	2.26919	44.0105	9.42887	0.00391239	1.49062	0	0	0	0.00391239	0	450.583	1.71754	0.144759	192.353	0.00782479	0	4.48752	24.0338	0	0	9.61666	0	50.6303	0.121284	0	40.3642	0.0899851	0	0	6.95232	0	0	0	4.50317	1.53366	31.9643	0	4.27625	5.96249	0	0	0	0	2.79736	0	3.16904
2	21	41	UK	0	18.4226	0	0	0.308451	0	0	0.00324685	0.425337	0	731.323	0.899377	0	136.946	0.678591	0	0	3.09749	0	0	3.22412	0	37.8128	0	0	16.8446	0	0	0	0.0194811	0	0	0	3.73388	0	6.42876	0	3.8605	0.0844181	0	0	0	0	3.20139	0	0.0584433
3	26	47.4	UK	41.4648	17.6562	50.6069	4.33554	29.8937	0	0	4.28747	0.910046	0	23.5074	0.00320439	1.35866	20.1909	1.27855	0	37.6067	95.8849	0	0	200.989	0	32.7392	0	0	3.32616	0.384527	0	0.298008	25.2185	0.0833141	0	0	1.40032	17.7619	25.3307	0.115358	1.52208	36.9274	0	0	0.94209	0	0.878003	0	13.3046
4	26	22.7	UK	0.0977751	37.5341	0.00191716	1.51264	1.2404	0.745775	0	4.26951	3.72696	0	164.35	0.161041	0	59.0811	1.24615	0	0.0862722	12.7338	0	0	5.07664	0	5.31245	0	0	18.2782	0	0	0	2.21432	0	0	0.0709349	15.1705	0.036426	8.80551	0.565562	49.8883	0	0	0	0.0728521	0	2.73004	0	0.241562
5	30	23.9	UK	2.9685	47.1004	2.98099	0.378868	7.83966	0	0	0.745246	9.03039	0	557.811	0	0	111.866	0	0.591201	0.857658	35.2223	0	0	43.0744	0	65.3652	0	0	12.1987	0	0	0	3.81783	0	0	0	0	0	32.6368	0	1.33645	1.39473	0	0	0	0	0.00416339	0	1.95263
6	30	37	UK	0	98.5526	0.366946	0.00346175	0	1.68587	0	0	4.13333	0	393.387	0	0	100.069	0	1.83819	0	51.0262	1.35701	0	22.761	0	0.0242323	0	0	75.6739	0	0	0	2.31937	0	0	0	0.00346175	0	113.12	0	38.8097	0	0	0	0	0	0	0	0
7	0	24.9	UK	0	381.9	2.17943	0	0	0	0	0	0	0	122.196	0	0	31.1915	0	0	0	8.87798	0	0	5.85882	0	17.3137	0	0	0.564088	0	0	0	3.76272	0	0	0	4.39091	0	10.1728	0	7.83313	0	0	0	0	0	214.969	0	0.903823
8	0	30	UK	29.5832	358.102	28.2277	0.00391779	11.3694	0	0	0	0	0	75.5781	0	0	37.7518	0	0	17.0385	41.6461	0	0	49.4229	0	7.49865	0	0	4.33307	0	0	0.168465	24.6625	0	0	0	0.00391779	3.88645	1.82961	0	2.18613	23.1032	0	0	0	0	37.1211	0	11.4556
9	1	43.2	UK	6.85741	81.886	1.39125	0.642407	2.06026	1.01873	0.634805	0.00760245	4.35621	0	408.51	0	0.182459	139.805	0	0	0.570184	29.9955	0	0	23.2635	0	114.74	0	0	6.5191	0	0	0	0.767848	0	0	0	36.9745	0.338309	61.8536	0	4.74773	0.239477	0	0	0	0	3.4249	0	0.695624
10	2	43.9	UK	0	12.5726	0.0354557	0	0.758752	2.02807	0	4.73688	2.35426	0	305.316	0	0	58.1048	0	0	10.3389	15.5438	5.97783	0	10.8636	0	3.66612	0	0	115.827	0	0	0	2.06352	0	0	0	22.8122	0	21.7698	0	35.2004	0	0	0	0.00709114	3.62357	1.16295	0	2.99955
11	3	25.7	UK	0.722931	12.3386	0.861019	4.50004	0.113719	0.885387	0	1.25904	0.83665	0	56.1855	0	0	114.8	4.54065	0	0.00812282	3.35472	0	0	2.26627	0	0.00812282	0	0	133.62	1.04784	0	0	1.55958	0	0	0	327.609	0	6.36829	0	20.5751	0	0	0	0	0	2.98107	0	0.178702
13	3	29.2	UK	0	18.3594	4.52874	0	0.425233	0.0425233	0	0.446495	0.818574	0	24.1851	0	0	147.854	0	0	0	0.0106308	0	0	0.861098	0	0	0.829205	0	113.952	2.1368	0	0	1.14813	0	0	0	339.581	0	13.1716	0	11.9065	0	0	0	0	0	11.5451	0	0
14	4	22.6	UK	7.14263	30.9648	0.269154	0	14.9481	0	0	6.66056	0.0522239	0	402.88	1.90417	0.104448	54.4736	0.968151	0	2.82411	27.3372	0	0	9.44048	0	1.16901	0	0	9.70963	0	0	0.0160689	4.31048	0	0	0	3.75611	6.40346	5.1541	2.5188	7.58051	3.51106	0	0	0	0	14.2973	0	2.89642
15	4	20	UK	0	10.0862	0.00388677	0.0116603	0.322602	0.0621883	0	7.14388	0.00388677	0	292.631	0.808448	0	40.8111	1.55082	0	0.24098	7.65694	0	0	10.4476	0.369243	4.19771	0	0	70.0629	0	0	0	1.56637	0	0	0	2.60802	0	11.5165	0	18.6254	0.00388677	0	0	2.75961	0	12.4493	0	0
16	5	25.3	UK	0	213.335	0.559861	2.28375	10.8065	0.757222	0.805555	0.958611	2.48917	0	199.319	0	0.83375	77.1198	0.370555	0	3.21014	55.5148	0	0	50.7862	0	66.3093	0	0	7.395	0	0	1.94139	3.17791	0	0	0	70.2001	0	21.0129	0	35.1786	8.41	0	0	0	0	5.1918	0	7.35472
17	5	36.1	UK	15.3639	138.937	13.3542	2.10831	18.7165	0	1.4838	0.558772	1.08468	0	100.969	2.31491	0.591641	82.1395	0	0	18.3174	45.8005	0	0	83.6843	2.113	262.82	0	0	2.58726	0	0.00469556	0	9.33948	0	0	0	1.09407	5.80841	33.1507	0.230083	2.42291	13.7439	0	0	0	0	4.98199	0	6.08075
18	6	25.5	UK	9.3608	140.863	23.9004	0.927929	8.40779	2.24458	1.12229	1.06586	1.3292	0	202.759	0	0.921659	21.8502	0	0.150475	15.5616	50.29	1.59253	0	61.4063	0	16.4707	0	0	41.2552	0	0	0	2.71482	1.36681	0	0	86.2221	4.63964	12.9158	0.0438885	55.6193	10.063	0	0	0	0	2.4703	0	6.4328
19	6	24.9	UK	2.85527	177.247	0	0.0620711	0.0112857	5.84033	1.61385	1.49535	2.33613	0	232.693	0	0	13.255	0	1.20757	0	34.6131	0	0	4.03462	0.0169285	35.9392	0	0	28.564	0	0	0	1.28092	0	0	0	128.335	0	32.909	0	44.0931	0	0	0	1.14549	0	0.0394998	0	5.72747
20	7	28	UK	0	7.10106	0	0.00557821	0.0167346	0	0	1.62326	0.613603	0	550.006	0	0	252.827	0.0836731	0	2.72774	24.9569	0	0	11.0839	0	0	0	0	10.6767	0	0	0	7.89874	0	0	0	8.64622	2.60502	8.93071	0	7.9601	2.33727	0	0	0	0	1.19374	0	0
21	7	27.3	UK	0	35.2864	1.68423	0	0.0566561	0	0	0.339936	2.04477	0	516.786	0	0	213.681	0	0	0.0103011	2.23534	0	0	36.7131	0	1.37005	0	0	1.32369	0	0	0	4.00198	0	0	0	10.4814	0	55.1933	0	7.14381	0	1.21038	0	0	0	0	0	0
22	8	38	UK	2.01555	13.811	3.49591	0.5956	2.13208	0.0129478	0.0129478	0.522229	0.0474754	0	54.2514	0.323696	0	316.039	0.517913	0	2.89168	22.2832	0	0	11.8171	0	5.89558	0	0	3.07727	0.0604232	0	0	1.79975	0	0	0.832977	246.471	0.211481	0.582652	0	0.574021	0.353907	0	0	0	0	41.8301	0	2.37377
24	9	38	UK	47.2908	140.789	43.224	2.20938	13.8596	0	0	0.689908	0	0	130.401	0	4.29307	32.6351	0	0	30.4481	55.4859	0	0	119.846	0	0.298867	0	0	10.3151	0	0	0	18.7727	2.67584	0	0	95.0341	8.92411	1.50551	0	1.72617	31.2274	0	0	0.0251383	0	0.578182	0	8.61407
25	10	23.9	UK	0	152.377	1.36867	0	2.64072	1.30828	0	0	0	0	444.74	4.28715	0	160.879	0	0	0	19.9503	0	0	7.11707	0	63.007	0	0	21.2224	0	0	0	4.93928	0	0	0.209325	7.45923	3.17611	28.8708	0	9.51223	6.12679	0	0	0	0	1.63032	0	1.99262
26	10	25.9	UK	35.8562	38.6135	22.635	2.74998	15.0386	0	0	5.65049	0	0	298.26	0.510343	1.1602	39.6378	3.91018	0	40.295	77.9356	0	0	151.465	0	3.20525	0	0	0.873824	0	0	0	31.8248	0	0	0	16.0556	3.34844	6.43252	0.873824	3.92119	15.0973	0	0	0	0	0	0	12.4942
27	11	20.7	UK	3.96168	359.736	4.82291	3.79918	36.0321	0	0.818985	0.0162497	7.20512	0	165.568	0.00974982	0	63.2991	0.0357493	0	2.12221	125.594	0	0	21.7681	0	0.708487	0	0	16.1002	1.57297	0	0	11.6835	1.95646	0	0	5.11866	0	26.3473	0.207996	11.0335	14.355	0.194996	0	0	0	0	0	8.79759
28	11	25.2	UK	0.0430502	346.041	1.62928	0.801396	23.9194	0	0	0	20.2965	0	131.134	0	0	23.9591	0.662311	0	3.1526	290.155	0	0	13.1469	0	1.26501	0	0	5.11635	0	0	0	17.7499	0	0	0	0.0662311	0.00331155	13.6337	0.0463618	9.89492	12.4382	0	0	0	0	0.00331155	0	5.41108
29	12	22.6	UK	0	13.0523	0	0	0.184943	0.00393496	0.50761	2.06192	0.53122	0	75.6615	0.629594	0	32.251	8.32245	0.196748	0.0472196	7.26394	0	0	0.621724	0	0	0	0	49.7773	0	0	0	0.220358	0	0	0	1.73532	0	6.2015	0	24.3102	0.0668944	0	0	0	1.39691	11.7498	0	0.0944391
30	12	23.8	UK	0	27.867	0	0	0.106479	0	0.509577	1.95845	5.22507	0	125.371	0.00380282	0	36.9215	1.12944	0.216761	0	4.77253	0	0	1.27014	0	0.00380282	0	0	53.1253	0	0	0	1.65042	0	0	0	5.73845	0	5.27831	0	12.2869	0	0	0	0	0	5.73845	0	0.0684507
31	13	19.6	UK	0.178356	106.45	0	0	3.76385	0.443268	0.157373	15.475	0	1.5239	192.785	0.19934	0.285895	124.653	0	0.00262289	0	45.216	0.246552	0	25.9692	0	13.8777	0	0	71.6914	0.319992	0.566544	0	1.13309	0	0	0	59.537	0	3.06616	11.7374	27.3882	0.0209831	0	0	0	4.02089	0.55343	0	0.438022
32	13	26.5	UK	14.192	82.8195	29.0913	3.30778	9.75902	0	0.128596	4.97953	0	2.12184	208.612	0.196466	0.853736	104.992	0.296486	0	27.3017	71.0816	0.382217	0.00357212	64.4053	0.307202	9.89477	0	0	42.1224	0.753717	0	0	13.7812	0	0	0.0464375	29.4735	3.62927	3.61498	6.74416	16.7425	2.83269	0	0	0	1.72533	0.546534	0	6.62271
33	14	39.6	UK	21.9907	28.9167	28.3746	3.21455	17.8631	0.202098	0	3.65679	0.810772	0	306.862	0	1.02951	40.3507	0	0	45.9643	54.1838	0	0	100.8	2.34196	15.7375	0	0	3.81847	0	0	0.37091	15.1693	0.846436	0	0	6.81191	3.96589	14.8602	0	9.22045	9.89569	0	0	0.458882	0	4.8147	0	6.87135
35	15	27.3	UK	0.108575	59.049	0	0	0	0	0.00402131	0	0.00402131	0	249.205	0	0	100.292	9.46617	0	0	45.1754	0.0120639	0	84.528	0	244.444	0	0	6.0762	0	0	0	0	0	0	0	0.0120639	0	0	0.00402131	22.8531	0	0	0	0	14.3279	0.0924902	0	0
36	16	34.2	UK	4.5894	32.8833	9.02731	0.60598	9.15653	0	0	19.8057	0.316357	0	421.294	0.619347	1.65308	149.325	0	0	23.3971	38.6446	0	0	64.2561	0	14.6193	0	0	1.7511	0	0	3.47547	14.9267	1.47039	0	0	10.9388	2.02736	25.0234	0	0.151495	5.48501	0	0	3.04772	0.00445573	0	0	4.41563
37	16	29.6	UK	0	13.7483	5.28148	0.00433975	0.35586	0	0	0.216988	7.44701	0	490.201	1.48853	0	221.293	0	0	2.478	13.271	0.277744	0	49.5339	0	24.4111	0	0	1.61873	0.0564168	0	0	2.50838	0	0	0	12.7719	0.338501	58.9121	0	0.837572	1.47985	0	0	0	0	0	0	1.55363
38	17	39.9	UK	0	468.989	1.58622	0	0.344481	0.496694	0	0.3338	0.0026704	0	47.4877	0.0427264	0	11.1035	0	0	0	3.59703	0	0	5.42625	0.507376	41.3484	0	0	0.122838	0	0	0.0427264	0.715667	0	0	0	4.99097	0	0.795779	0	0.33647	0	0	0	0	0	2.82795	0	0.0507376
39	18	47.6	UK	0	38.2235	0	0	0.210503	0	0	0	0	0	106.888	0	0	13.3056	0	0	0	1.52693	0	0	1.66203	0	0.00314183	0	0	0.917414	0	0	0	0.728904	0	0	0	2.3061	0	3.03186	0	0.204219	0	0	0.00314183	0	0	1.46723	0	0
40	19	45.6	UK	0.456965	72.0425	4.00852	0.873609	4.79813	0.147842	0.0268803	0.171362	6.94519	0	241.328	0.00672007	0	230.613	0	1.52546	2.24114	29.8539	0	0	8.50425	1.28017	77.7781	0	0	0.241922	0	0	0	3.04419	0	0	0	105.112	3.43732	44.5675	0.171362	0.98449	8.31609	0	0	0	0	0.426724	0	4.74437
41	20	44.7	UK	0	716.006	0.137498	0	2.60421	0.907486	0	0.921236	6.12416	0	130.719	0	0	7.77963	0.208997	0	0	17.487	0	0	3.0497	0	0	0	0	7.79613	0	0	0	0.720489	0	0	0	10.6066	0	0	0	4.63368	0.956985	0	0	0	0.456493	1.31998	0	4.64743
42	21	32.9	UK	8.20808	21.1486	0.340661	0.230176	8.18046	0	0	11.6745	2.09	0	127.099	3.69663	0.0506387	211.716	0	1.32581	3.32835	15.7256	0	0	44.5851	0	345.665	0.0460352	0	6.10427	0	0	0.856255	4.78306	0	0	0	0.00920704	1.27057	88.1897	0	19.5235	6.85004	0	0	0.73196	0	0.0552423	0	1.3074
43	21	27.4	UK	3.06803	118.944	0	0	0.00429695	0	0	4.64501	2.5395	0	307.469	6.56145	0	220.189	0.807827	1.8391	0	23.8739	0	0	10.6264	0	161.385	0	0	14.7858	0	0	0	1.77035	0	0	0	0.524228	0.305084	34.7667	0	17.0632	0	1.71019	0	0	0	4.2325	0	0.670325
44	22	35.8	UK	1.63905	93.5444	5.72478	0.740342	7.42321	0	0	61.6226	2.53379	0	301.727	2.39522	0.0712629	105.061	4.06198	0.407782	6.35031	40.5723	1.52027	0	20.6741	0.114812	8.06854	0	0	1.94389	0	0	0	17.9741	0	0	0	18.0731	1.42526	10.63	0	11.5763	7.831	0	0	5.89502	0	1.0729	0	2.80696
46	23	53.2	UK	0	136.813	0	0	0.00688369	1.04632	0	0.220278	2.92557	0	90.2038	0	0	38.5899	0.0619532	0	0	17.2023	0	0	0.00688369	2.49878	9.02451	0	0	32.6424	0	0	0	1.9825	0	0	0.117023	2.37487	0	0.0137674	0	25.9584	6.4156	0	0	0	0	136.813	0	0.268464
47	24	43.7	UK	18.2479	36.6644	12.4425	5.0118	41.7414	0	0	290.048	0	0	29.8968	1.66879	1.44048	19.3514	0.00543579	0	5.82173	97.5996	0	0	15.1224	0	3.33214	0	0	2.27759	0	0	0.0326147	63.7292	0	0	0	0.0815368	6.0446	2.64179	0	1.10346	38.9637	0	0	27.0213	0	0	0	4.45735
48	25	44.3	UK	0	80.516	0	0	0	0	0	3.22489	0	0	570.558	0	0	76.3343	0	0	0	7.19399	0	0	1.09859	0	52.1298	0	0	18.676	0	0	0	9.95818	0	0	0	2.97682	0	5.77645	0	5.28032	0	0	0	0	0	0.0354384	0	0
49	26	19.6	UK	7.60816	61.3511	12.114	1.16218	13.4191	0.774788	0	2.71493	5.06152	0	107.251	0	0	46.6397	0	0	9.60546	38.1678	0	0	43.7533	0	23.4246	0	0	15.4481	0	0	0	8.27181	0	0	0.127014	7.02389	5.39176	14.7686	0	9.64039	3.62944	0	0	0.273081	0	3.0801	0	12.9078
50	26	19.2	UK	0.00392462	44.3953	0.00392462	0.00392462	0	0.7653	0	0.749602	2.80218	0	127.629	1.39324	0	51.1103	3.70091	0	0.678959	11.1616	0	0	19.2934	0	26.3263	0	0	20.2903	0	0	0	0.00392462	0	0	0	10.9968	0	17.0839	0	22.2212	0.965456	0	0	0	0	15.9222	0	2.53138
51	27	38.9	UK	0.0130304	71.4677	2.64952	2.23255	3.50085	0.364853	0	0.00434348	3.33145	0	254.932	1.61143	0.690614	104.939	0.547279	1.69396	0.165052	36.4418	4.74308	0	4.03075	13.0304	20.9008	0	0	2.09356	0.0694957	0	0	4.3652	0	0	0	3.42701	0	16.566	0	3.39226	0.551622	1.52022	0	0	0	0.851323	0	7.98766
52	28	45.8	UK	0	11.2643	0.220869	0	0.281107	0.194097	0.461818	0.77639	0.77639	0	60.4145	0	0	213.35	0.458472	0	0.0970487	1.69668	0	0	0.0501976	0	23.8004	0	0	5.91328	0	0	0	0.0602371	0	0	0	429.936	0	3.39671	0	3.22938	0	0	0	0.0468511	0	0.281107	0	0
53	29	38.1	UK	0	34.3621	1.48256	0.00692785	0.00692785	0.00692785	0	4.93955	9.26253	0	87.7273	31.0714	0	494.641	0	0	2.39703	18.5458	0	0	9.53964	0	99.2968	0	0	77.7166	1.12231	0	0	0.277114	0	0	0	0.727424	0	15.9271	0	49.1531	0	0	0	1.15695	0	0.727424	0	0
54	30	21.7	UK	2.59736	172.319	6.74983	1.15806	27.4901	0.154408	0.865787	128.671	2.07899	0	114.769	0	1.37864	82.5861	0	0.0661748	0.783068	54.7927	0	0	19.9572	0	1.32901	0	0	7.54392	0.0606602	0	1.31798	60.8863	0	0	0.0220583	16.0474	5.95573	14.3213	0.568	35.6682	16.7532	0	0	19.0969	0	0.336388	0	0.843728
55	30	26.3	UK	0.00387905	210.691	0	0	0	0	0	0	20.4814	0	179.526	0	0	116.337	0	0	0	4.39109	0	0	61.3976	0	9.84115	0	0	16.5597	0	0	0	0.00387905	0	0	0	10.101	0	170.608	0	20.1439	0	0	0	0	0	7.43226	0	0
57	31	23.2	UK	3.12951	68.5331	1.58924	191.701	1.97653	0	0	0	0	0	103.438	0	0	49.3109	4.22016	0	0.0534198	136.688	0	0	2.8446	0	67.2332	0	0	0.819103	0.200324	0	0	0.850264	0	0	0	0.111291	0	52.3024	2.21692	6.15663	0	0	0	0	0	40.2963	0	11.0623
58	31	23.3	UK	0	122.473	0	0	0.210506	0	0	0	0	0	168.723	0.140338	0	287.453	0	0	0	18.9951	0	0	32.3396	0	114.982	0	0	4.04915	0	0	0	0.441651	0	0	0	0.0123827	0	22.227	0	41.8082	0	0	0	0	0	48.0243	0	0
59	32	24.6	UK	5.74932	41.6475	1.2323	0	38.3076	1.21106	0	15.6545	1.02409	0	82.2115	0	8.0992	53.2269	0	0.144477	1.27479	115.488	0	0	33.6588	0	273.805	0	0	34.0668	0	0	0	7.05811	0	0	0	0.00849863	3.44195	15.9604	0.675641	52.6533	11.3159	0	0	0.0169973	0	6.48871	0	13.5723
60	32	24.7	UK	2.65488	19.4631	14.709	15.7477	60.3976	0	0	15.5153	3.27956	0	84.5567	0	1.02781	33.4602	0	0	7.77215	208.192	0	0	56.6314	0	163.411	0	0	10.2418	0	0	0	30.5111	0	0	0	0	13.8846	14.6218	0	8.88713	62.3552	0	0	1.14403	0	0.679155	0	17.6798
61	33	51.2	UK	0.0501372	39.654	2.68006	0	0	0	0	8.97456	0.0911585	0	310.632	0	0	82.2934	0	0	0	15.7476	0	0	0.00911585	0	17.2472	0	0	61.0534	0	0	0	4.4303	0	0	0	114.007	0	30.5746	0	34.6448	2.80768	0	0	0	0	0.492256	0	0.378308
62	34	48.9	UK	0	96.9062	0.434167	0	1.24121	0	0	3.95348	1.31783	1.13905	137.943	8.01933	0	70.2534	0	0	1.40977	21.453	0	0	14.2152	0	0.00510785	0	0	66.5757	0	0	0	2.01249	0	0	0	219.224	0	36.9911	0	162.92	0.0204314	0	0	0.00510785	0	0.623158	0	0.807041
63	35	22.9	UK	8.20481	233.283	0	0	1.17909	0	0	5.97919	0	0	210.786	0	0	12.9037	0	0	0	41.5369	0	0	0.833737	0	0.00697688	0	0	8.27458	0	0	0	15.6666	0	0	0	167.33	0	0.118607	0	31.8809	5.82918	0	0	0	0	0.0732573	0	10.3118
64	35	21.5	UK	1.11264	275.866	0	10.773	0	0	0	7.13837	0.165806	0	238.319	0	0	17.9899	0	2.69652	4.81709	67.6836	0	0.0349065	3.7699	0	0.00436331	0	0	14.0804	0	0	0	20.9002	0	0	0	92.8337	0	0.0741762	0	24.3123	0	0	0	4.53784	0	0.213802	0	7.28672
65	36	19	UK	0	6.97271	0	0	0.0786067	0.541513	0	2.65516	0.885054	0	930.619	0	0	15.4127	0	0	0	2.78035	0	0	0.247466	0.218352	0.00582272	0	0	0.311516	0	0	0	0	0	0	0	12.8158	0	7.95675	0	1.19948	0	0	0	0	0	0.917079	0	0
66	36	18.1	UK	1.14881	8.57832	0.00290102	0.133447	1.66229	0	0	597.173	1.11109	0	79.9841	0	0.11314	9.83737	0	0	0	37.545	0	0	2.91263	0	0.00870307	0	0	1.16911	0	0	0	1.57816	0	0	0	20.4899	1.35768	9.61109	0	2.98225	0.710751	0	0	94.9679	0	0	0	0
68	37	41.3	UK	0.196033	240.417	1.45295	0.00384379	5.10455	0	0	0.845633	15.2906	0	312.212	0	0	64.9562	0.680351	0	1.35301	42.0626	0	0	61.6851	0	3.57472	0	0	2.83287	0	1.52598	0	0.0768758	0	0	0.39591	7.69142	0	44.6302	0	6.11162	0.653444	0	0	0	1.35686	4.04751	0	2.31396
69	38	33	UK	0.121133	2.75392	0.571054	0	1.45854	0	0	284.934	6.80815	0	245.116	0	0.756461	134.969	0.0024721	0.140909	0.664994	13.3518	0	0	35.8924	0	27.0744	0.101356	0	10.9712	0	0	0	1.728	0	0	0	0.543861	1.37943	65.7479	0.051914	8.96877	3.39666	0	0	42.5942	0	0.00741629	0	0.168103
70	39	21.5	UK	1.21198	9.77285	4.26429	0.563771	2.54069	0.198686	0.270709	442.096	0.399855	0	71.2164	0	0.330315	25.0965	0	0	0.839447	21.9076	0	0	4.04077	0.126662	1.27904	0	0	1.31381	0	0	0.00248357	4.66415	0	0	0	4.32886	1.57707	7.92756	0	0.933823	4.97211	0	0	70.0417	0	0.0670564	0	0.717752
71	39	18.1	UK	0.319283	12.5807	1.46524	0.106428	0.883598	0.0321758	0.123753	96.6686	0.816771	0	211.066	0.00247506	0	121.1	1.03705	0	0	6.44259	0	0	3.29678	0	0.445511	0	0	0.868747	0	0.0420761	0	1.55434	0	0	0	11.6848	0.935574	10.4844	0	0.742519	0.774695	0	0	13.7985	0	0.0990025	0	0.126228
72	40	22.4	UK	0.59338	7.98781	1.01505	0.0152149	1.51062	0.573818	0	134.315	0.560777	0	65.9087	0.0108678	0.719446	157.015	0	0	0.589033	6.49893	0	0	2.25832	0.0891157	0	0	0	3.98412	0.245612	0	0	0.869422	0	0	0.019562	80.1455	1.6606	3.13644	0	5.33607	3.945	0	0	17.4797	0	5.80339	0	0.119545
73	40	24.6	UK	0	10.9237	0	0	0.0696299	0.217081	0	0.143356	2.32646	0	245.884	0.0122876	0.00409588	144.031	0	0.122876	1.28201	0.716778	0	0	2.25273	0.331766	0.0368629	0	0	1.80628	0.20889	0	0	0.0901093	0	0	0	83.9327	0	14.8394	0	7.98696	0	0	0	0.0245753	0.225273	3.29308	0	0.196602
74	41	47.1	UK	0.132251	11.1091	0	0.119026	0	6.58608	0	30.7615	0.264501	2.12924	36.3689	0	0	8.59629	0	0	0	10.461	0	0	0.93898	0.912529	5.0652	0	0	50.9165	1.03156	0	0	0	0	0	13.3309	14.3095	0	1.26961	0	68.2017	0	0	0	0	0	2.30116	0	0.290951
75	42	51.4	UK	35.2159	11.0922	5.18616	1.31625	83.7639	0	0	206.098	1.24932	0	76.6056	0.251351	0.205245	22.7138	0.0193347	0	1.73417	233.446	0	0	11.9845	0	1.17347	0	0	7.56285	0.0803134	0	0	8.76903	0.0758515	0	0.202271	20.0441	5.01215	2.515	0.202271	4.77865	11.6172	0	0	36.0994	0	5.80934	0	16.0701
76	43	20.6	UK	0.00629236	26.8872	3.87609	0.100678	3.00145	0.138432	0	661.629	1.37173	0	12.1317	0	0	5.53727	1.84366	0	1.40949	26.9627	0	0	9.93563	0	0.195063	0	0	0.937561	0	0	0	1.59826	0	0	0	2.3911	4.46128	1.83108	0	1.61084	2.77493	0	0	100.804	0	3.32866	0	2.4666
77	43	22	UK	0.0120332	108.834	0	0	0.0180498	0	0	10.5712	0	0	78.5948	0	0	10.5712	0	0	0.0902489	9.21742	0	0	25.5164	0	1.87116	0	0	8.31493	0	0	0	0.00601659	0	0	0	0	0	26.6294	0	1.5583	0	0	0	4.44626	0	30.3477	0	3.52572
79	44	14.5	UK	0	23.5137	0	0	3.11346	0.642779	0	8.53691	0.0763301	0	403.272	0	0	17.6322	2.51889	0	0	15.4829	0	0	2.34614	0	10.9514	0	0	10.2403	3.03312	0	0	0.976221	0	0	0	230.842	0	38.6752	0	3.92095	0.00401737	0	0	0.00401737	0	0.353529	0	0.00401737
80	44	13.3	UK	0	18.0604	0	0	0.00379579	0	0	3.00247	2.99867	0	154.485	0	0	5.66711	0	0	0	15.5969	0	0	7.27273	0	32.8563	0	0	13.4067	0	0	0	0.0303663	0	0	0	394.022	0	0.00379579	0	7.16645	0	0	0	0.00379579	0	1.65496	0	0.00759157
81	45	11.2	UK	0.0260685	608.16	0.305374	2.80423	7.91739	0	1.00178	8.17435	1.04274	0	181.251	0	0	41.1324	0	0	0.0372408	30.6305	0	0	4.16724	0	13.7344	0	0	0.811849	0	0	0	10.986	0	0	0	8.35683	0.927295	12.1666	0.0893778	3.1394	0.305374	0	0	0.0744815	0	1.54549	0	4.12628
82	45	8.1	UK	0.0997086	277.344	0	1.65426	6.58077	0	0.00906442	6.76205	0.290061	0	333.421	0	0	56.6707	0	0	0	82.0058	0	0	15.8537	0	31.8161	0	0	1.04694	0	0	0	20.0278	0	0	0	14.6662	2.60602	22.9058	0	8.09906	7.74101	0	0	0	0	5.72871	0	0
83	46	37.8	UK	0.175381	30.8782	3.57106	0	0	0	0	3.65688	21.889	0	90.8175	0	0	21.7883	0	0	1.5747	11.3401	0	0	113.236	0	175.239	0	0	15.3664	0	0	0	0.675403	0.380614	0	0	1.32842	0	29.4976	0	2.48519	0	0	0	0.00373151	0	0.00373151	0	10.5415
84	47	35.5	UK	0	366.645	0.379923	1.81651	3.50241	0.146429	0	0.00791506	0.067278	0	188.584	0	0	134.548	0	2.33494	0	15.1732	0.00791506	0	10.44	0	6.40724	0	0	22.9774	0	0	0	3.34411	0	0	0	5.80569	0	26.2107	0	17.9157	0	0	0	0.00791506	0	24.6594	0	0.0593629
85	48	39.4	UK	6.06104	311.022	0	0	0	0	0	0.894004	0	0	549.149	0	0	49.5642	0	0	0	9.67873	0	0	6.99672	0	19.259	0	0	4.28061	0	0	0	0.981131	0	0	0	0.196984	0	12.0766	0	9.03474	0	0	0	0.00378815	0	0	0	0
86	49	19.4	UK	0	12.1485	0	0.0390268	1.04815	0	0	39.5063	1.09833	0	586.311	1.0147	0	61.9076	0	0	0	92.4489	0	0	16.5083	0	45.7673	0	0	3.68524	0	0	0	0.0111505	0	0	0	0	0	5.43587	0.00557526	43.4647	0	0	0	0.512923	0	0	0	7.08057
87	49	25	UK	0	69.658	0.00421863	0	0.0801539	0	0	6.91855	49.2567	0	580.023	0	0	145.441	0	0	2.62399	21.7006	0	0	1.62839	0	14.7019	0	0	0.00421863	0	0	0	4.03723	0	0	0	0.0126559	0	19.2369	1.57355	2.12619	0	0	0	0	0	0	0	0.45983
88	50	42.9	UK	0	181.469	2.44535	0.752117	2.29492	0.173566	0	463.54	0.0578552	0	89.0276	0	0	20.6774	0.239135	0.18128	0	27.8206	0	0	9.75439	0.169709	4.36614	0	0	4.21186	0.613265	0	0	1.57752	0	0	0	3.13189	1.90151	10.6184	0.142709	4.01901	2.41063	0	0	62.6649	0.354845	0.0732832	0	2.72691
90	51	15.9	UK	0	26.7198	1.6739	1.61132	2.04414	0.00521463	0	37.8322	5.07384	0	303.544	0	0	111.989	3.67632	0	0	41.5137	0.0104293	0	33.2485	1.05336	12.2596	0	0	17.0049	0	0	0	2.50302	0	0	0.0521463	1.50703	0.0208585	1.80948	0	73.1457	0	0	0	0.411956	0	6.12198	0	2.23186
91	51	16.8	UK	0	63.7604	3.24466	2.04029	0.456453	0	0	22.2067	4.26756	0	351.689	0	0.439954	114.234	1.12738	0	0.379461	41.0478	0.643433	0	26.4688	1.35836	4.43254	0	0	9.52501	1.72682	0	0	5.24646	0	0	0	2.71122	0.978899	18.6541	0	81.1606	0	0	0	2.07329	0	1.37486	0	2.9147
92	52	31.4	UK	0	256.348	0	0	1.86055	0	0	0.844808	1.00917	0	119.43	0	0	69.4123	0	0	0	26.0017	0	0	36.7344	0	335.139	0	0	22.7013	0.00986158	0	0	0.144636	0	0	0	0.144636	0	56.5956	0.00986158	0.637715	0	0	0	0	0	3.13927	0	2.42595
93	53	37	UK	0	247.945	1.7704	0	4.24741	0.166946	0	61.8203	14.3923	0	214.762	1.65781	0	146.811	0	0	0	21.2526	0	0	4.91907	0	18.7678	0	0	10.3273	0	0	0	7.34949	0	0	0.753196	1.14921	0	74.7683	0	1.40545	7.28737	0	0	25.795	0	0	0	0
94	54	18.5	UK	0	27.2164	0	1.11414	0	0	0	0.00372623	0.421064	0	267.435	0	0	3.58836	0	0	4.33733	32.9249	0	0	68.2272	0	87.1117	0	0	0.00372623	0	0	0	1.17376	0	0	0	25.1409	0	2.35125	0	3.22691	19.8906	0.909199	0	0	0	0	0	2.82448
95	54	19.2	UK	6.79017	74.4223	11.4863	0	21.6352	0	0	46.5463	0.0829334	0	145.662	0	1.1196	62.6043	0	0	16.6178	102.34	0	0	46.4634	0	26.8393	0	0	0	0	0	0	50.2369	0	0	0	10.3148	3.03743	46.5567	0	31.8153	26.3106	0	0	0.0207333	0	0.850067	0	27.565
96	55	31.4	UK	0.0927629	23.6082	3.29695	0.622285	1.91324	0.127549	1.73544	14.2662	10.3199	0	319.437	1.4958	0.664801	238.629	0.239638	0.00773025	7.41331	40.9858	0.657071	0	16.8056	0.297614	97.1808	0	0	15.0431	0	0	0.378782	4.9319	0.707317	0.0386512	0	1.68906	1.15181	15.8895	0.146875	35.8915	1.04358	0	0.0231907	1.36439	0.00386512	1.53059	0	2.3384
97	56	41.8	UK	1.60478	9.40295	7.14969	0	11.2253	0	0	444.734	1.42419	0	22.4464	0	0	29.8259	0	0	4.61323	30.811	0	0	100.403	0	7.56833	0	0	0.35297	0.0164172	0	0	13.7166	0	0	0	0	6.86649	43.957	0	3.35321	14.283	0	0	73.1632	0	0.0287301	0	0
98	57	11.4	UK	1.56746	11.6606	6.40506	0.602395	9.91493	0.00614689	0	557.682	0	0	99.8193	0	0.977355	11.6545	0	0	1.46296	18.2255	0	0	7.57911	0	36.4633	0	0	1.08185	0	0	0.411841	7.65902	0	0	0	2.99353	6.0178	3.19023	3.03041	1.36461	10.7017	0	0	91.4226	0	1.21708	0	0.147525
99	57	11.9	UK	0	66.8019	9.42375	0	0.00525586	0	1.1195	0	0	0	641.861	0	0	16.3299	0	0	0	7.04285	0	0	10.6273	0.509818	51.2814	0	0	4.85115	0	0	0	0	0	0	0	60.7051	0	26.3371	0	1.83955	0	0	0	0	0	10.3856	0	1.81853
101	58	15.5	UK	0.0399751	59.7227	0	0.971394	3.86959	0	0	0.195878	4.88495	0	359.496	0	0	103.675	0	0.00399751	0	3.96153	1.08332	0	14.1632	0	312.149	0	0	1.95478	3.26596	0	0	6.87971	0	0.00399751	0	2.13067	0	40.9464	1.42311	2.94216	0	0	0	1.64697	0	1.49507	0	0.179888
102	58	17.1	UK	3.93979	31.5998	9.3604	1.98348	103.229	0	0	3.78356	3.11107	0	182.229	0	2.43859	32.4489	0.0407564	0	10.8208	63.6684	0	0.0883056	195.386	0	59.0289	0.122269	0	5.53608	0.312466	0	1.311	27.7687	0.387186	0	0.00679274	2.77144	6.01157	9.59814	1.08684	2.07858	22.3074	0	0	0.740409	0	1.27704	0	5.93685
103	45	21	UK	2.80454	351.027	0	0	0.00792242	0	0	3.26404	0	0	196.785	0	0	65.772	0.0158448	0	0	14.7912	0	0	10.5447	0	193.252	0	0	5.21295	4.67423	0	0	4.99905	0	0	0	22.8403	0	41.7829	0	32.4502	0.0158448	0	0	0	0	2.80454	0	0.942768
104	58	34.8	UK	0.00438841	87.2855	2.51456	2.8788	13.5514	0	0	1.16293	3.80036	0	320.433	0	0	47.3027	0	0	0	37.6218	0.74603	0	9.81687	0	235.039	0	0	5.89802	0.846963	0	0	12.5114	0	0	0	0.618766	0.114099	88.3913	1.11904	3.69943	5.27048	0	0	0.298412	0	3.50195	0	4.4674
105	58	36.2	UK	0	92.6567	8.65911	3.18782	92.7568	0.0258385	0	0	0	0	171.383	0	0	80.448	0	0	1.33068	99.9755	0	0	30.4732	0	230.153	0	0	2.67428	0.0516769	0	0	30.5249	0	0	0	8.90135	1.32099	21.3942	0	9.64743	17.5669	0	0	0	0	0	0	1.75702
106	40	23.8	UK	1.32138	17.3602	5.65004	1.17329	42.9278	0	0.0341736	0.0626516	0	0	78.4171	0	0.130999	205.224	0	0	2.70541	76.0534	0	0	14.239	0.290476	3.35471	0	0	3.2408	0	0	0.0056956	20.0998	0	0	0	70.9843	2.27255	6.27086	0.0683472	3.77619	7.42137	0	0	0	0	3.52558	0	3.35471
107	70	30.1	UK	7.04267	23.5918	24.2119	11.7249	73.8687	0	0	2.92153	0	0	39.3474	0	13.6073	17.5402	0	0	35.3462	177.829	0	0	80.2968	0	23.0862	0	0	3.51949	0.0682858	0	0.167946	81.4539	0	0	0	8.5265	7.13679	0	3.5361	4.12668	62.6864	0	0	0.00369113	0	11.2967	0	10.9184
108	45	27.9	UK	0	91.3895	0	0	0	0	0	0.026311	0	0	674.205	0	0	72.2313	0	0	0	13.8885	0	0	0	0	43.9169	0	0	0.00751744	19.3649	0	0	0	0	0	0	1.54859	0.00375872	0	9.92302	10.6259	0	0	0	0	0	0	0	0
109	43	32.9	UK	0	43.6147	30.7558	0.0431829	36.0817	0	0	0.666935	0	0	83.8707	0	7.85928	32.0753	3.68014	6.2999	55.6531	77.1006	0	0	17.7721	0	9.86489	0	0	2.07758	0	0	0	46.7814	0	0	0	0.633349	20.8045	0.297482	8.97244	5.87767	18.9765	0	0	0	0	16.5822	0	1.99121
110	57	26.4	UK	0	110.3	0	10.3809	0	0	0	0	0.00458724	0	283.184	0	0	22.9087	0	0	0	61.891	0	0	1.94499	0	171.985	0	0	7.91758	0.408264	0	0	1.22938	0	0	8.48181	158.306	0.00458724	24.4408	0	5.83956	0	0	0	0	0	0.00458724	0	50.8266
113	57	40.2	UK	16.0266	56.7537	13.2648	0.712473	43.2447	0	0	0.0840558	0.00800532	0	90.404	0	9.36622	47.7517	0.00800532	0	4.511	111.342	0	0	70.9031	0	56.9498	0	0	0.140093	0	0	4.02267	80.5135	1.8012	0	0.624415	44.0012	16.7591	7.90925	0.584388	4.41893	48.8684	0	0	0	0	7.39291	0	6.15609
114	36	18.5	UK	2.50898	29.8211	13.2698	1.94706	49.3086	0	0	1.80939	2.32354	0	168.262	0	3.70306	34.53	0	0	2.62136	144.133	0	0	39.017	0	1.75038	0	0	8.47658	1.42166	0	7.97647	91.8797	0	0	0	41.9277	14.0087	6.28508	0	1.57619	50.9803	0	0	0	0	0.0028096	0	13.6772
115	44	27	UK	0	61.6786	0	0	0.00505686	0	0	0	0	0	313.313	0	0	55.2867	0	0	0	10.1188	0	0	4.14663	9.81537	0.333753	0	0	14.8318	2.12894	0	0	1.14791	0	0	0	258.133	0.00505686	0	0	1.05183	6.98353	0	0	0	0	0	0	0
116	43	23.6	UK	8.96556	7.64534	19.4959	71.8844	49.6414	0	0	0.00313591	0	0	12.3367	0	2.61535	10.0192	0	0	20.1263	192.62	0	0	288.56	0.0721259	0.0940772	0	0	4.35264	0	0	1.43938	62.4798	0.448435	0	0	0.172475	6.22791	1.3359	0	2.192	32.6699	0	0	0	0	0.219513	0	36.0316
117	36	42.8	UK	10.055	65.4484	24.6341	6.25859	22.552	0.00404302	0	0.00404302	0.703485	0	116.403	0	0	93.1835	0	0	4.18452	52.9474	0	0	77.3227	0	21.4361	0	0	22.463	0	0	0	32.9829	0	0	0	58.3448	1.4757	8.26393	0	4.67373	1.39888	0	0	0	0	0	0	0
118	49	42.9	UK	0	43.5555	1.82087	14.3103	0	0	0	0	8.21812	0	521.354	0	0	90.9659	0	0	0	21.8165	0	0	23.3081	0	0	0	0	0.00484273	0	0	0	5.57398	0	0	0	0.00968547	0	17.2498	0	0.0193709	0	0	0	0	0	0	0	0
119	39	34.8	UK	0.529741	56.7249	20.1491	4.27577	18.2335	0	0	3.10277	0.884479	0	75.8476	0	2.27978	79.1774	0.0945966	0	3.14061	36.5616	0	0	17.4862	0	0.00945966	0	0	2.26559	0.151355	0	0.681096	31.6	0	0	0	14.4827	3.13588	4.37509	0	1.31016	4.94267	0	0	0	0	1.64125	0	3.35345
120	44	42.2	UK	0	32.2498	1.36138	3.2373	22.2163	3.58569	0	0	1.88128	0	74.5491	1.26491	0	60.0456	0	0	0	104.623	0	0	1.01836	0	24.2583	0	0	2.42798	3.35522	0	0	3.52137	0	0	0	211.749	0	13.169	2.8782	16.0793	7.83063	0	0	0	4.74876	6.7694	0	1.30779
121	39	21.6	UK	0	42.9309	0.0659968	0	3.0111	0	1.93866	5.36224	1.55917	0	332.03	0	0	118.877	2.57388	0	0.725965	2.95336	0	0	5.56023	0	4.41354	0	0	3.48133	0	0	0	0.899206	0	0	0	7.3009	0	29.4593	0	3.1761	0	0	0	0	0	0	0	0
122	54	22.6	UK	1.95329	83.4289	3.1104	11.9321	1.79406	0	0	0	2.50531	0	315.382	0	0	94.8938	0	0	0.0106157	42.2187	2.08068	0	23.3758	0	75.414	0	0	8.57749	0.318471	0	0	7.33546	0	0	6.13588	70.4777	0.0106157	1.2845	0	62.6752	6.63482	0	0	0	0	0	0	11.8471
124	54	40.1	UK	1.23826	43.2319	7.65576	1.28588	10.4657	0	0	1.22635	0.488159	0	309.886	0.0952506	2.36936	147.4	0	0	3.40521	60.8175	0.488159	0	54.0666	0	26.8011	0	0	10.6562	0.381002	0	0	20.9789	0	0	0	40.2791	1.63117	15.3711	0.916787	21.1218	8.44158	0	0	0	0	1.34541	0	6.23891
125	49	44.7	UK	3.05097	45.5561	26.5167	2.86757	52.3749	0	0	0	0	0	63.6868	0	1.07951	101.595	0	0	29.947	109.514	0	0	82.4219	0	5.84352	0	0	5.47257	0	0	0	64.9039	2.47578	0	0	0.612694	17.6723	1.33792	0	6.35201	61.9404	0	0	0	0	0.529334	0	14.3754
[truncated: 68 more rows]
[truncated: 140 more columns]
